# Supplementary material for: Delineation of a thrombin receptor-stimulated vascular smooth muscle cell transition generating cells in the plaque-stabilizing fibrous cap
Source: Cardiovasc Res. 2025 Jun 27;121(9):1359–72. doi: 10.1093/cvr/cvaf112 (PMC12352313; doi:10.1093/cvr/cvaf112)
Supplement: cvaf112_Supplementary_Data [file cvaf112_supplementary_data.zip]

Archive with 2 entries (2 files):
- SupplementaryTables_R2.xlsx
- Taylor_etal_Supplemental_Correction180625.docx
