# Supplementary material for: Delineation of a thrombin receptor-stimulated vascular smooth muscle cell transition generating cells in the plaque-stabilizing fibrous cap
Source: Cardiovasc Res. 2025 Jun 27;121(9):1359–72. doi: 10.1093/cvr/cvaf112 (PMC12352313; doi:10.1093/cvr/cvaf112)
Supplement: cvaf112_Supplementary_Data [file cvaf112_supplementary_data.zip › SupplementaryTables_R2.xlsx]

## Sheet: List of Tables
Supplementary Table S1	Summary of plaque features
Supplementary Table S2	RT-qPCR primer sequences
Supplementary Table S3	scRNA-seq data analysis parameters
Supplementary Table S4	Atherosclerosis (A)-cluster markers
Supplementary Table S5	A-cluster 4 vs. A-cluster 6 differential expression
Supplementary Table S6	GO-terms enriched in fcVSMC vs. imVSMC genes in atherosclerosis
Supplementary Table S7	Injury (I)-cluster markers
Supplementary Table S8	Atherosclerosis (A)-pseudotime-associated genes
Supplementary Table S9	GO-terms enriched in A-clade 3 (84 genes)
Supplementary Table S10	Pseudotime-associated gene expression clades in injury for A-clade 3
Supplementary Table S11	GO-terms enriched in I-clade 2 genes (56 genes)
Supplementary Table S12	Genes with differential expression in thrombin-treated cells vs. controls
Supplementary Table S13	GO-terms enriched in genes induced by thrombin vs. controls

## Sheet: ST1_PlaqueSummary
Unique Plaque ID	Weeks of HFD	Animal ID	Plaque ID in Animal	Region of Vasculature	Plaque Size	Max # Confetti+ Cells per 100um Section	# Colours	Which Colours?	Regions Occupied by Confetti+	Fibrous Cap?	IEL Break?	Used for VCAM1/NOTCH3 immunostaining?
1	11	RSA1167	1	Descending aorta	Small	76	4	All	Core and luminal edge	Yes	Yes	Yes
2	11	RSA1167	2	Descending aorta	Small	3	1	Blue	Core and luminal edge	No	Yes	Yes
3	11	RSA1167	3	Carotid	Medium	21	1	Red	Core and luminal edge	No	Not scorable	No
4	11	RSA1167	4	Carotid	Medium	25	1	Red	Core and luminal edge	No	Not scorable	No
5	11	RSA1167	5	Carotid	Small	7	1	Blue	Core and luminal edge	No	Not scorable	No
10	11	RSA1167	10	Descending aorta	Small	18	1	Blue	Core and luminal edge	No	No	No
11	11	RSA1167	11	Carotid	Large	0	0	-	-	No	No	No
12	11	RSA1167	12	Carotid	Large	0	0	-	-	Yes	No	No
14	11	RSA1167	14	Aortic Root	Medium	~70	1	Yellow	Core and luminal edge	Yes	No	Yes
15	11	RSA1167	15	Descending aorta	Small	1	1	Yellow	Luminal edge only	No	Not scorable	No
16	11	RSA1167	16	Aortic Arch	Large	84	3	Blue, Red, Yellow	Core and luminal edge	Yes	Not scorable	No
17	11	RSA1167	17	Aortic Arch	Large	>150	1	Blue	Core and luminal edge	Not scorable	Not scorable	No
18	11	RSA1168	1	Descending aorta	Medium	~200	3	Blue, Red, Yellow	Core and luminal edge	Yes	Yes	No
19	11	RSA1168	2	Descending aorta	Small	90	1	Yellow	Luminal edge only	Yes	Not scorable	Yes
20	11	RSA1168	3	Carotid	Tiny	1	1	Yellow	Luminal edge only	No	No	No
21	11	RSA1168	4	Descending aorta	Medium	~200	3	Blue, Red, Yellow	Core and luminal edge	Yes	Yes	No
22	11	RSA1168	5	Descending aorta	Small	25	2	Red, Yellow	Core and luminal edge	Yes	Yes	No
23	11	RSA1168	6	Descending aorta	Small	4	1	Yellow	Core only	Yes	Yes	No
24	11	RSA1168	7	Carotid	Small	48	3	Blue, Red, Yellow	Core and luminal edge	Yes	Not scorable	Yes
25	11	RSA1168	8	Carotid	Medium	57	2	Blue, Red	Core and luminal edge	Yes	Not scorable	Yes
26	11	RSA1168	9	Aortic Arch	Large	12	1	Red	Core only	Yes	Yes	No
27	11	RSA1168	10	Aortic Arch	Medium	~100	2	Blue, Red	Core and luminal edge	Yes	Yes	No
28	11	RSA1168	11	Aortic Arch	Large	~100	1	Blue	Core and luminal edge	Yes	Yes	No
29	11	RSA1168	12	Descending aorta	Small	8	3	Blue, Red, Yellow	Core and luminal edge	No	Yes	No
30	11	RSA1168	13	Descending aorta	Medium	~130	2	Blue, Yellow	Luminal edge only	Yes	Yes	No
31	11	RSA1168	14	Descending aorta	Medium	0	0	-	-	Yes	Yes	No
32	11	RSA1168	15	Carotid	Large	28	1	Red	Core and luminal edge	Yes	Yes	Yes
33	11	RSA1168	16	Carotid	Large	29	1	Red	Core and luminal edge	No	Yes	Yes
34	11	RSA1168	17	Ascending aorta	Medium	18	1	Red	Core and luminal edge	Yes	Yes	Yes
35	11	RSA1168	18	Ascending aorta	Medium	0	0	-	-	Yes	Not scorable	No
36	11	RSA1168	19	Ascending aorta	Small	91	2	Red, Yellow	Core and luminal edge	Yes	Yes	No
37	11	RSA1168	20	Carotid	Large	0	0	-	-	Yes	No	No
38	11	RSA1168	21	Aortic Arch	Small	5	1	Yellow	Core only	Yes	Yes	Yes
40	11	RSA1168	22	Descending aorta	Large	~200	3	Blue, Red, Yellow	Core and luminal edge	Yes	Yes	Yes
41	11	RSA1169	1	Descending aorta	Medium	36	1	Red	Core and luminal edge	No	Yes	No
42	11	RSA1169	2	Descending aorta	Medium	127	4	All	Core and luminal edge	Yes	Yes	No
43	11	RSA1169	3	Descending aorta	Large	~200	3	Green, Red, Yellow	Core and luminal edge	Yes	No	No
44	11	RSA1169	4	Descending aorta	Medium	~200	2	Red, Yellow	Core and luminal edge	Yes	Yes	No
45	11	RSA1169	5	Descending aorta	Medium	62	2	Red, Yellow	Core and luminal edge	Yes	Yes	No
46	11	RSA1169	6	Descending aorta	Tiny	4	1	Green	Luminal edge only	Yes	Not scorable	No
47	11	RSA1169	7	Descending aorta	Small	17	2	Blue, Green	Core and luminal edge	Yes	Not scorable	No
48	11	RSA1169	8	Carotid	Very large	~300	1	Red	Core and luminal edge	Yes	Yes	Yes
49	11	RSA1169	9	Carotid	Large	40	1	Yellow	Core and luminal edge	Yes	Yes	No
50	11	RSA1169	10	Carotid	Tiny	4	2	Blue, Red	Luminal edge only	No	No	No
51	11	RSA1169	11	Aortic Arch	Large	>300	1	Blue	Core and luminal edge	Yes	Yes	No
52	11	RSA1169	12	Aortic Arch	Small	0	0	-	-	No	No	No
53	11	RSA1169	13	Aortic Root	Tiny	2	2	Blue, Red	Luminal edge only	No	No	No
54	11	RSA1169	14	Aortic Root	Medium	4	1	Red	Core only	No	Yes	No
55	11	RSA1169	15	Aortic Root	Medium	~120	2	Red, Yellow	Core and luminal edge	Yes	Yes	Yes
56	11	RSA1169	16	Carotid	Small	5	2	Red, Yellow	Core only	Yes	No	Yes
57	11	RSA1169	17	Carotid	Small	10	1	Blue	Core only	Yes	No	No
58	11	RSA1169	18	Carotid	Very large (filling)	~150	2	Blue, Red	Core and luminal edge	Yes	Yes	Yes
59	11	RSA1169	19	Aortic Arch	Very large	~250	1	Red	Core and luminal edge	Yes	Yes	Yes
60	11	RSA1169	20	Aortic Root	Very large	0	0	-	-	No	Not scorable	No
61	11	RSA1169	21	Aortic Arch	Very large	2	1	Red	Core only	Yes	No	No
62	6.5	RSA1383	1	Ascending aorta	Large	15	2	Green, Red	Core and luminal edge	Yes	Not scorable	No
63	6.5	RSA1383	2	Ascending aorta	Medium	16	1	Red	Core and luminal edge	Yes	Not scorable	No
64	6.5	RSA1383	3	Ascending aorta	Medium	0	0	-	-	No	No	No
65	6.5	RSA1383	4	Ascending aorta	Small	2	1	Red	Core only	Yes	Not scorable	No
66	6.5	RSA1383	5	Descending aorta	Small	0	0	-	-	No	No	No
67	6.5	RSA1383	6	Descending aorta	Medium	100	2	Red, Yellow	Core and luminal edge	Yes	Not scorable	No
68	6.5	RSA1383	7	Ascending aorta	Large	~150	2	Green, Red	Core and luminal edge	No	Not scorable	No
69	6.5	RSA1383	8	Ascending aorta	Small	16	1	Red	Core and luminal edge	Yes	No	No
70	6.5	RSA1383	9	Aortic Arch	Tiny	11	2	Blue, Yellow	Core and luminal edge	No	Not scorable	No
71	6.5	RSA1383	10	Descending aorta	Tiny	2	1	Yellow	Core only	Yes	Not scorable	No
72	6.5	RSA1383	11	Descending aorta	Tiny	2	1	Yellow	Core only	Yes	Not scorable	No
73	6.5	RSA1383	12	Descending aorta	Medium	5	1	Red	Not scorable	No	Not scorable	No
74	6.5	RSA1383	13	Descending aorta	Small	0	0	-	-	No	No	No
75	6.5	RSA1383	14	Ascending aorta	Small	14	2	Red, Yellow	Core only	No	Not scorable	No
76	6.5	RSA1383	15	Descending aorta	Large	93	2	Blue, Red	Core and luminal edge	Yes	Not scorable	No
77	6.5	RSA1383	16	Aortic Root	Small	15	2	Red, Yellow	Core and luminal edge	Yes	Not scorable	No
78	6.5	RSA1383	17	Descending aorta	Small	28	3	Blue, Red, Yellow	Core and luminal edge	Yes	Not scorable	No
79	6.5	RSA1383	18	Descending aorta	Medium	25	1	Red	Core and luminal edge	Yes	Not scorable	No
80	6.5	RSA1383	19	Aortic Root	Medium	5	1	Red	Core only	Yes	Not scorable	No
81	6.5	RSA1383	20	Aortic Root	Large	3	1	Red	Luminal edge only	Yes	No	No
82	6.5	RSA1383	21	Aortic Root	Very large	53	3	Blue, Red, Yellow	Core and luminal edge	Yes	Yes	No
83	6.5	RSA1383	22	Descending aorta	Tiny	6	2	Green, Yellow	Core and luminal edge	No	Not scorable	No
84	6.5	RSA1383	23	Descending aorta	Small	10	2	Blue, Yellow	Core and luminal edge	No	Not scorable	No
85	6.5	RSA1383	24	Descending aorta	Small	48	1	Red	Core and luminal edge	No	No	No
86	6.5	RSA1383	25	Descending aorta	Small	0	0	-	-	No	No	No
87	6.5	RSA1383	26	Carotid	Small	67	2	Green, Red	Core and luminal edge	No	Not scorable	No
88	6.5	RSA1384	1	Carotid	Small	0	0	-	-	No	No	No
89	6.5	RSA1384	2	Carotid	Small	0	0	-	-	No	No	No
90	6.5	RSA1384	3	Carotid	Small	0	0	-	-	No	No	No
91	6.5	RSA1384	4	Carotid	Medium	~120	3	Green, Red, Yellow	Core and luminal edge	No	Yes	No
92	6.5	RSA1384	5	Carotid	Medium	>100	1	Red	Core and luminal edge	Yes	No	No
94	6.5	RSA1384	6	Carotid	Large	~180	2	Red, Yellow	Core and luminal edge	No	Not scorable	No
95	6.5	RSA1384	7	Carotid	Large	34	3	Green, Red, Yellow	Core and luminal edge	Yes	Yes	No
96	6.5	RSA1384	8	Carotid	Medium	0	0	-	-	Yes	No	No
97	6.5	RSA1384	9	Carotid	Medium	0	0	-	-	No	No	No
98	6.5	RSA1384	10	Carotid	Medium	0	0	-	-	No	No	No
99	6.5	RSA1384	11	Carotid	Medium	61	1	Yellow	Luminal edge only	Yes	Yes	No
100	6.5	RSA1384	12	Carotid	Small	20	2	Green, Yellow	Luminal edge only	Yes	Not scorable	No
101	6.5	RSA1384	13	Aortic Arch	Large	~150	1	Red	Luminal edge only	Yes	No	No
102	6.5	RSA1384	14	Aortic Arch	Large	>250	2	Red, Yellow	Core and luminal edge	Yes	Not scorable	No
103	6.5	RSA1384	15	Aortic Arch	Medium	9	1	Red	Core and luminal edge	No	Not scorable	No
104	6.5	RSA1384	16	Aortic Arch	Small	12	1	Red	Core and luminal edge	No	Not scorable	No
105	6.5	RSA1384	17	Aortic Arch	Medium	43	3	Blue, Red, Yellow	Core and luminal edge	No	Yes	No
106	6.5	RSA1384	18	Aortic Arch	Small	41	2	Blue, Red	Core and luminal edge	No	No	No
107	6.5	RSA1384	19	Aortic Arch	Tiny	1	1	Blue	Luminal edge only	No	Not scorable	No
108	6.5	RSA1384	20	Aortic Arch	Small	49	2	Red, Yellow	Core and luminal edge	No	Not scorable	No
109	6.5	RSA1384	21	Aortic Arch	Small	4	1	Yellow	Core only	No	Not scorable	No
110	6.5	RSA1384	22	Aortic Arch	Medium	15	1	Blue	Core only	No	No	No
111	6.5	RSA1384	23	Ascending aorta	Large	>200	1	Red	Core and luminal edge	Yes	Not scorable	No
112	6.5	RSA1384	24	Descending aorta	Medium	0	0	-	-	No	No	No
113	6.5	RSA1384	25	Descending aorta	Tiny	10	1	Yellow	Luminal edge only	Yes	No	No
114	6.5	RSA1384	26	Aortic Root	Large	73	3	Blue, Red, Yellow	Core and luminal edge	Yes	Yes	No
115	6.5	RSA1384	27	Aortic Root	Large	101	4	All	Core and luminal edge	Yes	Not scorable	No
116	6.5	RSA1384	28	Aortic Root	Small	14	3	Blue, Red, Yellow	Core and luminal edge	No	Not scorable	No
117	6.5	RSA1384	29	Descending aorta	Medium	~100	1	Red	Core and luminal edge	Yes	Yes	No
118	6.5	RSA1384	30	Aortic Root	Very large (filling)	133	4	All	Core and luminal edge	Yes	Not scorable	No
119	6.5	RSA1384	31	Descending aorta	Small	3	1	Red	Luminal edge only	No	Not scorable	No
120	6.5	RSA1384	32	Aortic Root	Medium	~120	1	Red	Core and luminal edge	Yes	No	No
121	6.5	RSA1384	33	Descending aorta	Small	5	1	Yellow	Core and luminal edge	No	No	No
122	6.5	RSA1385	1	Carotid	Tiny	0	0	-	-	No	No	No
123	6.5	RSA1385	2	Aortic Arch	Small	6	1	Yellow	Core only	No	Yes	No
124	6.5	RSA1385	3	Aortic Arch	Small	87	1	Red	Core and luminal edge	No	No	No
125	6.5	RSA1385	4	Ascending aorta	Medium	3	1	Yellow	Core and luminal edge	No	No	No
126	6.5	RSA1385	5	Aortic Root	Very large	83	3	Blue, Red, Yellow	Core and luminal edge	Yes	Yes	No
127	6.5	RSA1385	6	Aortic Root	Medium	59	1	Red	Core and luminal edge	Yes	Not scorable	No
128	6.5	RSA1386	7	Carotid	Large	~150	3	Blue, Red, Yellow	Core and luminal edge	Yes	Yes	No
128	6.5	RSA1385	8	Aortic Root	Very large	4	2	Blue, Yellow	Core and luminal edge	Yes	Not scorable	No
129	6.5	RSA1386	1	Carotid	Large	0	0	-	-	Yes	No	No
130	6.5	RSA1386	2	Carotid	Very large	6	1	Red	Luminal edge only	Yes	No	No
131	6.5	RSA1386	3	Carotid	Small	0	0	-	-	No	No	No
132	6.5	RSA1386	4	Carotid	Small	0	0	-	-	No	No	No
133	6.5	RSA1386	5	Carotid	Large	>250	2	Red, Yellow	Core and luminal edge	Yes	Not scorable	No
134	6.5	RSA1386	6	Carotid	Small	0	0	-	-	No	Not scorable	No
135	6.5	RSA1386	7	Ascending aorta	Medium	>200	2	Red, Yellow	Core and luminal edge	Yes	Not scorable	No
136	6.5	RSA1386	8	Ascending aorta	Small	1	1	Red	Luminal edge only	No	Not scorable	No
137	6.5	RSA1386	9	Ascending aorta	Medium	15	4	All	Core and luminal edge	Yes	Yes	No
138	6.5	RSA1386	10	Aortic Root	Medium	5	1	Red	Luminal edge only	Yes	No	No
139	6.5	RSA1386	11	Descending aorta	Tiny	10	1	Yellow	Core and luminal edge	No	No	No
140	6.5	RSA1386	12	Descending aorta	Tiny	12	1	Yellow	Core and luminal edge	No	No	No
141	6.5	RSA1386	13	Descending aorta	Small	40	1	Yellow	Luminal edge only	Yes	Not scorable	No
142	6.5	RSA1386	14	Descending aorta	Medium	23	1	Red	Core and luminal edge	Yes	No	No
143	6.5	RSA1386	15	Descending aorta	Medium	31	2	Blue, Red	Core and luminal edge	Yes	Not scorable	No
144	6.5	RSA1386	16	Descending aorta	Medium	95	1	Red	Luminal edge only	Yes	No	No
145	6.5	RSA1386	17	Descending aorta	Tiny	5	1	Yellow	Luminal edge only	No	Not scorable	No
146	6.5	RSA1386	18	Descending aorta	Medium	80	1	Yellow	Luminal edge only	Yes	Not scorable	No
147	6.5	RSA1386	19	Descending aorta	Medium	77	1	Yellow	Luminal edge only	Yes	Not scorable	No
148	6.5	RSA1386	20	Descending aorta	Small	0	0	-	-	No	No	No
149	6.5	RSA1386	21	Descending aorta	Medium	107	1	Yellow	Luminal edge only	Yes	No	No
150	6.5	RSA1386	22	Descending aorta	Small	0	0	-	-	No	No	No
151	6.5	RSA1386	23	Descending aorta	Medium	33	2	Red, Yellow	Core and luminal edge	No	Yes	No
152	6.5	RSA1386	24	Descending aorta	Small	20	2	Red, Yellow	Core and luminal edge	No	Yes	No
153	6.5	RSA1386	25	Descending aorta	Tiny	1	1	Green	One layer thick	No	Not scorable	No
154	6.5	RSA1386	26	Descending aorta	Tiny	0	0	-	-	No	No	No
155	6.5	RSA1386	27	Descending aorta	Tiny	0	0	-	-	No	No	No
156	6.5	RSA1386	28	Descending aorta	Small	4	1	Green	Core only	No	Yes	No

## Sheet: ST2_RT-qPCR primer sequences
Gene	Forward Primer	Reverse Primer
HMBS	GGTTGTTCACTCCTTGAAGG	TTCTCTGGCAGGGTTTCTAG
ACTA2	AGATCTGGCACCACTCTTTC	GTGAGTCACACCATCTCCAG
CNN1	CCAACGACCTGTTTGAGAACACC	ATTTCCGCTCCTGCTTCTCTGC
TAGLN	TCTTTGAAGGCAAAGACATGG	TTATGCTCCTGCGCTTTCTT
CCN2	CTTGCGAAGCTGACCTGGAAGA	CCGTCGGTACATACTCCACAGA
ELN	GGTTGTGTCACCAGAAGCAGCT	CCGTAAGTAGGAATGCCTCCAAC
THBS1	GCTGGAAATGTGGTGCTTGTCC	CTCCATTGTGGTTGAAGCAGGC
ANKRD1	CGACTCCTGATTATGTATGGCGC	GCTTTGGTTCCATTCTGCCAGTG

## Sheet: ST3_scRNAseq parameters
		R package version				QC parameters				Analysis
Dataset	R version	Seurat	Sleepwalk	SCE	Slingshot	UMI counts	Genes detected	% mitochondrial	No. cells passing QC	Normalisation method	no. HVGs for downstream	PC's used	Clustering resolution
Control	3.6.2	3.1.2	0.3.0	N/A	N/A	>5000	>2000	<5	4043	SCTransform	3000	N/A	N/A
Injury	3.6.2	3.1.2	0.3.0	1.8.0	1.4.0	>5000	>1500	<5	4477	SCTransform	3000	31	1
Atherosclerosis*	4.0.0	4.0.1	0.3.1	1.10.1	1.6.1	#	#	#	#	Log normalisation	2000	23	0.52
Atherosclerosis/Control/Injury integrated**	4.0.0	4.0.1	0.3.1	N/A	N/A	#	#	#	#	Log normalisation	2000	26	0.5
*Comprising Control dataset and 3 datasets from Myh11zsGreen/Apoe-/- mice fed HFD for 8, 16 or 22 weeks from Pan et al. 2020 (GSE155513)
**Comprising all datasets in 'Atherosclerosis' plus 11 DPI dataset
#QC parameters for individual datasets were applied prior to integration (where performed); please see above or relevant publication for QC parameters used for these datasets
HVGs, highly variable genes; SCE, Single Cell Experiment

## Sheet: ST4_A_cluster_markers
Marker ref	p_val	avg_logFC	pct.1	pct.2	p_val_adj	cluster	gene
mt-Rnr2	0	1.21468	0.584	0.2	0	0	mt-Rnr2
Acta2	0	1.11828	1	0.918	0	0	Acta2
Dstn	0	1.02954	0.997	0.806	0	0	Dstn
Csrp2	0	1.02891	1	0.82	0	0	Csrp2
Sost	0	1.01752	0.981	0.398	0	0	Sost
Myl9	0	1.0162	1	0.769	0	0	Myl9
Tpm2	0	1.01176	1	0.822	0	0	Tpm2
Tagln	0	1.00885	1	0.795	0	0	Tagln
Myh11	0	1.00826	0.999	0.541	0	0	Myh11
Ppp1r14a	0	0.996569	0.998	0.594	0	0	Ppp1r14a
mt-Rnr1	0	0.994843	0.583	0.199	0	0	mt-Rnr1
Cald1	0	0.981546	0.998	0.797	0	0	Cald1
Fbxl22	0	0.962842	0.925	0.371	0	0	Fbxl22
Tpm1	0	0.956422	1	0.812	0	0	Tpm1
Cnn1	0	0.951501	0.999	0.547	0	0	Cnn1
Lmod1	0	0.941231	0.993	0.587	0	0	Lmod1
Actg1	0	0.931894	0.622	0.291	0	0	Actg1
Rock1	0	0.930283	0.951	0.635	0	0	Rock1
Sh3bgr	0	0.897326	0.974	0.434	0	0	Sh3bgr
Ramp1	0	0.860283	0.992	0.597	0	0	Ramp1
Ogn	0	0.83818	0.953	0.516	0	0	Ogn
Itga8	0	0.83499	0.994	0.552	0	0	Itga8
Fblim1	0	0.83444	0.996	0.65	0	0	Fblim1
Npnt	0	0.820709	0.957	0.515	0	0	Npnt
Map1b	0	0.816764	0.977	0.614	0	0	Map1b
Mylk4	0	0.815387	0.696	0.193	0	0	Mylk4
Csrp1	0	0.80201	0.998	0.853	0	0	Csrp1
Flna	0	0.788603	0.999	0.833	0	0	Flna
Rbpms	0	0.787948	0.995	0.687	0	0	Rbpms
Lpp	0	0.775851	0.971	0.597	0	0	Lpp
Bcam	0	0.775714	0.947	0.536	0	0	Bcam
Synpo2	0	0.760841	0.892	0.379	0	0	Synpo2
Sparcl1	0	0.758466	0.783	0.322	0	0	Sparcl1
Myl6	0	0.755239	1	0.995	0	0	Myl6
Lmcd1	0	0.745174	0.947	0.624	0	0	Lmcd1
Pdlim3	0	0.744018	0.925	0.447	0	0	Pdlim3
Tns1	0	0.743959	0.983	0.634	0	0	Tns1
Mylk	0	0.741361	0.987	0.621	0	0	Mylk
Filip1l	0	0.737206	0.905	0.55	0	0	Filip1l
Mcam	0	0.731906	0.822	0.343	0	0	Mcam
Denn2b	0	0.731696	0.867	0.371	0	0	Denn2b
Ppp1r12a	0	0.730656	0.965	0.639	0	0	Ppp1r12a
Actg2	0	0.720724	0.783	0.39	0	0	Actg2
Plcb4	0	0.706293	0.827	0.368	0	0	Plcb4
Cped1	0	0.705367	0.957	0.596	0	0	Cped1
Dmd	0	0.7026	0.789	0.355	0	0	Dmd
Pbxip1	0	0.70203	0.98	0.695	0	0	Pbxip1
Vim	0	0.695465	1	0.989	0	0	Vim
Optc	0	0.694396	0.756	0.267	0	0	Optc
Ccn3	0	0.692725	0.924	0.509	0	0	Ccn3
Lrrfip1	0	0.690796	0.947	0.663	0	0	Lrrfip1
Ccdc3	0	0.689832	0.642	0.271	0	0	Ccdc3
Actn1	0	0.689799	0.997	0.78	0	0	Actn1
1190005I06Rik	0	0.681396	0.846	0.391	0	0	1190005I06Rik
Nexn	0	0.675757	0.936	0.561	0	0	Nexn
Lims2	0	0.67315	0.854	0.441	0	0	Lims2
Enah	0	0.662331	0.798	0.406	0	0	Enah
Fmo2	0	0.658287	0.904	0.547	0	0	Fmo2
Col18a1	0	0.657076	0.968	0.647	0	0	Col18a1
Itgb1	0	0.653058	0.991	0.876	0	0	Itgb1
Sumo2	0	0.648595	0.579	0.209	0	0	Sumo2
E030013I19Rik	0	0.642765	0.662	0.241	0	0	E030013I19Rik
Pcdh7	0	0.641295	0.924	0.613	0	0	Pcdh7
Ptprz1	0	0.63809	0.533	0.155	0	0	Ptprz1
Rras	0	0.626654	0.906	0.649	0	0	Rras
Msrb1	0	0.624483	0.963	0.739	0	0	Msrb1
Atp6v0c	0	0.623379	0.561	0.198	0	0	Atp6v0c
Smtn	0	0.621919	0.962	0.668	0	0	Smtn
Ncam1	0	0.619888	0.936	0.588	0	0	Ncam1
Sgcg	0	0.619797	0.834	0.388	0	0	Sgcg
Slmap	0	0.619584	0.904	0.512	0	0	Slmap
Ptgis	0	0.616058	0.996	0.848	0	0	Ptgis
Tcap	0	0.6141	0.721	0.342	0	0	Tcap
Fermt2	0	0.613846	0.928	0.632	0	0	Fermt2
Susd5	0	0.611291	0.867	0.485	0	0	Susd5
Myom1	0	0.598369	0.683	0.276	0	0	Myom1
Ppia	0	0.59808	0.999	0.965	0	0	Ppia
Pcp4l1	0	0.595903	0.818	0.354	0	0	Pcp4l1
Pls3	0	0.594536	0.986	0.79	0	0	Pls3
Gas5	0	0.592615	0.524	0.182	0	0	Gas5
Rbp4	0	0.592022	0.785	0.399	0	0	Rbp4
Itga9	0	0.588619	0.821	0.395	0	0	Itga9
Rrad	0	0.587122	0.84	0.446	0	0	Rrad
Fhl1	0	0.585832	0.988	0.764	0	0	Fhl1
Wfdc1	0	0.58417	0.922	0.578	0	0	Wfdc1
Pdlim7	0	0.582266	0.932	0.667	0	0	Pdlim7
Ppp1r12b	0	0.580282	0.772	0.359	0	0	Ppp1r12b
Efhd1	0	0.577725	0.744	0.332	0	0	Efhd1
Limch1	0	0.574926	0.771	0.362	0	0	Limch1
Gucy1a1	0	0.573662	0.76	0.361	0	0	Gucy1a1
Cpe	0	0.568401	1	0.874	0	0	Cpe
Bnip2	0	0.568121	0.915	0.704	0	0	Bnip2
Mpc1	0	0.567903	0.585	0.254	0	0	Mpc1
Ppp1cb	0	0.565546	0.933	0.649	0	0	Ppp1cb
Cavin1	0	0.564236	0.958	0.685	0	0	Cavin1
Dmpk	0	0.564015	0.803	0.428	0	0	Dmpk
Rcan2	0	0.554874	0.865	0.509	0	0	Rcan2
Gucy1b1	0	0.553674	0.764	0.334	0	0	Gucy1b1
Kcnab1	0	0.55191	0.686	0.253	0	0	Kcnab1
Ccdc107	0	0.551229	0.894	0.636	0	0	Ccdc107
Pkp4	0	0.546477	0.763	0.389	0	0	Pkp4
Cav1	0	0.543085	0.901	0.541	0	0	Cav1
Oxct1	0	0.539425	0.949	0.728	0	0	Oxct1
Jph2	0	0.539287	0.706	0.327	0	0	Jph2
Hspb1	0	0.537598	0.993	0.815	0	0	Hspb1
Tspan2	0	0.537297	0.706	0.346	0	0	Tspan2
Pmepa1	0	0.53643	0.952	0.815	0	0	Pmepa1
Myh10	0	0.534707	0.774	0.408	0	0	Myh10
Kcnmb1	0	0.532155	0.76	0.37	0	0	Kcnmb1
Rasl12	0	0.529038	0.691	0.319	0	0	Rasl12
Dst	0	0.527176	0.91	0.664	0	0	Dst
Actn4	0	0.523501	0.919	0.726	0	0	Actn4
Slc22a1	0	0.520863	0.322	0.068	0	0	Slc22a1
Fam129a	0	0.514814	0.787	0.473	0	0	Fam129a
Rock2	0	0.514712	0.808	0.551	0	0	Rock2
Gstm1	0	0.514005	0.979	0.793	0	0	Gstm1
Gm13889	0	0.512769	0.811	0.479	0	0	Gm13889
Anxa11	0	0.510123	0.49	0.167	0	0	Anxa11
Nedd4	0	0.501223	0.946	0.766	0	0	Nedd4
Stimate	0	0.501128	0.728	0.428	0	0	Stimate
Wtip	8.81436e-308	0.558558	0.667	0.362	1.53141e-303	0	Wtip
Spint2	1.27691e-288	0.513695	0.792	0.478	2.21851e-284	0	Spint2
Ccdc42	3.05458e-246	0.522666	0.458	0.184	5.30703e-242	0	Ccdc42
Atf3	0	1.50752	0.889	0.378	0	1	Atf3
Fos	0	1.48173	0.995	0.813	0	1	Fos
Egr1	0	1.27481	0.933	0.598	0	1	Egr1
Gadd45b	0	1.20522	0.884	0.56	0	1	Gadd45b
Jun	0	1.15928	0.974	0.702	0	1	Jun
mt-Rnr21	0	1.07138	0.751	0.216	0	1	mt-Rnr2
Apoe	0	1.05439	0.692	0.26	0	1	Apoe
Fosb	0	1.03431	0.83	0.433	0	1	Fosb
Actg11	0	1.02478	0.779	0.302	0	1	Actg1
Id1	0	1.00615	0.894	0.526	0	1	Id1
Dstn1	0	0.986348	0.998	0.829	0	1	Dstn
Sparcl11	0	0.976221	0.898	0.357	0	1	Sparcl1
Myh111	0	0.946197	1	0.596	0	1	Myh11
Ier2	0	0.895897	0.905	0.635	0	1	Ier2
Gadd45g	0	0.884819	0.858	0.558	0	1	Gadd45g
Npnt1	0	0.84526	0.978	0.564	0	1	Npnt
Ppp1r12a1	0	0.841493	0.982	0.675	0	1	Ppp1r12a
Ubc	0	0.83839	0.997	0.962	0	1	Ubc
Sumo21	0	0.825871	0.735	0.225	0	1	Sumo2
mt-Rnr11	0	0.816653	0.748	0.216	0	1	mt-Rnr1
Dusp1	0	0.814004	0.993	0.818	0	1	Dusp1
Rrad1	0	0.804674	0.89	0.484	0	1	Rrad
Tpm11	0	0.791636	1	0.835	0	1	Tpm1
Btg2	0	0.777317	0.923	0.571	0	1	Btg2
Lpp1	0	0.776601	0.98	0.64	0	1	Lpp
Mylk1	0	0.774583	0.994	0.663	0	1	Mylk
Ppp1r15a	0	0.766232	0.791	0.419	0	1	Ppp1r15a
Map1b1	0	0.764188	0.985	0.656	0	1	Map1b
Filip1l1	0	0.756284	0.952	0.584	0	1	Filip1l
Ccn1	0	0.753185	0.973	0.723	0	1	Ccn1
Lmod11	0	0.75243	0.997	0.635	0	1	Lmod1
Gas51	0	0.750902	0.689	0.193	0	1	Gas5
Hbegf	0	0.743451	0.684	0.318	0	1	Hbegf
Acta21	0	0.736465	1	0.928	0	1	Acta2
Ccn31	0	0.732102	0.954	0.553	0	1	Ccn3
Gucy1b11	0	0.725801	0.849	0.37	0	1	Gucy1b1
Id2	0	0.716878	0.979	0.73	0	1	Id2
Pbxip11	0	0.716144	0.992	0.727	0	1	Pbxip1
Klf6	0	0.715839	0.891	0.624	0	1	Klf6
Cped11	0	0.707238	0.977	0.636	0	1	Cped1
Gucy1a11	0	0.704124	0.857	0.392	0	1	Gucy1a1
Ppp1r14a1	0	0.703091	0.995	0.643	0	1	Ppp1r14a
Plcb41	0	0.698448	0.864	0.417	0	1	Plcb4
Rasl11b	0	0.697698	0.755	0.332	0	1	Rasl11b
Itga81	0	0.697441	0.994	0.605	0	1	Itga8
Hspa1a	0	0.697275	0.765	0.388	0	1	Hspa1a
Atp6v0c1	0	0.695283	0.703	0.216	0	1	Atp6v0c
Sost1	0	0.692708	0.979	0.468	0	1	Sost
Tpm21	0	0.692627	1	0.844	0	1	Tpm2
Sh3bgr1	0	0.687393	0.979	0.497	0	1	Sh3bgr
Pcdh71	0	0.685169	0.953	0.645	0	1	Pcdh7
Tagln1	0	0.680785	1	0.82	0	1	Tagln
Csrp21	0	0.67432	1	0.841	0	1	Csrp2
Synpo21	0	0.670427	0.902	0.439	0	1	Synpo2
Arl4a	0	0.666007	0.833	0.443	0	1	Arl4a
Cnn11	0	0.649207	0.999	0.601	0	1	Cnn1
Nr4a1	0	0.648488	0.835	0.454	0	1	Nr4a1
Rock11	0	0.646729	0.967	0.67	0	1	Rock1
Ckb	0	0.642647	0.967	0.757	0	1	Ckb
Hspa2	0	0.636121	0.769	0.365	0	1	Hspa2
Mpc11	0	0.635578	0.708	0.271	0	1	Mpc1
Ogn1	0	0.630258	0.955	0.569	0	1	Ogn
Fermt21	0	0.63021	0.958	0.662	0	1	Fermt2
Nfix	0	0.616492	0.91	0.676	0	1	Nfix
Myl61	0	0.615418	1	0.995	0	1	Myl6
Nedd41	0	0.613651	0.972	0.783	0	1	Nedd4
Itgb11	0	0.613106	0.996	0.888	0	1	Itgb1
Nexn1	0	0.611829	0.953	0.603	0	1	Nexn
Cald11	0	0.610035	1	0.821	0	1	Cald1
Limch11	0	0.606634	0.827	0.401	0	1	Limch1
Ramp11	0	0.605955	0.996	0.644	0	1	Ramp1
Flna1	0	0.602455	0.999	0.853	0	1	Flna
Ndufb1-ps	0	0.599672	0.628	0.179	0	1	Ndufb1-ps
Fblim11	0	0.593397	0.995	0.691	0	1	Fblim1
Svil	0	0.590327	0.87	0.497	0	1	Svil
Lrrfip11	0	0.588041	0.968	0.694	0	1	Lrrfip1
Col18a11	0	0.58596	0.977	0.684	0	1	Col18a1
Ttc28	0	0.585163	0.808	0.442	0	1	Ttc28
Rbpms1	0	0.581466	0.998	0.724	0	1	Rbpms
Oxct11	0	0.58124	0.973	0.75	0	1	Oxct1
Pgam1	0	0.578895	0.628	0.194	0	1	Pgam1
Cav11	0	0.573377	0.934	0.579	0	1	Cav1
Zbtb20	0	0.56609	0.987	0.824	0	1	Zbtb20
Optc1	0	0.565924	0.776	0.322	0	1	Optc
Tns11	0	0.561646	0.982	0.676	0	1	Tns1
Gm17056	0	0.554508	0.436	0.105	0	1	Gm17056
Tinagl1	0	0.550617	0.89	0.485	0	1	Tinagl1
Actn11	0	0.546136	0.996	0.806	0	1	Actn1
Anxa111	0	0.538714	0.605	0.185	0	1	Anxa11
Kcnab11	0	0.534093	0.723	0.299	0	1	Kcnab1
Adcy5	0	0.532571	0.801	0.4	0	1	Adcy5
Tmem134	0	0.532145	0.568	0.161	0	1	Tmem134
Cpe1	0	0.527981	1	0.889	0	1	Cpe
Ddx5	0	0.510435	0.988	0.946	0	1	Ddx5
Vim1	0	0.509837	1	0.99	0	1	Vim
Ppia1	0	0.504051	0.998	0.969	0	1	Ppia
Itga91	2.02414e-306	0.585139	0.83	0.444	3.51674e-302	1	Itga9
Adamts1	6.08461e-304	0.639103	0.686	0.31	1.05714e-299	1	Adamts1
Slmap1	9.04443e-304	0.541676	0.909	0.558	1.57138e-299	1	Slmap
Fbxl221	4.80199e-303	0.600304	0.895	0.443	8.34298e-299	1	Fbxl22
Ube2s	7.98198e-303	0.550341	0.611	0.23	1.38679e-298	1	Ube2s
Fmo21	4.69343e-301	0.610712	0.938	0.583	8.15437e-297	1	Fmo2
Dmd1	7.3886e-300	0.57713	0.8	0.405	1.2837e-295	1	Dmd
Eif4g2	9.19899e-298	0.525303	0.965	0.838	1.59823e-293	1	Eif4g2
Atp2a2	2.19776e-295	0.544551	0.916	0.632	3.81839e-291	1	Atp2a2
Rras1	1.31748e-291	0.553605	0.925	0.677	2.289e-287	1	Rras
Thra	1.07185e-289	0.518247	0.92	0.637	1.86224e-285	1	Thra
Dnajb4	2.25235e-287	0.59198	0.771	0.423	3.91324e-283	1	Dnajb4
Rbm3	2.30984e-287	0.559692	0.649	0.27	4.01312e-283	1	Rbm3
Ncam11	1.28017e-282	0.542565	0.943	0.628	2.22417e-278	1	Ncam1
Pmepa11	3.47137e-282	0.570188	0.965	0.829	6.03116e-278	1	Pmepa1
Hsp90aa1	1.68231e-281	0.51893	0.967	0.834	2.92284e-277	1	Hsp90aa1
Tln1	2.61589e-277	0.561614	0.92	0.713	4.54485e-273	1	Tln1
Gem	2.76208e-275	0.684112	0.74	0.406	4.79884e-271	1	Gem
Fbxo32	1.32541e-270	0.509175	0.696	0.324	2.30276e-266	1	Fbxo32
Ier5	5.40048e-269	0.659946	0.729	0.402	9.3828e-265	1	Ier5
Tes	5.42754e-261	0.508663	0.625	0.269	9.42982e-257	1	Tes
Chpt1	1.56276e-257	0.522993	0.804	0.502	2.71515e-253	1	Chpt1
Klf9	1.64395e-256	0.527537	0.894	0.661	2.85619e-252	1	Klf9
Txnip	4.82787e-254	0.595907	0.755	0.424	8.38794e-250	1	Txnip
Ifrd1	4.47049e-244	0.585694	0.754	0.46	7.76702e-240	1	Ifrd1
Slc38a2	1.12804e-239	0.526543	0.92	0.742	1.95986e-235	1	Slc38a2
Actg21	4.69186e-236	0.536748	0.826	0.429	8.15165e-232	1	Actg2
Hspa5	7.26405e-234	0.504887	0.971	0.9	1.26206e-229	1	Hspa5
Gata6	9.93667e-233	0.5204	0.735	0.433	1.7264e-228	1	Gata6
Gdf15	1.27743e-232	0.52128	0.389	0.116	2.2194e-228	1	Gdf15
Pnrc1	8.33212e-231	0.507995	0.887	0.698	1.44762e-226	1	Pnrc1
Rasl11a	3.78066e-229	0.557153	0.75	0.407	6.56851e-225	1	Rasl11a
Klf4	1.3838e-224	0.674092	0.769	0.497	2.40421e-220	1	Klf4
Smad7	4.2797e-224	0.524194	0.622	0.313	7.43555e-220	1	Smad7
Chka	8.72907e-223	0.50245	0.54	0.233	1.51659e-218	1	Chka
Ccnl1	1.73973e-198	0.539849	0.686	0.419	3.02261e-194	1	Ccnl1
Ier3	6.30685e-192	0.541681	0.83	0.6	1.09575e-187	1	Ier3
Sgk1	1.53525e-187	0.596863	0.702	0.442	2.66734e-183	1	Sgk1
Mcl1	2.35839e-173	0.509248	0.751	0.54	4.09746e-169	1	Mcl1
Meg3	3.84105e-91	0.615854	0.569	0.375	6.67344e-87	1	Meg3
Ecrg4	0	2.63839	0.96	0.275	0	2	Ecrg4
Spp1	0	2.24737	0.996	0.596	0	2	Spp1
Hp	0	2.14806	0.754	0.199	0	2	Hp
Lcn2	0	1.92877	0.886	0.317	0	2	Lcn2
Prg4	0	1.90509	0.748	0.167	0	2	Prg4
Comp	0	1.71686	0.598	0.176	0	2	Comp
Col1a1	0	1.63803	0.938	0.829	0	2	Col1a1
Dcn	0	1.57405	0.996	0.49	0	2	Dcn
Lum	0	1.48207	0.999	0.531	0	2	Lum
Clu	0	1.39876	0.996	0.914	0	2	Clu
Fn1	0	1.38714	0.993	0.824	0	2	Fn1
Fmod	0	1.37448	0.604	0.102	0	2	Fmod
Bpifb1	0	1.30109	0.264	0.019	0	2	Bpifb1
Col1a2	0	1.29004	0.982	0.909	0	2	Col1a2
Cst3	0	1.27733	1	1	0	2	Cst3
Acan	0	1.27585	0.758	0.159	0	2	Acan
Tnfrsf11b	0	1.22334	0.78	0.294	0	2	Tnfrsf11b
Col2a1	0	1.20205	0.564	0.143	0	2	Col2a1
Mmp2	0	1.17255	0.885	0.295	0	2	Mmp2
Gdf10	0	1.1558	0.682	0.157	0	2	Gdf10
Cox4i2	0	1.12731	0.77	0.258	0	2	Cox4i2
Rarres1	0	1.00377	0.806	0.261	0	2	Rarres1
Frzb	0	0.97238	0.93	0.445	0	2	Frzb
S100b	0	0.961906	0.569	0.098	0	2	S100b
C3	0	0.907756	0.815	0.278	0	2	C3
Pcolce	0	0.887905	0.898	0.373	0	2	Pcolce
Scara3	0	0.871534	0.847	0.402	0	2	Scara3
Anxa8	0	0.870791	0.712	0.168	0	2	Anxa8
Timp1	0	0.850866	0.97	0.469	0	2	Timp1
Mxra8	0	0.817608	0.961	0.705	0	2	Mxra8
Fzd9	0	0.816139	0.554	0.049	0	2	Fzd9
Tnc	0	0.740532	0.672	0.222	0	2	Tnc
Sox9	0	0.728497	0.644	0.178	0	2	Sox9
Col27a1	0	0.726412	0.533	0.111	0	2	Col27a1
Col11a2	0	0.708259	0.36	0.034	0	2	Col11a2
Crispld1	0	0.701258	0.624	0.174	0	2	Crispld1
Runx1	0	0.673573	0.662	0.203	0	2	Runx1
Nrn1	0	0.669378	0.526	0.072	0	2	Nrn1
Lbhd2	0	0.600062	0.319	0.038	0	2	Lbhd2
Srpx2	0	0.590981	0.616	0.177	0	2	Srpx2
Gm15867	0	0.586741	0.593	0.162	0	2	Gm15867
Fap	0	0.524167	0.386	0.059	0	2	Fap
Sparc	1.79119e-303	1.21436	0.999	0.961	3.11201e-299	2	Sparc
Cytl1	1.0859e-298	1.76808	0.596	0.196	1.88664e-294	2	Cytl1
Fxyd5	8.00393e-296	0.635273	0.961	0.548	1.3906e-291	2	Fxyd5
Gpx3	2.81014e-285	1.52331	0.445	0.105	4.88234e-281	2	Gpx3
Sdc1	4.45645e-283	0.589525	0.705	0.258	7.74264e-279	2	Sdc1
Col12a1	7.98104e-282	0.556832	0.416	0.091	1.38663e-277	2	Col12a1
Ibsp	1.49443e-271	1.58586	0.39	0.085	2.59642e-267	2	Ibsp
Serpine2	9.34902e-270	0.686941	0.996	0.898	1.6243e-265	2	Serpine2
Ltbp2	1.0418e-269	0.694382	0.788	0.333	1.81002e-265	2	Ltbp2
Cp	1.24419e-263	0.764553	0.635	0.218	2.16165e-259	2	Cp
Cst6	8.85136e-261	0.52495	0.36	0.07	1.53784e-256	2	Cst6
Smoc2	1.47894e-257	0.669427	0.554	0.168	2.56951e-253	2	Smoc2
Nbl1	1.90804e-254	0.760108	0.941	0.617	3.31502e-250	2	Nbl1
Ppic	6.96942e-252	0.794315	0.881	0.572	1.21087e-247	2	Ppic
Chil1	8.57983e-250	2.44847	0.345	0.071	1.49066e-245	2	Chil1
Slc29a1	4.78686e-249	0.668456	0.905	0.654	8.31669e-245	2	Slc29a1
Slc7a2	6.55964e-249	0.523363	0.538	0.169	1.13967e-244	2	Slc7a2
Ank	1.13685e-240	0.712862	0.757	0.385	1.97517e-236	2	Ank
Tmem176a	5.50398e-238	0.566461	0.847	0.38	9.56261e-234	2	Tmem176a
Vamp5	5.20378e-237	0.624343	0.739	0.356	9.04104e-233	2	Vamp5
Vkorc1	6.60513e-236	0.574518	0.954	0.766	1.14758e-231	2	Vkorc1
Ppp3ca	3.06563e-230	0.571717	0.708	0.321	5.32623e-226	2	Ppp3ca
Col5a2	5.58214e-229	0.837041	0.878	0.63	9.69841e-225	2	Col5a2
Lmo4	4.23346e-227	0.631205	0.917	0.649	7.35521e-223	2	Lmo4
Dap	2.90073e-218	0.538304	0.944	0.795	5.03973e-214	2	Dap
Ctsk	4.72955e-214	0.67497	0.591	0.233	8.21713e-210	2	Ctsk
Dhx58os	1.6252e-212	0.501731	0.297	0.058	2.82363e-208	2	Dhx58os
Tgfb1	2.25984e-210	0.594691	0.835	0.48	3.92625e-206	2	Tgfb1
Enpp2	2.82031e-210	0.69784	0.559	0.216	4.90001e-206	2	Enpp2
Sfrp4	5.52133e-209	0.757362	0.536	0.19	9.59277e-205	2	Sfrp4
Penk	9.32242e-199	1.27182	0.204	0.028	1.61968e-194	2	Penk
Serpinh1	7.02422e-198	0.590584	0.979	0.902	1.22039e-193	2	Serpinh1
Chad	5.42615e-196	0.982479	0.319	0.075	9.4274e-192	2	Chad
Tspan4	6.65624e-196	0.562645	0.899	0.578	1.15645e-191	2	Tspan4
Pcolce2	5.82977e-192	0.578602	0.651	0.297	1.01286e-187	2	Pcolce2
Col3a1	5.96294e-188	0.913222	0.953	0.889	1.036e-183	2	Col3a1
Slpi	1.86193e-179	0.724068	0.136	0.012	3.23492e-175	2	Slpi
Lrp1	4.55835e-171	0.534768	0.932	0.753	7.91968e-167	2	Lrp1
Mmp13	3.07146e-161	1.69905	0.173	0.025	5.33636e-157	2	Mmp13
1110008P14Rik	2.4067e-159	0.53627	0.894	0.621	4.1814e-155	2	1110008P14Rik
Ddit4l	1.76124e-158	0.515766	0.434	0.153	3.05998e-154	2	Ddit4l
Col6a1	2.11576e-158	0.851721	0.848	0.662	3.67592e-154	2	Col6a1
Mmp3	5.5399e-153	1.73183	0.458	0.181	9.62502e-149	2	Mmp3
Gas1	3.6397e-144	0.82178	0.588	0.302	6.32362e-140	2	Gas1
Mt2	1.43275e-139	0.650691	0.897	0.627	2.48926e-135	2	Mt2
Col6a3	1.84881e-135	0.628081	0.763	0.492	3.21212e-131	2	Col6a3
Cebpd	3.4976e-135	0.688307	0.821	0.545	6.07673e-131	2	Cebpd
Fth1	1.86237e-133	0.629542	1	1	3.23568e-129	2	Fth1
Ndufa4l2	3.79953e-131	0.53956	0.257	0.065	6.60131e-127	2	Ndufa4l2
Mgp	2.07055e-117	0.500135	0.999	0.999	3.59737e-113	2	Mgp
Saa3	7.06746e-113	1.81523	0.297	0.1	1.2279e-108	2	Saa3
Col6a2	2.41243e-110	0.706431	0.815	0.65	4.19135e-106	2	Col6a2
Thbs1	4.70783e-105	0.567462	0.428	0.182	8.17938e-101	2	Thbs1
Cxcl1	1.55142e-100	0.953501	0.395	0.165	2.69544e-96	2	Cxcl1
Tsc22d1	2.62477e-88	0.524615	0.918	0.797	4.56028e-84	2	Tsc22d1
Cebpb	4.35386e-60	0.541467	0.877	0.784	7.56439e-56	2	Cebpb
Lyz2	0	4.40559	0.983	0.279	0	3	Lyz2
C1qb	0	4.03377	0.978	0.146	0	3	C1qb
C1qa	0	3.97085	0.97	0.117	0	3	C1qa
Cd74	0	3.88725	0.71	0.117	0	3	Cd74
C1qc	0	3.86611	0.969	0.098	0	3	C1qc
Ctss	0	3.67326	0.997	0.092	0	3	Ctss
Tyrobp	0	3.57657	0.999	0.106	0	3	Tyrobp
Fcer1g	0	3.49239	0.998	0.074	0	3	Fcer1g
Wfdc17	0	2.99985	0.943	0.052	0	3	Wfdc17
H2-Ab1	0	2.92514	0.488	0.07	0	3	H2-Ab1
Cxcl2	0	2.89437	0.553	0.057	0	3	Cxcl2
H2-Aa	0	2.85491	0.392	0.043	0	3	H2-Aa
Ms4a7	0	2.83838	0.94	0.035	0	3	Ms4a7
H2-Eb1	0	2.74299	0.378	0.048	0	3	H2-Eb1
Cd52	0	2.6611	0.949	0.026	0	3	Cd52
Trem2	0	2.52961	0.947	0.117	0	3	Trem2
Cd68	0	2.51846	0.956	0.067	0	3	Cd68
Cotl1	0	2.5009	0.973	0.05	0	3	Cotl1
Ucp2	0	2.4888	0.976	0.032	0	3	Ucp2
Cd14	0	2.42444	0.926	0.085	0	3	Cd14
Ftl1	0	2.38295	1	0.99	0	3	Ftl1
Cd72	0	2.35247	0.833	0.028	0	3	Cd72
Ccl4	0	2.29593	0.558	0.019	0	3	Ccl4
Lgals3	0	2.279	0.948	0.61	0	3	Lgals3
Fcgr3	0	2.27327	0.966	0.022	0	3	Fcgr3
Bcl2a1b	0	2.26791	0.915	0.012	0	3	Bcl2a1b
Ifi27l2a	0	2.2113	0.653	0.094	0	3	Ifi27l2a
Laptm5	0	2.19792	0.976	0.024	0	3	Laptm5
Cxcl16	0	2.15001	0.945	0.202	0	3	Cxcl16
Fcrls	0	2.11187	0.745	0.018	0	3	Fcrls
Spi1	0	2.0532	0.977	0.016	0	3	Spi1
Alox5ap	0	2.05074	0.943	0.034	0	3	Alox5ap
Coro1a	0	2.03447	0.917	0.021	0	3	Coro1a
Sh3bgrl3	0	2.02836	0.999	0.821	0	3	Sh3bgrl3
Rgs10	0	2.01043	0.981	0.176	0	3	Rgs10
Pf4	0	2.00878	0.447	0.013	0	3	Pf4
Ptpn18	0	1.99786	0.953	0.022	0	3	Ptpn18
Ctsb	0	1.96613	0.996	0.973	0	3	Ctsb
Cyba	0	1.91828	0.999	0.881	0	3	Cyba
Mmp12	0	1.91169	0.409	0.022	0	3	Mmp12
Ccl12	0	1.86148	0.396	0.011	0	3	Ccl12
Ly86	0	1.83629	0.911	0.01	0	3	Ly86
Hexb	0	1.82077	0.93	0.571	0	3	Hexb
Lcp1	0	1.81792	0.911	0.014	0	3	Lcp1
Gngt2	0	1.81721	0.81	0.053	0	3	Gngt2
Igf1	0	1.80788	0.849	0.069	0	3	Igf1
Lsp1	0	1.7847	0.836	0.271	0	3	Lsp1
Srgn	0	1.74719	0.912	0.1	0	3	Srgn
Csf1r	0	1.73914	0.888	0.024	0	3	Csf1r
Ccl3	0	1.71895	0.557	0.012	0	3	Ccl3
Aif1	0	1.67659	0.803	0.013	0	3	Aif1
Ccl6	0	1.67658	0.473	0.02	0	3	Ccl6
Ctsz	0	1.6692	0.975	0.804	0	3	Ctsz
Cd83	0	1.65752	0.702	0.012	0	3	Cd83
Lgmn	0	1.64791	0.981	0.677	0	3	Lgmn
Cd300c2	0	1.64783	0.854	0.012	0	3	Cd300c2
Pltp	0	1.62006	0.782	0.26	0	3	Pltp
Mpeg1	0	1.59961	0.817	0.014	0	3	Mpeg1
Ctsc	0	1.59354	0.84	0.228	0	3	Ctsc
Adgre1	0	1.59308	0.833	0.012	0	3	Adgre1
Il1b	0	1.5722	0.297	0.008	0	3	Il1b
Lilr4b	0	1.56925	0.82	0.012	0	3	Lilr4b
Fxyd51	0	1.5674	0.983	0.551	0	3	Fxyd5
H2-D1	0	1.56194	0.999	0.888	0	3	H2-D1
Trf	0	1.56149	0.821	0.122	0	3	Trf
Basp1	0	1.55771	0.807	0.008	0	3	Basp1
Unc93b1	0	1.54559	0.879	0.086	0	3	Unc93b1
Rac2	0	1.54096	0.862	0.011	0	3	Rac2
Cd53	0	1.50667	0.871	0.02	0	3	Cd53
Arhgdib	0	1.49576	0.931	0.242	0	3	Arhgdib
Ccl2	0	1.48639	0.439	0.063	0	3	Ccl2
Capg	0	1.48274	0.855	0.493	0	3	Capg
Lst1	0	1.47168	0.657	0.025	0	3	Lst1
Pld4	0	1.47097	0.723	0.011	0	3	Pld4
Lat2	0	1.46129	0.798	0.013	0	3	Lat2
Grn	0	1.44792	0.951	0.7	0	3	Grn
Metrnl	0	1.44435	0.903	0.327	0	3	Metrnl
C3ar1	0	1.43492	0.786	0.01	0	3	C3ar1
Slamf9	0	1.39198	0.706	0.081	0	3	Slamf9
Fcgr2b	0	1.3908	0.705	0.01	0	3	Fcgr2b
Syngr1	0	1.3818	0.588	0.013	0	3	Syngr1
Atox1	0	1.36839	0.995	0.892	0	3	Atox1
Efhd2	0	1.3418	0.909	0.317	0	3	Efhd2
Cyth4	0	1.32545	0.82	0.01	0	3	Cyth4
Gpsm3	0	1.32169	0.808	0.016	0	3	Gpsm3
Ms4a6d	0	1.31828	0.766	0.009	0	3	Ms4a6d
Gmfg	0	1.30598	0.75	0.008	0	3	Gmfg
Rgs1	0	1.29748	0.549	0.009	0	3	Rgs1
Tgfbi	0	1.29295	0.832	0.178	0	3	Tgfbi
C5ar1	0	1.29121	0.691	0.007	0	3	C5ar1
Fyb	0	1.28453	0.769	0.022	0	3	Fyb
Ccl9	0	1.25477	0.453	0.082	0	3	Ccl9
Dab2	0	1.2397	0.742	0.138	0	3	Dab2
Cd48	0	1.23592	0.754	0.008	0	3	Cd48
Plek	0	1.23004	0.747	0.016	0	3	Plek
Folr2	0	1.22726	0.288	0.033	0	3	Folr2
Cybb	0	1.22613	0.739	0.008	0	3	Cybb
Zmynd15	0	1.22205	0.37	0.014	0	3	Zmynd15
Mafb	0	1.22051	0.794	0.204	0	3	Mafb
Gpr137b	0	1.21457	0.678	0.086	0	3	Gpr137b
Cstb	0	1.21024	0.96	0.837	0	3	Cstb
Hexa	0	1.20463	0.977	0.745	0	3	Hexa
Selplg	0	1.19659	0.751	0.017	0	3	Selplg
Slfn2	0	1.17839	0.68	0.037	0	3	Slfn2
Tpd52	0	1.17033	0.859	0.261	0	3	Tpd52
Npc2	0	1.16744	0.991	0.824	0	3	Npc2
Lmo2	0	1.16639	0.747	0.023	0	3	Lmo2
Gusb	0	1.15551	0.843	0.439	0	3	Gusb
Sirpa	0	1.15424	0.761	0.079	0	3	Sirpa
Evi2a	0	1.15036	0.747	0.039	0	3	Evi2a
Arl4c	0	1.13897	0.732	0.081	0	3	Arl4c
Gltp	0	1.13402	0.888	0.375	0	3	Gltp
Ctsa	0	1.13257	0.946	0.68	0	3	Ctsa
Lrrc25	0	1.13125	0.702	0.007	0	3	Lrrc25
Abhd12	0	1.13068	0.833	0.268	0	3	Abhd12
Tnf	0	1.13015	0.493	0.008	0	3	Tnf
B2m	0	1.11437	1	0.961	0	3	B2m
Csf2ra	0	1.11241	0.722	0.067	0	3	Csf2ra
P2ry6	0	1.11155	0.78	0.115	0	3	P2ry6
Psmb8	0	1.10954	0.811	0.136	0	3	Psmb8
Itgb2	0	1.10682	0.689	0.011	0	3	Itgb2
Hcls1	0	1.10619	0.718	0.019	0	3	Hcls1
Clec4d	0	1.09958	0.53	0.008	0	3	Clec4d
Arrb2	0	1.0966	0.727	0.037	0	3	Arrb2
Tnfaip8l2	0	1.09539	0.702	0.007	0	3	Tnfaip8l2
Il10rb	0	1.09336	0.836	0.266	0	3	Il10rb
Cd37	0	1.09024	0.676	0.008	0	3	Cd37
Ptpn6	0	1.08684	0.689	0.009	0	3	Ptpn6
Ctsh	0	1.08644	0.982	0.784	0	3	Ctsh
Fam49b	0	1.08608	0.787	0.162	0	3	Fam49b
Irf8	0	1.07859	0.693	0.01	0	3	Irf8
Gatm	0	1.07369	0.588	0.01	0	3	Gatm
Npy	0	1.07082	0.245	0.011	0	3	Npy
Arpc5	0	1.06821	0.928	0.596	0	3	Arpc5
Plin2	0	1.06412	0.697	0.256	0	3	Plin2
Jpt1	0	1.05567	0.889	0.351	0	3	Jpt1
AB124611	0	1.05434	0.676	0.032	0	3	AB124611
Vsir	0	1.04854	0.702	0.076	0	3	Vsir
Cndp2	0	1.03957	0.744	0.151	0	3	Cndp2
H2-DMa	0	1.02743	0.46	0.024	0	3	H2-DMa
H2-DMb1	0	1.02692	0.473	0.093	0	3	H2-DMb1
Cfl1	0	1.02005	0.998	0.982	0	3	Cfl1
Otulinl	0	1.01239	0.682	0.011	0	3	Otulinl
Ncf4	0	1.01217	0.663	0.007	0	3	Ncf4
Cx3cr1	0	1.01104	0.47	0.009	0	3	Cx3cr1
Pirb	0	1.00898	0.659	0.008	0	3	Pirb
Tmem106a	0	1.00871	0.663	0.065	0	3	Tmem106a
Ighm	0	1.00772	0.441	0.009	0	3	Ighm
Clec4n	0	1.00379	0.355	0.006	0	3	Clec4n
Pla2g7	0	0.998721	0.524	0.005	0	3	Pla2g7
Pfn1	0	0.983326	1	0.995	0	3	Pfn1
Sdcbp	0	0.981658	0.947	0.774	0	3	Sdcbp
Cd84	0	0.97724	0.628	0.005	0	3	Cd84
Clec12a	0	0.969709	0.53	0.007	0	3	Clec12a
Snx5	0	0.967318	0.815	0.314	0	3	Snx5
Man2b1	0	0.956802	0.789	0.303	0	3	Man2b1
Lair1	0	0.951266	0.634	0.006	0	3	Lair1
Ptprc	0	0.945479	0.659	0.007	0	3	Ptprc
Lipa	0	0.943824	0.659	0.147	0	3	Lipa
Rab7b	0	0.9364	0.638	0.031	0	3	Rab7b
Cfp	0	0.935063	0.406	0.015	0	3	Cfp
Cebpa	0	0.932888	0.623	0.038	0	3	Cebpa
Sdf2l1	0	0.931595	0.725	0.292	0	3	Sdf2l1
Rab3il1	0	0.92962	0.633	0.04	0	3	Rab3il1
Ms4a6c	0	0.929269	0.441	0.005	0	3	Ms4a6c
Itgax	0	0.927121	0.532	0.009	0	3	Itgax
Irf5	0	0.926014	0.68	0.041	0	3	Irf5
Cmtm7	0	0.923835	0.81	0.354	0	3	Cmtm7
Stab1	0	0.919652	0.508	0.017	0	3	Stab1
H2-K1	0	0.918816	0.928	0.631	0	3	H2-K1
Ncf2	0	0.904579	0.655	0.014	0	3	Ncf2
Atp6v0b	0	0.899763	0.979	0.865	0	3	Atp6v0b
Gpx1	0	0.896466	0.994	0.983	0	3	Gpx1
Rhog	0	0.893434	0.76	0.22	0	3	Rhog
Slc11a1	0	0.888374	0.602	0.035	0	3	Slc11a1
Gpr65	0	0.888306	0.49	0.004	0	3	Gpr65
Pou2f2	0	0.879687	0.554	0.007	0	3	Pou2f2
Litaf	0	0.8682	0.766	0.314	0	3	Litaf
Fcgr1	0	0.867673	0.532	0.005	0	3	Fcgr1
Clta	0	0.861462	0.983	0.897	0	3	Clta
Arpc4	0	0.858583	0.913	0.649	0	3	Arpc4
Lyn	0	0.856542	0.603	0.021	0	3	Lyn
Slc15a3	0	0.855021	0.549	0.008	0	3	Slc15a3
Clic1	0	0.853435	0.981	0.879	0	3	Clic1
Gng2	0	0.850764	0.646	0.036	0	3	Gng2
Ostf1	0	0.849952	0.934	0.685	0	3	Ostf1
Abcg1	0	0.84687	0.554	0.076	0	3	Abcg1
Mgl2	0	0.833357	0.214	0.004	0	3	Mgl2
Hpgds	0	0.831426	0.586	0.011	0	3	Hpgds
Rap1b	0	0.822817	0.893	0.601	0	3	Rap1b
Rps29	0	0.821374	1	1	0	3	Rps29
Mrc1	0	0.820174	0.235	0.003	0	3	Mrc1
Cxcr4	0	0.818273	0.506	0.006	0	3	Cxcr4
Nrros	0	0.817694	0.542	0.006	0	3	Nrros
Itm2b	0	0.814018	0.999	0.998	0	3	Itm2b
Tpm3	0	0.812732	0.892	0.54	0	3	Tpm3
Limd2	0	0.811678	0.549	0.12	0	3	Limd2
Dok3	0	0.811246	0.552	0.009	0	3	Dok3
Tgif1	0	0.806692	0.598	0.156	0	3	Tgif1
Tm6sf1	0	0.805236	0.668	0.128	0	3	Tm6sf1
Fau	0	0.804603	1	0.999	0	3	Fau
Ifi207	0	0.798355	0.521	0.011	0	3	Ifi207
Il1rn	0	0.798119	0.4	0.011	0	3	Il1rn
Ptpre	0	0.792815	0.574	0.032	0	3	Ptpre
Arpc3	0	0.78349	0.978	0.866	0	3	Arpc3
P2rx4	0	0.783031	0.681	0.253	0	3	P2rx4
Abca1	0	0.781967	0.595	0.184	0	3	Abca1
Smagp	0	0.779229	0.515	0.011	0	3	Smagp
Clec4a3	0	0.777439	0.439	0.004	0	3	Clec4a3
Erp29	0	0.771455	0.917	0.688	0	3	Erp29
Blnk	0	0.769656	0.543	0.005	0	3	Blnk
Pilra	0	0.767458	0.411	0.005	0	3	Pilra
Tlr2	0	0.765981	0.515	0.123	0	3	Tlr2
Apobec1	0	0.7503	0.543	0.046	0	3	Apobec1
Vamp8	0	0.74267	0.964	0.776	0	3	Vamp8
Fermt3	0	0.740057	0.549	0.008	0	3	Fermt3
Tmem37	0	0.736948	0.484	0.018	0	3	Tmem37
Bcl2a1d	0	0.735206	0.396	0.003	0	3	Bcl2a1d
Tmem189	0	0.733006	0.669	0.222	0	3	Tmem189
Nckap1l	0	0.725335	0.525	0.005	0	3	Nckap1l
Kctd12	0	0.722354	0.485	0.039	0	3	Kctd12
Hcst	0	0.721042	0.506	0.004	0	3	Hcst
Rps28	0	0.718476	1	0.939	0	3	Rps28
Arl11	0	0.716941	0.512	0.005	0	3	Arl11
Cdc42	0	0.716516	0.968	0.895	0	3	Cdc42
Tnfaip2	0	0.716382	0.536	0.131	0	3	Tnfaip2
Arpc1b	0	0.712558	0.995	0.957	0	3	Arpc1b
Sft2d1	0	0.707948	0.61	0.16	0	3	Sft2d1
Akr1a1	0	0.704731	0.981	0.946	0	3	Akr1a1
Lpxn	0	0.697275	0.491	0.006	0	3	Lpxn
Susd3	0	0.696924	0.481	0.005	0	3	Susd3
Clec4a2	0	0.693659	0.32	0.004	0	3	Clec4a2
Mcub	0	0.693061	0.631	0.201	0	3	Mcub
Cd86	0	0.688168	0.381	0.004	0	3	Cd86
Adam8	0	0.681338	0.416	0.007	0	3	Adam8
Rnf149	0	0.674994	0.556	0.149	0	3	Rnf149
Rab20	0	0.672184	0.387	0.055	0	3	Rab20
Cd300a	0	0.670155	0.429	0.004	0	3	Cd300a
Snx20	0	0.669498	0.501	0.005	0	3	Snx20
Hck	0	0.665265	0.485	0.005	0	3	Hck
Clec4a1	0	0.662641	0.296	0.003	0	3	Clec4a1
Scimp	0	0.657718	0.341	0.003	0	3	Scimp
Itgam	0	0.653791	0.43	0.005	0	3	Itgam
Prcp	0	0.643224	0.57	0.15	0	3	Prcp
Pkib	0	0.640619	0.477	0.005	0	3	Pkib
Lpcat2	0	0.640176	0.456	0.024	0	3	Lpcat2
Ncf1	0	0.638548	0.456	0.006	0	3	Ncf1
Cmtm3	0	0.636461	0.585	0.137	0	3	Cmtm3
Tspan13	0	0.63488	0.422	0.013	0	3	Tspan13
Dnase1l1	0	0.634801	0.521	0.092	0	3	Dnase1l1
Nfkbid	0	0.630626	0.316	0.008	0	3	Nfkbid
Bcl2a1a	0	0.628239	0.252	0.003	0	3	Bcl2a1a
Ptafr	0	0.624076	0.369	0.003	0	3	Ptafr
Bin2	0	0.62206	0.428	0.004	0	3	Bin2
Stap1	0	0.621996	0.371	0.005	0	3	Stap1
Ccr5	0	0.618817	0.354	0.003	0	3	Ccr5
Sap30	0	0.616886	0.487	0.074	0	3	Sap30
Milr1	0	0.612387	0.486	0.051	0	3	Milr1
Myo1f	0	0.611542	0.449	0.005	0	3	Myo1f
Rassf4	0	0.610675	0.48	0.062	0	3	Rassf4
Cd300ld	0	0.604555	0.413	0.003	0	3	Cd300ld
Arhgap30	0	0.594203	0.437	0.004	0	3	Arhgap30
Apbb1ip	0	0.590387	0.454	0.047	0	3	Apbb1ip
Kcnn4	0	0.583275	0.45	0.088	0	3	Kcnn4
Slamf7	0	0.573081	0.393	0.003	0	3	Slamf7
Rpl32	0	0.571267	1	0.999	0	3	Rpl32
Arhgap45	0	0.568336	0.42	0.008	0	3	Arhgap45
Atp6v0d2	0	0.566026	0.23	0.01	0	3	Atp6v0d2
Fcgr4	0	0.562751	0.354	0.003	0	3	Fcgr4
Dnase2a	0	0.562221	0.46	0.063	0	3	Dnase2a
Gdf3	0	0.560627	0.141	0.003	0	3	Gdf3
Vav1	0	0.556128	0.423	0.005	0	3	Vav1
Daglb	0	0.556095	0.484	0.1	0	3	Daglb
Cadm1	0	0.547257	0.345	0.012	0	3	Cadm1
Renbp	0	0.546203	0.427	0.031	0	3	Renbp
Clec5a	0	0.542285	0.379	0.005	0	3	Clec5a
Pstpip1	0	0.540538	0.423	0.031	0	3	Pstpip1
Zeb2os	0	0.53491	0.44	0.073	0	3	Zeb2os
Ch25h	0	0.533188	0.249	0.022	0	3	Ch25h
Evl	0	0.532639	0.413	0.06	0	3	Evl
Arhgap9	0	0.532557	0.396	0.005	0	3	Arhgap9
5031439G07Rik	0	0.523797	0.446	0.071	0	3	5031439G07Rik
Inpp5d	0	0.518947	0.378	0.004	0	3	Inpp5d
Slc37a2	0	0.512267	0.372	0.006	0	3	Slc37a2
Fmnl1	0	0.510628	0.363	0.005	0	3	Fmnl1
Nlrp3	0	0.510019	0.255	0.003	0	3	Nlrp3
Ms4a6b	0	0.509683	0.239	0.002	0	3	Ms4a6b
Hpgd	0	0.505187	0.221	0.01	0	3	Hpgd
Ormdl2	0	0.504804	0.504	0.116	0	3	Ormdl2
Tmsb4x	2.82997e-305	0.658372	1	0.997	4.9168e-301	3	Tmsb4x
Rel	1.56864e-303	0.63794	0.382	0.067	2.72535e-299	3	Rel
Rplp2	1.95411e-302	0.508188	1	0.999	3.39507e-298	3	Rplp2
Pycard	3.72332e-302	0.753622	0.705	0.285	6.4689e-298	3	Pycard
AA467197	6.5946e-302	1.42691	0.497	0.124	1.14575e-297	3	AA467197
Rnaset2a	1.23802e-301	0.728083	0.748	0.311	2.15094e-297	3	Rnaset2a
Aprt	6.20146e-301	1.01173	0.854	0.652	1.07744e-296	3	Aprt
Crlf2	7.34879e-294	0.781805	0.778	0.388	1.27678e-289	3	Crlf2
Rnf130	1.36477e-293	0.759066	0.793	0.392	2.37115e-289	3	Rnf130
Ltc4s	3.79235e-287	0.585729	0.282	0.034	6.58882e-283	3	Ltc4s
Rps25	6.27587e-286	0.512938	1	0.995	1.09037e-281	3	Rps25
Lyz1	1.51205e-285	0.779494	0.133	0.003	2.62704e-281	3	Lyz1
Anpep	1.56348e-281	0.56187	0.417	0.088	2.71639e-277	3	Anpep
Prr13	1.06312e-279	0.833774	0.833	0.51	1.84707e-275	3	Prr13
Ccdc12	3.62157e-277	0.786702	0.867	0.575	6.29211e-273	3	Ccdc12
Bst2	8.5585e-276	0.847736	0.823	0.429	1.48695e-271	3	Bst2
Marcks	1.69528e-274	0.696699	0.516	0.144	2.94538e-270	3	Marcks
Creg1	3.7923e-273	0.951859	0.809	0.519	6.58874e-269	3	Creg1
Ntpcr	1.65744e-268	0.734511	0.578	0.193	2.87964e-264	3	Ntpcr
Necap2	1.65769e-268	0.641472	0.678	0.272	2.88008e-264	3	Necap2
Marcksl1	2.12459e-266	1.25131	0.457	0.12	3.69126e-262	3	Marcksl1
Olfml3	7.95415e-266	0.750183	0.532	0.154	1.38195e-261	3	Olfml3
Hmox1	2.76101e-264	0.779558	0.44	0.106	4.79699e-260	3	Hmox1
Atp6v0e	1.85377e-263	0.645516	0.968	0.941	3.22074e-259	3	Atp6v0e
BC028528	2.31524e-259	0.647454	0.6	0.212	4.0225e-255	3	BC028528
Selenop	3.73355e-258	1.49067	0.943	0.772	6.48668e-254	3	Selenop
Rps19	7.36883e-257	0.527098	1	0.995	1.28026e-252	3	Rps19
Ehd4	1.07575e-256	0.721796	0.771	0.372	1.869e-252	3	Ehd4
Psap	1.08439e-254	1.00867	0.979	0.951	1.88401e-250	3	Psap
Ctsd	1.1307e-250	1.60563	0.959	0.964	1.96448e-246	3	Ctsd
Actr3	1.34094e-250	0.751201	0.883	0.655	2.32974e-246	3	Actr3
Lamtor1	2.01808e-248	0.680761	0.869	0.646	3.50622e-244	3	Lamtor1
Pim1	2.21212e-246	0.716884	0.556	0.179	3.84334e-242	3	Pim1
Ywhah	9.75556e-246	0.809283	0.879	0.697	1.69493e-241	3	Ywhah
Arpc2	1.1611e-243	0.571047	0.99	0.972	2.01729e-239	3	Arpc2
Ccnd1	1.04447e-242	0.522149	0.354	0.07	1.81467e-238	3	Ccnd1
Pid1	2.50827e-241	0.544604	0.474	0.127	4.35787e-237	3	Pid1
Grb2	1.40174e-239	0.64712	0.707	0.332	2.43538e-235	3	Grb2
Blvrb	7.12267e-236	0.826842	0.823	0.576	1.23749e-231	3	Blvrb
Arhgdia	4.11858e-235	0.600161	0.943	0.85	7.15562e-231	3	Arhgdia
Pitpna	2.92647e-234	0.682025	0.861	0.635	5.08445e-230	3	Pitpna
Card19	1.44251e-233	0.775029	0.868	0.685	2.50622e-229	3	Card19
Gm2a	3.13565e-232	0.725871	0.757	0.414	5.44787e-228	3	Gm2a
Atp6v1b2	7.46937e-229	0.543839	0.502	0.158	1.29773e-224	3	Atp6v1b2
Ccl8	6.31356e-227	2.79128	0.232	0.03	1.09692e-222	3	Ccl8
Sh3glb1	5.91274e-225	0.65523	0.892	0.72	1.02728e-220	3	Sh3glb1
Pld3	8.09095e-224	0.965345	0.723	0.404	1.40572e-219	3	Pld3
Rac1	6.12313e-222	0.601778	0.92	0.766	1.06383e-217	3	Rac1
Cd44	2.40955e-221	0.649635	0.6	0.235	4.18636e-217	3	Cd44
Rgs2	1.38751e-219	0.679758	0.561	0.199	2.41065e-215	3	Rgs2
Fabp5	3.08367e-218	1.9808	0.46	0.147	5.35757e-214	3	Fabp5
Csk	5.01718e-218	0.555263	0.577	0.217	8.71685e-214	3	Csk
Ap2s1	6.82266e-218	0.605962	0.894	0.713	1.18537e-213	3	Ap2s1
Ccl7	1.24748e-216	1.55776	0.256	0.04	2.16737e-212	3	Ccl7
M6pr	3.41334e-212	0.619305	0.698	0.359	5.93033e-208	3	M6pr
Lgals3bp	1.00272e-208	0.603622	0.543	0.195	1.74212e-204	3	Lgals3bp
Ciao2a	2.92299e-207	0.580285	0.68	0.35	5.0784e-203	3	Ciao2a
Brk1	3.77633e-202	0.51282	0.937	0.832	6.561e-198	3	Brk1
AI413582	6.4053e-202	0.535902	0.658	0.298	1.11286e-197	3	AI413582
Atp2b1	7.6154e-200	0.645676	0.803	0.495	1.3231e-195	3	Atp2b1
Glipr1	2.45473e-196	0.886922	0.71	0.411	4.26485e-192	3	Glipr1
Pea15a	1.37981e-193	0.696222	0.794	0.519	2.39728e-189	3	Pea15a
Lpl	2.35033e-192	1.36788	0.604	0.294	4.08346e-188	3	Lpl
Rps10	3.97631e-192	0.501041	0.999	0.93	6.90844e-188	3	Rps10
Cdkn1a	8.56042e-192	0.81819	0.75	0.365	1.48729e-187	3	Cdkn1a
Tgfb11	8.88542e-191	0.556354	0.828	0.486	1.54375e-186	3	Tgfb1
Coro1b	3.94767e-190	0.552234	0.677	0.329	6.85869e-186	3	Coro1b
Epn1	9.11475e-190	0.55545	0.68	0.342	1.5836e-185	3	Epn1
Ptpn1	6.96066e-185	0.595801	0.682	0.354	1.20935e-180	3	Ptpn1
Pgd	6.59378e-183	0.551672	0.574	0.247	1.1456e-178	3	Pgd
Sat1	3.99023e-181	0.633206	0.932	0.799	6.93262e-177	3	Sat1
Mkrn1	5.53658e-181	0.521155	0.597	0.272	9.61925e-177	3	Mkrn1
Anxa5	1.24762e-176	0.643741	0.968	0.957	2.16762e-172	3	Anxa5
Bola2	1.71993e-175	0.576823	0.833	0.629	2.98821e-171	3	Bola2
Atp6v1g1	1.62478e-172	0.502267	0.933	0.883	2.82288e-168	3	Atp6v1g1
Tsc22d3	2.87584e-172	0.578563	0.535	0.206	4.99649e-168	3	Tsc22d3
Rab5c	3.82931e-169	0.549672	0.768	0.512	6.65305e-165	3	Rab5c
Bax	1.26225e-168	0.578376	0.866	0.693	2.19303e-164	3	Bax
Ninj1	8.00786e-167	0.745873	0.881	0.701	1.39128e-162	3	Ninj1
Nmt1	1.66118e-165	0.587149	0.773	0.505	2.88614e-161	3	Nmt1
Ifngr1	2.55165e-164	0.60804	0.71	0.413	4.43323e-160	3	Ifngr1
Arf6	2.1284e-163	0.520897	0.665	0.352	3.69788e-159	3	Arf6
Slc3a2	2.27827e-162	0.613848	0.687	0.396	3.95826e-158	3	Slc3a2
Taldo1	2.72478e-160	0.675279	0.856	0.744	4.73403e-156	3	Taldo1
Furin	2.2252e-159	0.609424	0.549	0.252	3.86606e-155	3	Furin
Ccrl2	1.64622e-158	0.582328	0.342	0.097	2.86014e-154	3	Ccrl2
Nfe2l2	2.19755e-155	0.578917	0.713	0.425	3.81803e-151	3	Nfe2l2
Lamp2	4.18386e-155	0.54484	0.853	0.678	7.26903e-151	3	Lamp2
Ubl3	8.8917e-154	0.550136	0.672	0.38	1.54484e-149	3	Ubl3
H3f3b	6.82158e-151	0.506837	0.996	0.993	1.18518e-146	3	H3f3b
Ppp1r18	6.38706e-146	0.506019	0.715	0.438	1.10969e-141	3	Ppp1r18
Junb	1.54865e-144	0.745548	0.939	0.823	2.69063e-140	3	Junb
Gpnmb	2.22006e-142	1.68019	0.354	0.117	3.85713e-138	3	Gpnmb
Glul	1.14042e-132	0.541794	0.547	0.252	1.98137e-128	3	Glul
Ifnar2	2.72079e-132	0.507345	0.696	0.426	4.72709e-128	3	Ifnar2
Slc66a2	8.23582e-131	0.515775	0.474	0.211	1.43089e-126	3	Slc66a2
Nfkbiz	1.59495e-120	0.831924	0.518	0.274	2.77107e-116	3	Nfkbiz
Ly6e	1.71665e-120	1.22268	0.552	0.292	2.9825e-116	3	Ly6e
Prdx1	3.50412e-114	0.757809	0.972	0.987	6.08806e-110	3	Prdx1
Nfkbia	1.33374e-113	0.973331	0.837	0.728	2.31724e-109	3	Nfkbia
Ppt1	4.7821e-113	0.504831	0.746	0.538	8.30843e-109	3	Ppt1
Socs3	1.25809e-111	0.590801	0.608	0.339	2.1858e-107	3	Socs3
Tnfsf12	4.99717e-109	0.506676	0.698	0.502	8.68209e-105	3	Tnfsf12
Vma21	1.48989e-108	0.506001	0.579	0.338	2.58854e-104	3	Vma21
Cd5l	1.50778e-108	1.26774	0.105	0.012	2.61961e-104	3	Cd5l
Acp5	5.63354e-106	0.562898	0.305	0.104	9.78771e-102	3	Acp5
Cebpb1	6.38993e-106	0.622858	0.902	0.783	1.11019e-101	3	Cebpb
Zfp36	1.02115e-103	0.634449	0.673	0.415	1.77414e-99	3	Zfp36
Crip1	3.16774e-93	0.551477	0.99	0.984	5.50363e-89	3	Crip1
Tmem176b	1.88493e-83	0.638215	0.719	0.477	3.27487e-79	3	Tmem176b
F13a1	2.76502e-67	0.750029	0.121	0.027	4.80394e-63	3	F13a1
Cited2	4.54005e-48	0.545543	0.53	0.369	7.88788e-44	3	Cited2
Vcam1	0	2.0021	0.989	0.427	0	4	Vcam1
Ly6a	0	1.8535	0.952	0.25	0	4	Ly6a
Slurp1	0	1.82693	0.382	0.054	0	4	Slurp1
Timp11	0	1.63087	0.99	0.479	0	4	Timp1
Ly6c1	0	1.38446	0.809	0.153	0	4	Ly6c1
Dcn1	0	1.36914	0.993	0.502	0	4	Dcn
Lum1	0	1.3681	0.998	0.542	0	4	Lum
Fn11	0	1.31408	0.996	0.828	0	4	Fn1
Nupr1	0	1.16983	1	0.957	0	4	Nupr1
S100a4	0	1.09743	0.993	0.801	0	4	S100a4
Serpina3n	0	1.09684	0.781	0.233	0	4	Serpina3n
Anxa81	0	1.04555	0.804	0.173	0	4	Anxa8
Nbl11	0	1.01041	0.986	0.62	0	4	Nbl1
Crabp2	0	0.896046	0.42	0.042	0	4	Crabp2
Slco2a1	0	0.819653	0.697	0.12	0	4	Slco2a1
Sdc11	0	0.705268	0.786	0.261	0	4	Sdc1
Bok	0	0.703332	0.659	0.145	0	4	Bok
Ngf	0	0.685714	0.469	0.08	0	4	Ngf
Fbln2	0	0.647001	0.646	0.15	0	4	Fbln2
Gm17455	0	0.595994	0.541	0.098	0	4	Gm17455
Gda	0	0.593086	0.579	0.105	0	4	Gda
Ttc9	0	0.526234	0.464	0.074	0	4	Ttc9
Mgp1	1.83187e-306	1.09834	1	0.999	3.18269e-302	4	Mgp
Cst61	2.53673e-305	0.706856	0.419	0.072	4.40732e-301	4	Cst6
Clu1	8.98671e-294	0.937548	0.997	0.915	1.56135e-289	4	Clu
Ltbp21	1.48985e-293	0.77326	0.856	0.337	2.58846e-289	4	Ltbp2
C31	1.05429e-289	0.855333	0.819	0.29	1.83172e-285	4	C3
Lgals31	3.38063e-288	0.503604	0.992	0.608	5.87351e-284	4	Lgals3
Mt21	4.36163e-287	1.1242	0.984	0.625	7.5779e-283	4	Mt2
Tnfrsf11b1	1.11754e-286	0.917503	0.796	0.304	1.94161e-282	4	Tnfrsf11b
1110008P14Rik1	3.82254e-281	0.821379	0.962	0.621	6.64127e-277	4	1110008P14Rik
Prg41	1.78407e-270	1.0746	0.641	0.19	3.09965e-266	4	Prg4
Emp3	2.23974e-268	0.610356	0.998	0.967	3.89133e-264	4	Emp3
Sncg	4.34879e-267	0.941852	0.918	0.472	7.55559e-263	4	Sncg
Ifitm3	4.08769e-265	0.718686	1	0.869	7.10195e-261	4	Ifitm3
Cx3cl1	4.09113e-261	0.568753	0.666	0.206	7.10793e-257	4	Cx3cl1
S100a10	4.09224e-261	0.980023	0.972	0.799	7.10985e-257	4	S100a10
Phlda3	2.97602e-259	0.775894	0.891	0.474	5.17054e-255	4	Phlda3
Ackr3	7.69453e-253	0.576191	0.574	0.161	1.33685e-248	4	Ackr3
Efemp1	5.58759e-250	0.567343	0.466	0.108	9.70788e-246	4	Efemp1
Aqp1	1.0457e-249	0.735445	0.921	0.526	1.81679e-245	4	Aqp1
Mt1	6.19339e-249	0.964629	0.996	0.904	1.07604e-244	4	Mt1
Pcolce1	7.44722e-248	0.653423	0.891	0.386	1.29388e-243	4	Pcolce
Spp11	4.20345e-246	0.69858	0.987	0.606	7.30307e-242	4	Spp1
Lcn21	3.62999e-242	0.900516	0.809	0.337	6.30675e-238	4	Lcn2
Fxyd52	2.81921e-237	0.637316	0.969	0.556	4.8981e-233	4	Fxyd5
Tm4sf1	1.53686e-236	0.725673	0.998	0.929	2.67014e-232	4	Tm4sf1
Oaf	9.10412e-231	0.507949	0.693	0.247	1.58175e-226	4	Oaf
Timp2	2.81649e-228	0.539063	0.996	0.959	4.89336e-224	4	Timp2
Uqcc2	4.28559e-223	0.592963	0.959	0.808	7.44579e-219	4	Uqcc2
H2-T23	2.4473e-222	0.503155	0.673	0.234	4.25195e-218	4	H2-T23
Anxa2	7.42514e-222	0.746527	0.983	0.906	1.29004e-217	4	Anxa2
S100a11	1.57986e-204	0.553541	1	0.981	2.74485e-200	4	S100a11
Scara31	3.25667e-198	0.540223	0.834	0.413	5.65814e-194	4	Scara3
Tmem176b1	3.52867e-196	0.567981	0.926	0.46	6.13071e-192	4	Tmem176b
Scn1b	1.60133e-192	0.546917	0.926	0.6	2.78215e-188	4	Scn1b
Cp1	1.99737e-186	0.520984	0.64	0.227	3.47023e-182	4	Cp
Crlf1	8.65418e-186	0.541294	0.651	0.245	1.50358e-181	4	Crlf1
Tmem176a1	1.38814e-184	0.511647	0.852	0.39	2.41176e-180	4	Tmem176a
Ldha	2.7529e-184	0.506413	0.989	0.902	4.78289e-180	4	Ldha
Mxra81	2.20579e-182	0.603982	0.956	0.712	3.83234e-178	4	Mxra8
Mgst1	2.70313e-181	0.548663	0.831	0.414	4.69642e-177	4	Mgst1
Anxa1	1.72869e-179	0.696375	0.983	0.847	3.00343e-175	4	Anxa1
Tmsb10	2.41637e-172	0.509927	0.981	0.843	4.1982e-168	4	Tmsb10
Ecm1	1.14923e-169	0.762255	0.984	0.865	1.99666e-165	4	Ecm1
Ahnak2	2.14661e-169	0.591618	0.887	0.575	3.72952e-165	4	Ahnak2
Lrp11	1.40845e-168	0.520258	0.965	0.754	2.44704e-164	4	Lrp1
Ccn5	2.65042e-167	0.846397	0.842	0.503	4.60484e-163	4	Ccn5
Sulf2	1.11651e-164	0.525241	0.809	0.439	1.93983e-160	4	Sulf2
Col6a31	1.32202e-146	0.741835	0.816	0.493	2.29688e-142	4	Col6a3
Cfh	1.92198e-143	0.606125	0.924	0.649	3.33924e-139	4	Cfh
Mif	5.74028e-132	0.514711	0.963	0.81	9.97316e-128	4	Mif
Col3a11	3.80979e-123	0.628037	0.986	0.888	6.61914e-119	4	Col3a1
Cxcl12	2.657e-117	0.568752	0.763	0.424	4.61628e-113	4	Cxcl12
Mmp31	1.81267e-110	0.900122	0.464	0.187	3.14934e-106	4	Mmp3
Sfrp2	3.75872e-95	0.630564	0.801	0.565	6.5304e-91	4	Sfrp2
Timp3	2.56481e-93	0.857291	0.938	0.868	4.4561e-89	4	Timp3
Crip11	2.15613e-65	0.59004	0.993	0.984	3.74605e-61	4	Crip1
Saa31	2.28444e-48	0.980283	0.256	0.108	3.96899e-44	4	Saa3
Abi3bp	1.15551e-28	0.509807	0.624	0.485	2.00759e-24	4	Abi3bp
Mt22	0	1.8322	0.975	0.627	0	5	Mt2
Itih4	0	1.78997	0.936	0.396	0	5	Itih4
Mt11	0	1.75372	0.996	0.904	0	5	Mt1
Cxcl121	0	1.17344	0.898	0.415	0	5	Cxcl12
Mgst11	0	1.01638	0.905	0.41	0	5	Mgst1
Lrg1	0	1.00508	0.631	0.137	0	5	Lrg1
Tm4sf11	0	0.870484	1	0.929	0	5	Tm4sf1
Serpina3n1	3.63096e-295	1.25757	0.712	0.242	6.30842e-291	5	Serpina3n
Cd200	3.99329e-289	0.746857	0.994	0.853	6.93793e-285	5	Cd200
C4b	8.59467e-282	0.85724	0.675	0.205	1.49324e-277	5	C4b
Gas6	4.97819e-271	0.86959	0.985	0.842	8.64911e-267	5	Gas6
Fth11	8.6044e-271	0.654821	1	1	1.49493e-266	5	Fth1
Clu2	6.38951e-267	0.785961	0.995	0.916	1.11011e-262	5	Clu
Ifitm31	2.56204e-255	0.773389	0.995	0.87	4.45128e-251	5	Ifitm3
Vcam11	3.31669e-254	0.943107	0.902	0.437	5.76242e-250	5	Vcam1
Cp2	1.6149e-242	0.793026	0.672	0.227	2.80573e-238	5	Cp
Tmem176b2	7.21664e-241	0.78004	0.92	0.463	1.25382e-236	5	Tmem176b
Sod3	5.98048e-239	0.70581	0.996	0.897	1.03905e-234	5	Sod3
C1ra	2.71267e-234	0.662198	0.743	0.295	4.713e-230	5	C1ra
Ccl19	3.54087e-222	0.507668	0.432	0.099	6.15191e-218	5	Ccl19
Sncg1	2.17668e-214	0.876983	0.874	0.479	3.78177e-210	5	Sncg
Lcn22	1.54462e-207	0.842243	0.773	0.342	2.68362e-203	5	Lcn2
Spint21	6.07569e-198	0.601104	0.918	0.526	1.05559e-193	5	Spint2
Cdo1	1.25189e-194	0.707484	0.903	0.552	2.17503e-190	5	Cdo1
1110008P14Rik2	1.17534e-193	0.804998	0.91	0.627	2.04204e-189	5	1110008P14Rik
Tmem176a2	8.04925e-192	0.640423	0.835	0.394	1.39848e-187	5	Tmem176a
Cfh1	1.3802e-186	0.687297	0.944	0.649	2.39797e-182	5	Cfh
Ifitm2	1.97084e-185	0.500845	0.998	0.982	3.42414e-181	5	Ifitm2
Ccn51	2.55407e-182	0.739655	0.867	0.503	4.43743e-178	5	Ccn5
Cbr2	1.55033e-180	0.694283	0.931	0.648	2.69355e-176	5	Cbr2
Dbi	1.09605e-179	0.517948	0.99	0.954	1.90427e-175	5	Dbi
2210407C18Rik	2.69171e-175	0.866739	0.537	0.186	4.67657e-171	5	2210407C18Rik
Isyna1	1.75028e-173	0.689768	0.743	0.372	3.04094e-169	5	Isyna1
Gabarapl1	2.25402e-171	0.639094	0.861	0.565	3.91614e-167	5	Gabarapl1
Sfrp21	1.72167e-168	0.887066	0.864	0.561	2.99123e-164	5	Sfrp2
Htra3	3.65754e-168	0.656423	0.908	0.624	6.3546e-164	5	Htra3
Sulf21	8.26461e-168	0.571607	0.803	0.442	1.43589e-163	5	Sulf2
C32	1.773e-164	0.855081	0.69	0.304	3.0804e-160	5	C3
Cebpd1	1.29342e-157	0.721352	0.867	0.549	2.24719e-153	5	Cebpd
Crispld2	1.83551e-148	0.514643	0.677	0.3	3.18902e-144	5	Crispld2
Scn1b1	7.72736e-144	0.501451	0.891	0.605	1.34255e-139	5	Scn1b
Mif1	7.43985e-128	0.508144	0.947	0.812	1.2926e-123	5	Mif
Cxcl5	1.17634e-115	0.584863	0.113	0.012	2.04377e-111	5	Cxcl5
Fgl2	1.49842e-104	0.658467	0.893	0.596	2.60335e-100	5	Fgl2
Abi3bp1	6.97585e-103	0.676815	0.766	0.473	1.21198e-98	5	Abi3bp
Mfap4	1.76108e-96	0.601698	0.883	0.597	3.0597e-92	5	Mfap4
Sod2	1.79119e-96	0.660887	0.848	0.664	3.11201e-92	5	Sod2
Lox	2.05919e-85	0.528153	0.729	0.483	3.57764e-81	5	Lox
Mdk	3.0588e-68	0.511311	0.443	0.216	5.31435e-64	5	Mdk
Gm138891	1.11156e-65	0.533824	0.782	0.544	1.93123e-61	5	Gm13889
Thbs11	0	2.05319	0.881	0.164	0	6	Thbs1
Crlf11	0	1.40826	0.838	0.242	0	6	Crlf1
Col8a1	0	1.27709	0.874	0.158	0	6	Col8a1
Ltbp22	0	1.15542	0.921	0.345	0	6	Ltbp2
Pcolce3	0	0.997143	0.969	0.393	0	6	Pcolce
Cthrc1	0	0.958284	0.426	0.059	0	6	Cthrc1
Fbln21	0	0.778092	0.728	0.157	0	6	Fbln2
Cdkn2a	0	0.582705	0.389	0.049	0	6	Cdkn2a
Mmp21	5.74147e-301	0.922524	0.918	0.321	9.97523e-297	6	Mmp2
Col1a11	2.82186e-290	1.34617	0.998	0.83	4.9027e-286	6	Col1a1
Slco2a11	1.18489e-286	0.621538	0.62	0.138	2.05862e-282	6	Slco2a1
Tmsb101	5.63467e-284	0.988139	0.998	0.845	9.78967e-280	6	Tmsb10
Timp12	1.93402e-280	1.17632	0.981	0.492	3.36017e-276	6	Timp1
Tnc1	5.21499e-271	0.761125	0.773	0.236	9.06053e-267	6	Tnc
Ccn52	1.78854e-270	1.33451	0.925	0.506	3.10741e-266	6	Ccn5
Fn12	2.7441e-266	1.05681	1	0.831	4.76759e-262	6	Fn1
Lum2	4.15023e-261	1.12744	0.995	0.553	7.21061e-257	6	Lum
Igfbp7	9.85852e-261	0.757453	1	0.971	1.71282e-256	6	Igfbp7
Sncg2	1.75995e-245	1.06618	0.948	0.481	3.05774e-241	6	Sncg
Rarres11	1.83863e-245	0.633727	0.823	0.285	3.19444e-241	6	Rarres1
Cx3cl11	2.09372e-243	0.659781	0.715	0.214	3.63763e-239	6	Cx3cl1
Sdc12	8.1259e-241	0.657703	0.798	0.273	1.41179e-236	6	Sdc1
S100a111	1.1805e-238	0.708527	1	0.981	2.051e-234	6	S100a11
Ppic1	6.91541e-231	0.82569	0.959	0.581	1.20148e-226	6	Ppic
Gm158671	5.5598e-223	0.548729	0.635	0.179	9.65959e-219	6	Gm15867
C1s1	4.19361e-217	0.665779	0.735	0.254	7.28598e-213	6	C1s1
Vcam12	3.40463e-206	0.57248	0.947	0.443	5.91521e-202	6	Vcam1
Fkbp11	4.41045e-205	0.5131	0.62	0.184	7.66272e-201	6	Fkbp11
Col5a21	8.40694e-205	0.838464	0.953	0.636	1.46062e-200	6	Col5a2
Ngf1	1.05121e-203	0.517199	0.437	0.091	1.82637e-199	6	Ngf
Lgals1	1.25822e-203	0.569168	1	0.993	2.18602e-199	6	Lgals1
S100a41	4.83417e-200	0.836167	0.988	0.806	8.39889e-196	6	S100a4
Ly6a1	4.90255e-198	0.528977	0.795	0.277	8.5177e-194	6	Ly6a
Ankrd1	3.33406e-195	0.791404	0.386	0.076	5.79259e-191	6	Ankrd1
Bmp1	7.13934e-194	0.547791	0.705	0.249	1.24039e-189	6	Bmp1
Mgp2	4.87056e-188	0.993896	1	0.999	8.46212e-184	6	Mgp
Bgn	2.95269e-187	0.573716	1	0.965	5.13e-183	6	Bgn
Col3a12	2.24933e-183	0.982646	0.995	0.89	3.90798e-179	6	Col3a1
Col1a21	2.24448e-181	0.890307	0.998	0.911	3.89956e-177	6	Col1a2
Smoc21	2.09462e-178	0.64023	0.594	0.183	3.63919e-174	6	Smoc2
Myl12a	1.21445e-175	0.556108	0.999	0.967	2.10998e-171	6	Myl12a
Tmem176b3	3.87809e-175	0.599469	0.953	0.47	6.73779e-171	6	Tmem176b
Cxcl122	1.58036e-173	0.840538	0.866	0.426	2.74571e-169	6	Cxcl12
Tmem176a3	1.65666e-172	0.52525	0.906	0.398	2.87829e-168	6	Tmem176a
Lxn	2.45631e-170	0.669936	0.893	0.515	4.26759e-166	6	Lxn
Dcn2	2.52618e-170	0.583952	0.977	0.515	4.38898e-166	6	Dcn
Loxl3	3.21543e-166	0.54941	0.668	0.249	5.58649e-162	6	Loxl3
Nrn11	6.35113e-161	0.518746	0.413	0.1	1.10344e-156	6	Nrn1
Chpf	5.95628e-159	0.55957	0.866	0.445	1.03484e-154	6	Chpf
Sfrp41	3.55731e-157	0.732266	0.596	0.202	6.18048e-153	6	Sfrp4
Phlda31	4.65383e-156	0.610972	0.882	0.484	8.08556e-152	6	Phlda3
Tpm4	2.20934e-152	0.603351	0.952	0.737	3.8385e-148	6	Tpm4
Clu3	1.00514e-150	0.603278	0.998	0.917	1.74634e-146	6	Clu
Ifitm32	3.20117e-148	0.554487	0.998	0.873	5.56172e-144	6	Ifitm3
Serpinh11	1.05988e-147	0.569595	0.995	0.905	1.84144e-143	6	Serpinh1
Ltc4s1	3.09523e-146	0.548849	0.254	0.043	5.37765e-142	6	Ltc4s
Col5a1	3.95639e-146	0.692472	0.811	0.422	6.87383e-142	6	Col5a1
Sparc1	4.20953e-146	0.525024	1	0.963	7.31364e-142	6	Sparc
Fat1	2.25159e-143	0.590802	0.862	0.504	3.91191e-139	6	Fat1
Uqcc21	3.62155e-140	0.502883	0.961	0.811	6.29208e-136	6	Uqcc2
Thbs2	3.90752e-132	0.526975	0.543	0.194	6.78893e-128	6	Thbs2
Mmp14	2.22224e-129	0.52647	0.693	0.31	3.86092e-125	6	Mmp14
Nbl12	5.57672e-126	0.552874	0.957	0.631	9.68899e-122	6	Nbl1
Anxa12	3.33739e-125	0.605504	0.98	0.85	5.79838e-121	6	Anxa1
Nupr11	1.43481e-124	0.678003	1	0.958	2.49283e-120	6	Nupr1
2200002D01Rik	1.33207e-113	0.553678	0.798	0.418	2.31434e-109	6	2200002D01Rik
Mxra82	3.24841e-110	0.500804	0.959	0.717	5.64379e-106	6	Mxra8
Lox1	1.04321e-109	0.635875	0.807	0.483	1.81246e-105	6	Lox
Igfbp2	1.50194e-107	1.08645	0.264	0.061	2.60947e-103	6	Igfbp2
Angptl2	1.06067e-106	0.516039	0.691	0.342	1.8428e-102	6	Angptl2
Lmo41	1.5466e-101	0.510809	0.916	0.662	2.68706e-97	6	Lmo4
Hp1	2.28368e-100	0.500506	0.573	0.237	3.96766e-96	6	Hp
Islr	3.92405e-90	0.539203	0.857	0.601	6.81765e-86	6	Islr
Fbln5	1.02873e-89	0.547374	0.974	0.862	1.78732e-85	6	Fbln5
Fbn1	1.50415e-85	0.515375	0.806	0.523	2.61331e-81	6	Fbn1
Ecm11	4.74498e-81	0.507715	0.978	0.868	8.24392e-77	6	Ecm1
Spp12	2.62311e-78	0.510895	0.957	0.618	4.55739e-74	6	Spp1
Eln	2.62944e-18	0.937544	0.857	0.777	4.56839e-14	6	Eln
Rgs5	0	2.1843	0.894	0.199	0	7	Rgs5
Prss12	0	1.31179	0.719	0.047	0	7	Prss12
Prrx2	0	1.29617	0.866	0.22	0	7	Prrx2
Adamtsl1	0	0.890067	0.546	0.01	0	7	Adamtsl1
Lamc3	0	0.862805	0.668	0.1	0	7	Lamc3
Dlx5	0	0.745305	0.541	0.039	0	7	Dlx5
Tshz2	0	0.697591	0.493	0.039	0	7	Tshz2
Dlx6	0	0.67209	0.457	0.01	0	7	Dlx6
Ttll5	0	0.586242	0.425	0.052	0	7	Ttll5
Msx2	0	0.572382	0.371	0.004	0	7	Msx2
2210407C18Rik1	3.31277e-302	1.48957	0.722	0.187	5.7556e-298	7	2210407C18Rik
Gpc3	2.56598e-293	0.83311	0.312	0.028	4.45813e-289	7	Gpc3
Fbln1	1.44937e-288	0.934507	0.668	0.151	2.51813e-284	7	Fbln1
Mfap5	4.44693e-281	1.36186	0.974	0.645	7.7261e-277	7	Mfap5
Gxylt2	4.69987e-275	1.20216	0.909	0.475	8.16555e-271	7	Gxylt2
Htra1	6.55027e-237	0.947797	0.996	0.866	1.13804e-232	7	Htra1
Sod31	1.90648e-234	0.993536	0.999	0.9	3.31232e-230	7	Sod3
Thbd	3.72633e-230	0.766181	0.618	0.167	6.47413e-226	7	Thbd
Ppp1r1b	2.70474e-227	0.81504	0.437	0.078	4.69921e-223	7	Ppp1r1b
Tspan7	5.61242e-225	0.682006	0.582	0.147	9.75103e-221	7	Tspan7
Phactr1	1.53634e-222	0.804637	0.662	0.207	2.66924e-218	7	Phactr1
Osr1	5.55439e-221	1.24081	0.894	0.506	9.65019e-217	7	Osr1
Sema3c	1.0362e-219	0.855347	0.732	0.256	1.8003e-215	7	Sema3c
Fbln51	2.65442e-215	0.911552	0.997	0.862	4.61179e-211	7	Fbln5
Lrrc17	1.29199e-205	1.03692	0.812	0.377	2.2447e-201	7	Lrrc17
Crispld21	7.11731e-197	0.934843	0.76	0.307	1.23656e-192	7	Crispld2
Enpp5	3.55202e-196	0.683094	0.578	0.164	6.17128e-192	7	Enpp5
Fez1	7.0334e-184	0.766897	0.778	0.354	1.22198e-179	7	Fez1
Uaca	3.77791e-168	0.621848	0.549	0.167	6.56374e-164	7	Uaca
Mia	9.98016e-162	0.783345	0.604	0.199	1.73395e-157	7	Mia
Sfrp22	5.31422e-158	1.62934	0.857	0.57	9.23292e-154	7	Sfrp2
Ltbp1	1.26046e-156	0.76618	0.928	0.68	2.18992e-152	7	Ltbp1
Nudt4	3.23662e-149	0.780492	0.968	0.794	5.62331e-145	7	Nudt4
Mdk1	3.68721e-148	0.803626	0.612	0.214	6.40616e-144	7	Mdk
Smoc1	1.79323e-136	0.75689	0.913	0.653	3.11556e-132	7	Smoc1
Frzb1	6.69419e-132	0.854413	0.853	0.477	1.16305e-127	7	Frzb
Oat	2.65387e-130	0.656217	0.965	0.834	4.61084e-126	7	Oat
Kcnj8	2.40743e-128	0.750979	0.594	0.234	4.18267e-124	7	Kcnj8
Col15a1	6.11053e-128	0.754976	0.829	0.524	1.06164e-123	7	Col15a1
Tmtc2	4.7152e-127	0.508685	0.44	0.131	8.19218e-123	7	Tmtc2
Cpe2	6.36464e-127	0.617206	1	0.901	1.10579e-122	7	Cpe
Nbl13	1.93414e-118	0.697981	0.915	0.637	3.36038e-114	7	Nbl1
Cd2001	2.85509e-118	0.626495	0.972	0.858	4.96044e-114	7	Cd200
Vcan	1.93466e-111	0.700167	0.684	0.343	3.36128e-107	7	Vcan
Cnn3	6.31815e-110	0.568856	0.95	0.749	1.09772e-105	7	Cnn3
Cxcl123	1.24822e-109	0.648862	0.803	0.434	2.16866e-105	7	Cxcl12
Csrp11	2.43605e-109	0.661848	0.999	0.884	4.2324e-105	7	Csrp1
Map1lc3a	1.34272e-108	0.536899	0.988	0.913	2.33283e-104	7	Map1lc3a
Olfml2b	1.17902e-106	0.652827	0.8	0.513	2.04843e-102	7	Olfml2b
Hspb6	1.67994e-106	0.674335	0.86	0.578	2.91872e-102	7	Hspb6
Fabp3	8.87361e-103	0.666593	0.6	0.288	1.5417e-98	7	Fabp3
Aqp11	2.70891e-101	0.778133	0.809	0.546	4.70646e-97	7	Aqp1
Gdf101	3.52758e-101	0.683717	0.529	0.195	6.12882e-97	7	Gdf10
Sost2	1.4542e-98	0.906364	0.893	0.528	2.52653e-94	7	Sost
Ncam12	2.11118e-98	0.624101	0.94	0.662	3.66796e-94	7	Ncam1
F2r	3.85406e-96	0.533549	0.55	0.241	6.69604e-92	7	F2r
Fibin	6.26126e-94	0.79266	0.685	0.36	1.08783e-89	7	Fibin
Mfap2	9.03001e-92	0.507669	0.5	0.202	1.56887e-87	7	Mfap2
Eln1	5.3931e-91	0.785555	0.965	0.772	9.36997e-87	7	Eln
Gm26771	2.40652e-89	0.52973	0.346	0.107	4.1811e-85	7	Gm26771
Pde5a	4.64682e-80	0.538663	0.662	0.372	8.07339e-76	7	Pde5a
Tcap1	5.82294e-80	1.09628	0.713	0.424	1.01168e-75	7	Tcap
Id3	1.7084e-73	0.511636	0.993	0.906	2.96817e-69	7	Id3
Rcn1	3.31174e-70	0.508291	0.691	0.455	5.75382e-66	7	Rcn1
Prrx1	1.36093e-69	0.50549	0.657	0.416	2.36449e-65	7	Prrx1
Pcp4l11	1.7214e-66	0.561256	0.74	0.458	2.99076e-62	7	Pcp4l1
Mfap41	1.94745e-66	0.770853	0.826	0.608	3.38349e-62	7	Mfap4
App	1.82695e-54	0.538259	0.918	0.856	3.17414e-50	7	App
C4b1	2.81665e-36	0.691815	0.416	0.233	4.89365e-32	7	C4b
Serpinf1	0	2.71523	0.898	0.106	0	8	Serpinf1
Cygb	0	2.47152	0.863	0.048	0	8	Cygb
Igfbp5	0	2.39131	0.661	0.134	0	8	Igfbp5
Serping1	0	2.2048	0.952	0.504	0	8	Serping1
Pi16	0	2.1889	0.644	0.018	0	8	Pi16
Dpt	0	1.98889	0.85	0.088	0	8	Dpt
Fbln11	0	1.81755	0.815	0.147	0	8	Fbln1
Inmt	0	1.49307	0.255	0.006	0	8	Inmt
Dpep1	0	1.42137	0.411	0.004	0	8	Dpep1
Abca8a	0	1.33814	0.539	0.003	0	8	Abca8a
Hsd11b1	0	1.31951	0.447	0.036	0	8	Hsd11b1
Entpd2	0	1.27534	0.606	0.091	0	8	Entpd2
Clec3b	0	1.25948	0.367	0.032	0	8	Clec3b
G0s2	0	1.24195	0.491	0.023	0	8	G0s2
Cpxm1	0	1.10191	0.482	0.026	0	8	Cpxm1
Ramp2	0	1.0872	0.573	0.061	0	8	Ramp2
Ndufa4l21	0	1.02814	0.514	0.066	0	8	Ndufa4l2
Apod	0	1.01006	0.207	0.003	0	8	Apod
Dio2	0	1.00386	0.397	0.004	0	8	Dio2
Tspan11	0	0.876629	0.462	0.045	0	8	Tspan11
Tshz21	0	0.826914	0.503	0.041	0	8	Tshz2
Bace2	0	0.781264	0.451	0.043	0	8	Bace2
Scara5	0	0.684494	0.269	0.016	0	8	Scara5
Tmem204	0	0.663706	0.362	0.027	0	8	Tmem204
Ahsg	0	0.655458	0.215	0.006	0	8	Ahsg
Svep1	0	0.593162	0.245	0.003	0	8	Svep1
Ms4a4d	0	0.532258	0.235	0.001	0	8	Ms4a4d
Gfra2	0	0.507369	0.225	0.006	0	8	Gfra2
Cd34	1.47749e-305	1.18396	0.644	0.135	2.56699e-301	8	Cd34
Gsn	5.62908e-290	2.18828	0.997	0.948	9.77997e-286	8	Gsn
Clec11a	2.96749e-289	1.09042	0.606	0.121	5.15571e-285	8	Clec11a
Igfbp4	3.13732e-286	2.11449	0.948	0.514	5.45079e-282	8	Igfbp4
Hhip	5.30244e-281	0.649307	0.19	0.007	9.21246e-277	8	Hhip
Bicc1	2.01563e-278	0.843391	0.476	0.074	3.50195e-274	8	Bicc1
Pdgfra	2.78512e-270	1.05132	0.613	0.136	4.83887e-266	8	Pdgfra
Cpxm2	3.75028e-264	0.871734	0.336	0.034	6.51573e-260	8	Cpxm2
Pcolce4	8.58436e-245	1.46443	0.925	0.405	1.49145e-240	8	Pcolce
Thy1	3.7e-239	1.07698	0.391	0.055	6.42838e-235	8	Thy1
Cfh2	3.30003e-234	1.35548	0.965	0.659	5.73346e-230	8	Cfh
Fxyd6	1.66941e-231	0.830537	0.399	0.057	2.90043e-227	8	Fxyd6
Tmem119	4.19424e-219	0.85645	0.533	0.118	7.28707e-215	8	Tmem119
Tmem100	6.39896e-218	0.513787	0.159	0.007	1.11176e-213	8	Tmem100
Lama2	6.83313e-211	0.753738	0.462	0.09	1.18719e-206	8	Lama2
Lpar1	9.63661e-207	0.681102	0.399	0.067	1.67427e-202	8	Lpar1
F3	1.2263e-204	1.61424	0.518	0.122	2.13058e-200	8	F3
Slc43a3	1.94261e-204	1.02357	0.593	0.168	3.3751e-200	8	Slc43a3
Igfbp6	3.33008e-202	1.30542	0.364	0.055	5.78567e-198	8	Igfbp6
Fbln7	8.62477e-196	1.07362	0.422	0.081	1.49847e-191	8	Fbln7
Dcn3	2.92205e-195	1.20781	0.973	0.523	5.07677e-191	8	Dcn
Selenop1	4.30346e-188	1.13026	0.957	0.779	7.47684e-184	8	Selenop
Ifitm33	9.15238e-186	0.963597	0.998	0.875	1.59014e-181	8	Ifitm3
Igf11	8.8917e-181	0.837449	0.538	0.122	1.54484e-176	8	Igf1
Timp21	7.63167e-176	0.803595	0.995	0.96	1.32593e-171	8	Timp2
Srpx	3.70472e-174	0.602273	0.312	0.046	6.43658e-170	8	Srpx
Cd302	2.11762e-173	1.11098	0.908	0.677	3.67915e-169	8	Cd302
Crispld22	6.88082e-173	1.12561	0.738	0.311	1.19547e-168	8	Crispld2
Rnase4	6.39868e-172	1.06417	0.836	0.492	1.11171e-167	8	Rnase4
Tuba1a	7.81945e-168	1.00091	0.935	0.764	1.35855e-163	8	Tuba1a
Prss121	2.06254e-164	0.78326	0.371	0.067	3.58347e-160	8	Prss12
Bmp4	3.90486e-164	0.585117	0.285	0.041	6.7843e-160	8	Bmp4
Tmsb102	6.94295e-162	0.990624	0.975	0.849	1.20627e-157	8	Tmsb10
Mmp22	1.14304e-161	0.893637	0.818	0.336	1.98591e-157	8	Mmp2
Mxra7	2.44905e-160	0.922584	0.751	0.386	4.25498e-156	8	Mxra7
Wnt5a	3.22292e-156	0.503301	0.264	0.036	5.59951e-152	8	Wnt5a
Cfb	5.93082e-156	0.633887	0.254	0.033	1.03042e-151	8	Cfb
Cst31	2.74522e-154	0.826001	1	1	4.76955e-150	8	Cst3
Itm2b1	1.04137e-148	0.606734	0.998	0.998	1.80928e-144	8	Itm2b
Mtch1	3.9542e-142	0.820121	0.9	0.793	6.87002e-138	8	Mtch1
Laptm4a	1.49087e-139	0.671575	0.987	0.972	2.59024e-135	8	Laptm4a
Podn	1.68433e-138	0.576314	0.322	0.062	2.92636e-134	8	Podn
Pthlh	5.50307e-137	0.556424	0.204	0.024	9.56104e-133	8	Pthlh
Epha3	2.67169e-136	0.607163	0.374	0.086	4.64179e-132	8	Epha3
Ly6e1	1.58584e-135	0.801042	0.701	0.298	2.75523e-131	8	Ly6e
Cdh11	1.17312e-132	0.575215	0.329	0.067	2.03818e-128	8	Cdh11
Nr2f2	5.2745e-132	0.817676	0.558	0.207	9.16392e-128	8	Nr2f2
Il6	5.50504e-132	0.75999	0.185	0.02	9.56445e-128	8	Il6
Il11ra1	2.39438e-131	0.831147	0.958	0.855	4.16e-127	8	Il11ra1
Add3	8.59323e-130	0.568405	0.354	0.08	1.49299e-125	8	Add3
Plvap	9.54955e-129	0.954009	0.653	0.302	1.65914e-124	8	Plvap
Kcnj81	6.10139e-126	0.991942	0.586	0.236	1.06006e-121	8	Kcnj8
Lrp12	1.09294e-123	0.804775	0.915	0.765	1.89887e-119	8	Lrp1
1700025G04Rik	2.74217e-121	0.62317	0.449	0.138	4.76425e-117	8	1700025G04Rik
B2m1	3.55323e-120	0.676012	0.995	0.963	6.17339e-116	8	B2m
Ccl191	5.21799e-119	0.725198	0.407	0.112	9.06574e-115	8	Ccl19
Cyp1b1	2.20415e-118	0.60782	0.406	0.111	3.82949e-114	8	Cyp1b1
Adamts2	1.1067e-114	0.900049	0.721	0.426	1.92278e-110	8	Adamts2
Col14a1	1.29694e-111	1.10309	0.648	0.331	2.2533e-107	8	Col14a1
Gpx31	1.58166e-111	1.40829	0.427	0.127	2.74798e-107	8	Gpx3
Sptbn1	8.3898e-110	0.775407	0.818	0.607	1.45764e-105	8	Sptbn1
Selenom	4.56309e-109	0.533172	0.988	0.924	7.92791e-105	8	Selenom
Serpinh12	8.28731e-105	0.580231	0.987	0.907	1.43984e-100	8	Serpinh1
Pdlim2	1.2098e-104	0.905846	0.745	0.524	2.1019e-100	8	Pdlim2
Ar	3.96098e-104	0.536856	0.379	0.11	6.8818e-100	8	Ar
Gdf102	6.70736e-104	1.1759	0.528	0.197	1.16534e-99	8	Gdf10
Myl12b	8.58001e-102	0.756717	0.806	0.572	1.49069e-97	8	Myl12b
H2-T231	3.33659e-101	0.800725	0.571	0.257	5.79699e-97	8	H2-T23
Loxl1	4.88032e-101	0.800177	0.828	0.641	8.47906e-97	8	Loxl1
Ctsl1	2.5647e-100	0.714726	0.963	0.917	4.45591e-96	8	Ctsl
Abcc9	1.08807e-96	0.780959	0.671	0.378	1.89041e-92	8	Abcc9
Ltbp4	2.1571e-96	0.751369	0.865	0.676	3.74775e-92	8	Ltbp4
Col1a22	1.57625e-95	0.571269	0.995	0.913	2.73858e-91	8	Col1a2
Tgfbi1	3.59106e-94	0.902056	0.551	0.224	6.23911e-90	8	Tgfbi
Bok1	3.88056e-94	0.728934	0.467	0.175	6.74208e-90	8	Bok
Nid1	3.32765e-92	0.529959	0.337	0.097	5.78145e-88	8	Nid1
Timp31	3.64027e-90	0.883778	0.933	0.871	6.3246e-86	8	Timp3
Ackr31	1.58342e-89	0.809992	0.469	0.183	2.75103e-85	8	Ackr3
Ace	5.78439e-89	0.808809	0.666	0.387	1.00498e-84	8	Ace
Emp1	1.29971e-87	0.717611	0.611	0.313	2.25811e-83	8	Emp1
Ly6a2	1.32003e-87	0.772713	0.646	0.293	2.29343e-83	8	Ly6a
Fcgrt	5.14371e-87	0.658069	0.78	0.624	8.93668e-83	8	Fcgrt
Abi3bp2	7.69296e-87	0.637615	0.766	0.484	1.33658e-82	8	Abi3bp
Mdk2	8.40618e-85	0.766323	0.523	0.221	1.46049e-80	8	Mdk
Phlda1	6.82951e-83	0.8438	0.673	0.404	1.18656e-78	8	Phlda1
Gas7	7.15939e-83	0.586162	0.386	0.133	1.24387e-78	8	Gas7
Mmp32	1.45833e-82	1.10055	0.484	0.197	2.53371e-78	8	Mmp3
Cmtm31	5.4015e-82	0.555226	0.434	0.166	9.38456e-78	8	Cmtm3
Mfap51	1.4892e-81	0.872305	0.843	0.653	2.58734e-77	8	Mfap5
Cytl11	1.15201e-80	1.05752	0.511	0.225	2.00149e-76	8	Cytl1
Pmp22	1.42124e-80	0.645575	0.85	0.752	2.46926e-76	8	Pmp22
Adcy7	2.67204e-80	0.675482	0.477	0.213	4.6424e-76	8	Adcy7
Tcf4	9.71954e-80	0.663359	0.725	0.517	1.68867e-75	8	Tcf4
Fuca1	4.91746e-79	0.584043	0.825	0.66	8.5436e-75	8	Fuca1
Olfml31	5.81361e-79	0.7519	0.449	0.176	1.01006e-74	8	Olfml3
Cxcl124	4.14612e-78	1.0925	0.723	0.44	7.20347e-74	8	Cxcl12
Prrx21	5.471e-78	0.642842	0.521	0.24	9.50531e-74	8	Prrx2
Ifi27l2a1	8.50401e-76	0.989713	0.389	0.134	1.47749e-71	8	Ifi27l2a
Rbp1	2.1505e-74	0.627564	0.975	0.858	3.73628e-70	8	Rbp1
Tmed3	5.90026e-74	0.530263	0.908	0.848	1.02511e-69	8	Tmed3
Npdc1	5.24955e-72	0.521978	0.891	0.779	9.12058e-68	8	Npdc1
Pdgfrl	2.38504e-70	0.740208	0.431	0.185	4.14377e-66	8	Pdgfrl
C1s11	2.99714e-68	0.682384	0.533	0.272	5.20723e-64	8	C1s1
Atf5	1.1023e-66	0.68089	0.653	0.428	1.91514e-62	8	Atf5
Lamc31	1.458e-64	0.521251	0.337	0.119	2.53312e-60	8	Lamc3
Mgst12	1.31436e-63	0.620363	0.684	0.438	2.28356e-59	8	Mgst1
Ctsk1	5.08167e-63	0.593751	0.521	0.259	8.8289e-59	8	Ctsk
Cebpd2	5.26182e-63	0.727775	0.771	0.565	9.14189e-59	8	Cebpd
Matn2	1.23914e-62	0.558184	0.407	0.177	2.15288e-58	8	Matn2
Mfap21	3.13016e-62	0.636283	0.441	0.207	5.43835e-58	8	Mfap2
Plpp3	3.82399e-62	0.724383	0.743	0.585	6.64381e-58	8	Plpp3
Gxylt21	2.86938e-61	0.765279	0.676	0.488	4.98526e-57	8	Gxylt2
Gda1	2.96267e-61	0.587414	0.352	0.135	5.14734e-57	8	Gda
Ddah2	4.31589e-61	0.598472	0.633	0.44	7.49842e-57	8	Ddah2
Nucb2	9.16516e-60	0.575908	0.584	0.375	1.59235e-55	8	Nucb2
Steap4	3.3393e-57	0.515416	0.302	0.104	5.8017e-53	8	Steap4
Gas61	3.63718e-57	0.685373	0.886	0.852	6.31923e-53	8	Gas6
Nrp1	8.45727e-57	0.568372	0.431	0.211	1.46937e-52	8	Nrp1
Lmo42	1.90114e-56	0.687789	0.781	0.673	3.30304e-52	8	Lmo4
C1ra1	5.66099e-56	0.60248	0.561	0.32	9.8354e-52	8	C1ra
Camk2n1	1.08869e-54	0.630028	0.684	0.534	1.89148e-50	8	Camk2n1
Itgbl1	6.22457e-54	0.71314	0.648	0.468	1.08146e-49	8	Itgbl1
Colec12	1.83526e-53	0.557618	0.686	0.545	3.18859e-49	8	Colec12
Cp3	5.2047e-53	0.602424	0.501	0.251	9.04265e-49	8	Cp
Fst	1.31697e-50	0.682636	0.284	0.104	2.2881e-46	8	Fst
Gas11	4.96022e-50	0.617662	0.543	0.322	8.61788e-46	8	Gas1
Bst21	9.9017e-50	0.616606	0.629	0.457	1.72032e-45	8	Bst2
Fmod1	1.21452e-49	0.577694	0.361	0.145	2.11011e-45	8	Fmod
Nfib	7.6909e-49	0.506861	0.808	0.713	1.33622e-44	8	Nfib
Rbp41	1.83465e-48	0.995248	0.661	0.489	3.18752e-44	8	Rbp4
Gstt1	7.73725e-48	0.537782	0.589	0.407	1.34427e-43	8	Gstt1
H2-K11	1.977e-47	0.565004	0.76	0.654	3.43483e-43	8	H2-K1
Rbms3	3.98519e-47	0.548875	0.554	0.369	6.92387e-43	8	Rbms3
Rbms1	1.57565e-46	0.532309	0.619	0.473	2.73754e-42	8	Rbms1
Pcolce21	2.23497e-46	0.579772	0.538	0.325	3.88303e-42	8	Pcolce2
Pdgfrb	3.20062e-46	0.535906	0.623	0.468	5.56076e-42	8	Pdgfrb
F2r1	5.00198e-46	0.525256	0.446	0.248	8.69044e-42	8	F2r
Cxcl11	1.28566e-43	0.777096	0.386	0.18	2.2337e-39	8	Cxcl1
Vegfd	2.63933e-40	0.716705	0.209	0.071	4.58557e-36	8	Vegfd
Ccdc80	1.57315e-39	0.501008	0.778	0.668	2.73318e-35	8	Ccdc80
Ntn1	2.80493e-38	0.522644	0.501	0.332	4.87328e-34	8	Ntn1
Junb1	7.39913e-37	0.73542	0.848	0.833	1.28552e-32	8	Junb
Ngf2	9.39762e-37	0.519844	0.26	0.105	1.63274e-32	8	Ngf
C33	3.87565e-36	0.841718	0.521	0.326	6.73355e-32	8	C3
Col3a13	2.70459e-35	0.520998	0.953	0.893	4.69895e-31	8	Col3a1
C1qtnf2	6.02615e-35	0.5275	0.598	0.485	1.04698e-30	8	C1qtnf2
Sfrp42	2.55469e-31	0.751245	0.387	0.219	4.43852e-27	8	Sfrp4
Bmyc	3.39153e-29	0.566909	0.613	0.538	5.89245e-25	8	Bmyc
Aspn	2.62911e-28	0.595413	0.387	0.232	4.56782e-24	8	Aspn
Smoc22	2.75015e-27	0.823824	0.352	0.202	4.77811e-23	8	Smoc2
Nr4a11	2.93966e-25	0.696999	0.604	0.508	5.10737e-21	8	Nr4a1
Klf41	3.24728e-25	0.552518	0.629	0.535	5.64182e-21	8	Klf4
Ebf1	8.04154e-16	0.511282	0.576	0.544	1.39714e-11	8	Ebf1
Pecam1	2.18123e-11	0.538351	0.25	0.168	3.78967e-07	8	Pecam1
Mfap42	2.7025e-11	0.61712	0.679	0.617	4.69533e-07	8	Mfap4
Tnfrsf12a	1.20635e-121	0.863213	0.95	0.674	2.09591e-117	9	Tnfrsf12a
Prss23	4.01125e-116	0.778216	0.889	0.522	6.96914e-112	9	Prss23
Eln2	1.17331e-97	0.687827	0.983	0.774	2.03851e-93	9	Eln
Itga5	3.78509e-90	0.671419	0.679	0.33	6.57621e-86	9	Itga5
Mustn1	3.06308e-88	0.749483	0.976	0.8	5.3218e-84	9	Mustn1
Msn	5.29102e-85	0.568574	0.967	0.839	9.19262e-81	9	Msn
Postn	1.6612e-82	0.631914	0.948	0.693	2.88616e-78	9	Postn
Col18a12	1.07638e-80	0.551506	0.969	0.719	1.8701e-76	9	Col18a1
Gm138892	1.56399e-77	0.749725	0.856	0.551	2.71728e-73	9	Gm13889
Cav12	1.23873e-75	0.628723	0.911	0.621	2.15218e-71	9	Cav1
Flnc	1.33827e-70	0.563741	0.577	0.257	2.32511e-66	9	Flnc
Uchl1	8.2104e-68	0.507279	0.812	0.5	1.42648e-63	9	Uchl1
Hbegf1	2.50829e-67	0.679418	0.694	0.36	4.3579e-63	9	Hbegf
Serpine1	5.60223e-67	0.786419	0.755	0.43	9.73332e-63	9	Serpine1
Anxa3	3.72267e-64	0.520676	0.876	0.65	6.46776e-60	9	Anxa3
Igfbp21	2.20171e-58	0.812241	0.247	0.066	3.82525e-54	9	Igfbp2
Tagln2	8.60551e-58	0.508868	1	0.841	1.49512e-53	9	Tagln
Ccn2	4.14215e-57	0.571455	0.961	0.819	7.19657e-53	9	Ccn2
Actg12	4.85786e-45	0.741821	0.611	0.365	8.44004e-41	9	Actg1
Gadd45b1	5.90543e-26	0.582259	0.764	0.603	1.02601e-21	9	Gadd45b
Col2a11	0	4.14011	0.993	0.171	0	10	Col2a1
Ibsp1	0	3.75492	0.813	0.103	0	10	Ibsp
Chad1	0	3.66807	0.884	0.085	0	10	Chad
Snorc	0	3.35684	0.764	0.067	0	10	Snorc
Col10a1	0	2.44557	0.39	0.014	0	10	Col10a1
Alpl	0	2.20163	0.607	0.042	0	10	Alpl
Col11a1	0	2.11757	0.742	0.012	0	10	Col11a1
Col11a21	0	2.01801	0.903	0.052	0	10	Col11a2
Col9a3	0	1.97752	0.839	0.036	0	10	Col9a3
Hapln1	0	1.90683	0.884	0.029	0	10	Hapln1
Col9a2	0	1.78225	0.697	0.016	0	10	Col9a2
Col27a11	0	1.75737	0.963	0.139	0	10	Col27a1
Col9a1	0	1.72552	0.693	0.017	0	10	Col9a1
Bglap	0	1.6125	0.258	0.006	0	10	Bglap
Scrg1	0	1.59971	0.7	0.022	0	10	Scrg1
Cnmd	0	1.58846	0.551	0.009	0	10	Cnmd
Dhx58os1	0	1.39459	0.768	0.07	0	10	Dhx58os
Fzd91	0	1.39228	0.861	0.087	0	10	Fzd9
Lbhd21	0	1.34689	0.768	0.053	0	10	Lbhd2
Bglap2	0	1.345	0.288	0.006	0	10	Bglap2
Smpd3	0	1.20007	0.536	0.021	0	10	Smpd3
Ucma	0	1.15794	0.513	0.01	0	10	Ucma
Cd24a	0	0.946164	0.416	0.022	0	10	Cd24a
Trpv4	0	0.811437	0.678	0.047	0	10	Trpv4
Plagl1	0	0.741741	0.419	0.015	0	10	Plagl1
Fgfr3	0	0.634539	0.479	0.022	0	10	Fgfr3
Slc38a3	0	0.622699	0.543	0.013	0	10	Slc38a3
Scin	0	0.56884	0.532	0.033	0	10	Scin
Meltf	0	0.560693	0.449	0.02	0	10	Meltf
Rab11fip4	0	0.521094	0.461	0.02	0	10	Rab11fip4
Panx3	0	0.510073	0.169	0.001	0	10	Panx3
Acan1	1.08618e-281	2.15509	0.978	0.206	1.88712e-277	10	Acan
Fmod2	3.29539e-270	2.04133	0.861	0.14	5.72542e-266	10	Fmod
Mepe	8.31521e-262	0.619946	0.142	0.002	1.44468e-257	10	Mepe
Srpx1	2.28161e-249	0.8063	0.532	0.048	3.96407e-245	10	Srpx
Mia1	6.93462e-237	2.56745	0.918	0.205	1.20482e-232	10	Mia
Sdk2	9.30677e-234	0.563418	0.524	0.051	1.61696e-229	10	Sdk2
Capn6	1.69825e-230	0.737448	0.442	0.036	2.95054e-226	10	Capn6
Fxyd3	4.33606e-230	0.782035	0.213	0.007	7.53347e-226	10	Fxyd3
Omd	7.1649e-229	1.74146	0.708	0.104	1.24483e-224	10	Omd
Fap1	3.28405e-226	0.785632	0.644	0.082	5.7057e-222	10	Fap
Xylt1	7.46601e-226	0.816997	0.67	0.091	1.29714e-221	10	Xylt1
Crispld11	2.24057e-212	1.53954	0.891	0.208	3.89277e-208	10	Crispld1
Fam180a	3.81108e-211	0.841519	0.487	0.048	6.62138e-207	10	Fam180a
Mdfi	1.53946e-207	0.596073	0.446	0.041	2.67466e-203	10	Mdfi
Pth1r	1.62952e-203	2.19	0.884	0.232	2.83113e-199	10	Pth1r
Otor	9.9709e-194	0.714564	0.131	0.002	1.73234e-189	10	Otor
Sox91	6.39939e-192	1.42624	0.88	0.214	1.11183e-187	10	Sox9
Phex	1.00961e-180	0.515578	0.375	0.032	1.75409e-176	10	Phex
Pdzrn4	6.53599e-179	0.776147	0.644	0.101	1.13556e-174	10	Pdzrn4
Pcolce22	3.4843e-175	2.37465	0.959	0.322	6.05362e-171	10	Pcolce2
Eps8l2	2.40752e-168	0.569959	0.569	0.081	4.18283e-164	10	Eps8l2
Ecrg41	1.22902e-165	1.67139	0.981	0.334	2.1353e-161	10	Ecrg4
Cytl12	3.96523e-164	3.02626	0.828	0.226	6.88919e-160	10	Cytl1
Gdf103	1.44308e-161	1.1271	0.861	0.199	2.5072e-157	10	Gdf10
Rarres12	2.35124e-155	1.35665	0.94	0.306	4.08504e-151	10	Rarres1
Comp1	1.96011e-153	2.41571	0.813	0.209	3.40549e-149	10	Comp
Ldlrad3	7.43941e-152	0.670338	0.67	0.13	1.29252e-147	10	Ldlrad3
Chadl	1.01185e-149	0.633066	0.517	0.077	1.758e-145	10	Chadl
Ivns1abp	9.43504e-148	0.814734	0.689	0.144	1.63924e-143	10	Ivns1abp
Cst32	1.18244e-146	2.24455	1	1	2.05437e-142	10	Cst3
S100b1	1.83378e-142	0.894902	0.682	0.137	3.186e-138	10	S100b
Smoc23	2.1882e-141	1.31187	0.79	0.197	3.80178e-137	10	Smoc2
Serinc5	4.93723e-141	0.612755	0.498	0.076	8.57794e-137	10	Serinc5
Srpx21	9.92325e-140	0.894808	0.813	0.211	1.72407e-135	10	Srpx2
Itga10	7.79645e-137	0.547608	0.547	0.093	1.35456e-132	10	Itga10
Sparc2	2.96084e-134	2.04712	1	0.964	5.14416e-130	10	Sparc
Frzb2	4.26689e-132	1.59827	0.985	0.486	7.4133e-128	10	Frzb
Cox4i21	1.21664e-127	1.34109	0.858	0.301	2.1138e-123	10	Cox4i2
Papss2	3.16522e-126	0.591566	0.491	0.082	5.49924e-122	10	Papss2
Bpifb11	8.05858e-120	1.27308	0.333	0.039	1.4001e-115	10	Bpifb1
Tubb2b	5.30017e-119	0.556157	0.476	0.079	9.20851e-115	10	Tubb2b
Ppp1r1b1	2.37912e-118	0.666292	0.506	0.088	4.13348e-114	10	Ppp1r1b
Gpx32	3.37499e-118	1.70234	0.603	0.131	5.86371e-114	10	Gpx3
Pdgfrl1	2.03562e-103	0.681354	0.689	0.186	3.53669e-99	10	Pdgfrl
Golph3	2.42247e-101	0.838477	0.846	0.35	4.20879e-97	10	Golph3
Ccdc801	4.58367e-101	1.3228	0.951	0.667	7.96367e-97	10	Ccdc80
Col1a23	4.17724e-100	1.36307	0.996	0.915	7.25754e-96	10	Col1a2
Rpl41	4.88619e-97	0.629081	1	1	8.48927e-93	10	Rpl41
Enpp1	8.26593e-95	0.545126	0.648	0.171	1.43612e-90	10	Enpp1
Trps1	3.13309e-91	0.661367	0.738	0.24	5.44342e-87	10	Trps1
Cgref1	5.96159e-91	0.663952	0.64	0.181	1.03577e-86	10	Cgref1
Tsc22d31	1.43376e-90	0.689853	0.73	0.226	2.49101e-86	10	Tsc22d3
Chil11	3.80512e-87	2.07335	0.446	0.093	6.61101e-83	10	Chil1
Sdc3	3.20001e-86	0.667622	0.824	0.296	5.55969e-82	10	Sdc3
Col16a1	7.53569e-81	0.580451	0.449	0.1	1.30925e-76	10	Col16a1
Rpl38	3.11482e-80	0.583594	1	0.992	5.41168e-76	10	Rpl38
Tnfrsf11b2	5.0157e-80	0.720917	0.861	0.335	8.71427e-76	10	Tnfrsf11b
Rpl39	6.62791e-80	0.589881	1	0.998	1.15153e-75	10	Rpl39
Dcn4	5.87637e-79	0.921521	1	0.534	1.02096e-74	10	Dcn
Rplp0	3.29189e-77	0.59902	1	0.999	5.71933e-73	10	Rplp0
Ppic2	1.13673e-75	0.980116	0.97	0.597	1.97496e-71	10	Ppic
Raph1	1.80481e-75	0.667621	0.697	0.236	3.13568e-71	10	Raph1
Serpinh13	3.24063e-74	0.857442	0.996	0.909	5.63026e-70	10	Serpinh1
Phlda11	3.31729e-74	1.01025	0.843	0.408	5.76346e-70	10	Phlda1
Anxa82	4.23595e-73	0.571678	0.7	0.216	7.35953e-69	10	Anxa8
Gm26532	4.5156e-73	0.642484	0.633	0.197	7.84541e-69	10	Gm26532
Vkorc11	5.8894e-72	0.714931	0.974	0.782	1.02322e-67	10	Vkorc1
Serf1	7.50206e-71	0.578003	0.798	0.328	1.30341e-66	10	Serf1
Spp13	2.6696e-67	0.715576	0.996	0.631	4.63816e-63	10	Spp1
Fn13	2.74083e-65	0.923738	0.996	0.839	4.76192e-61	10	Fn1
Rps281	5.01759e-65	0.652823	0.996	0.944	8.71755e-61	10	Rps28
Bhlhe40	6.58459e-65	0.775354	0.674	0.262	1.14401e-60	10	Bhlhe40
Clint1	4.20496e-63	0.546779	0.727	0.295	7.3057e-59	10	Clint1
Cdkn1a1	9.40608e-63	0.984673	0.805	0.392	1.63421e-58	10	Cdkn1a
Trib1	1.62045e-62	0.601786	0.532	0.162	2.81537e-58	10	Trib1
Rps191	9.49657e-59	0.561017	0.996	0.996	1.64993e-54	10	Rps19
Col6a11	2.13638e-57	0.822368	0.94	0.677	3.71175e-53	10	Col6a1
Ost4	4.59377e-57	0.521236	0.993	0.925	7.98121e-53	10	Ost4
Fgfrl1	3.84619e-55	0.512755	0.655	0.257	6.68237e-51	10	Fgfrl1
Creb3l1	9.87231e-55	0.505717	0.704	0.283	1.71521e-50	10	Creb3l1
Fibin1	1.2035e-54	0.782722	0.775	0.369	2.09096e-50	10	Fibin
Rpl13a	2.30883e-53	0.541258	0.993	0.891	4.01136e-49	10	Rpl13a
Ptgs2	3.90018e-52	0.603627	0.446	0.132	6.77616e-48	10	Ptgs2
Fxyd53	2.30111e-51	0.501325	0.974	0.583	3.99794e-47	10	Fxyd5
Enpp21	1.07852e-50	0.786619	0.61	0.245	1.87382e-46	10	Enpp2
Hp2	3.04272e-50	1.63304	0.614	0.25	5.28642e-46	10	Hp
Col6a21	1.649e-48	0.823526	0.914	0.662	2.86497e-44	10	Col6a2
Fgfr1	4.28367e-48	0.627187	0.858	0.536	7.44245e-44	10	Fgfr1
Ppa1	7.14065e-48	1.05796	0.697	0.363	1.24062e-43	10	Ppa1
Crtap	1.36524e-47	0.532216	0.839	0.51	2.37196e-43	10	Crtap
Dap1	9.48622e-47	0.511926	0.974	0.807	1.64814e-42	10	Dap
Rgcc	1.52778e-46	0.556472	0.453	0.145	2.65437e-42	10	Rgcc
Pltp1	7.5433e-46	0.522019	0.715	0.3	1.31057e-41	10	Pltp
Pln	3.68609e-42	0.503544	0.258	0.059	6.40421e-38	10	Pln
Mmp23	4.16721e-42	0.535568	0.772	0.349	7.24011e-38	10	Mmp2
Col5a22	1.78981e-41	0.707016	0.918	0.651	3.10962e-37	10	Col5a2
Tubb2a	7.24846e-41	0.762924	0.794	0.471	1.25935e-36	10	Tubb2a
1810058I24Rik	8.59133e-39	0.530123	0.933	0.767	1.49266e-34	10	1810058I24Rik
Sdc4	2.36445e-38	0.931821	0.91	0.734	4.108e-34	10	Sdc4
Wwp2	4.48454e-38	0.604707	0.888	0.646	7.79145e-34	10	Wwp2
Klf2	3.36625e-36	1.00105	0.828	0.585	5.84852e-32	10	Klf2
Maged2	7.69394e-34	0.514965	0.73	0.413	1.33674e-29	10	Maged2
Id11	2.66905e-33	0.664624	0.88	0.576	4.63721e-29	10	Id1
Cdkn1c	9.98866e-33	0.748457	0.513	0.226	1.73543e-28	10	Cdkn1c
Ddit4l1	1.43398e-32	0.568263	0.449	0.177	2.4914e-28	10	Ddit4l
Fam104a	2.13383e-32	0.572407	0.831	0.593	3.70731e-28	10	Fam104a
Junb2	2.12225e-29	0.803896	0.906	0.832	3.6872e-25	10	Junb
Steap41	6.26835e-29	0.628054	0.318	0.108	1.08906e-24	10	Steap4
Lcn23	1.54737e-25	1.00799	0.674	0.37	2.68841e-21	10	Lcn2
Wif1	5.16482e-25	0.755061	0.607	0.359	8.97336e-21	10	Wif1
Il17b	1.68879e-23	0.68101	0.345	0.146	2.9341e-19	10	Il17b
Thbs12	8.73556e-23	0.747853	0.438	0.203	1.51772e-18	10	Thbs1
Mfge8	2.21861e-22	0.944742	0.963	0.916	3.85461e-18	10	Mfge8
Nr4a12	6.05232e-22	0.689588	0.693	0.509	1.05153e-17	10	Nr4a1
Cebpd3	2.31938e-21	0.589299	0.828	0.569	4.02969e-17	10	Cebpd
Timp32	3.09856e-19	0.603124	0.959	0.872	5.38344e-15	10	Timp3
Rcan1	2.13719e-16	0.539348	0.419	0.232	3.71316e-12	10	Rcan1
Saa33	4.15546e-13	0.657795	0.262	0.117	7.2197e-09	10	Saa3
Zfp361	3.28491e-11	0.508134	0.614	0.435	5.70721e-07	10	Zfp36
Hes1	5.12778e-10	0.564898	0.629	0.488	8.909e-06	10	Hes1
Col1a12	7.25215e-08	1.09408	0.801	0.841	0.00125999	10	Col1a1
Nrip2	0	1.01334	0.358	0.002	0	11	Nrip2
Kcna5	0	0.583114	0.342	0.004	0	11	Kcna5
Tcf15	0	0.555338	0.192	0.001	0	11	Tcf15
Myl1	1.08278e-207	0.511471	0.225	0.004	1.88122e-203	11	Myl1
Nrarp	3.76901e-114	0.585348	0.233	0.01	6.54828e-110	11	Nrarp
Grem2	4.48701e-98	0.510071	0.217	0.01	7.79573e-94	11	Grem2
Egfl7	2.67813e-91	1.20622	0.167	0.006	4.65298e-87	11	Egfl7
Notch3	2.02527e-79	0.850495	0.5	0.069	3.5187e-75	11	Notch3
P2rx1	1.21888e-78	0.73132	0.392	0.042	2.11769e-74	11	P2rx1
Palld	2.77296e-71	1.64529	0.85	0.29	4.81774e-67	11	Palld
Timp4	2.97803e-61	1.04223	0.55	0.109	5.17403e-57	11	Timp4
Pln1	4.23636e-60	0.912702	0.408	0.06	7.36025e-56	11	Pln
Gja4	8.0352e-53	0.842485	0.45	0.081	1.39604e-48	11	Gja4
Ctla2a	2.84235e-52	1.31558	0.142	0.008	4.9383e-48	11	Ctla2a
Tesc	3.20634e-47	0.858371	0.492	0.106	5.57069e-43	11	Tesc
Tinagl11	1.47511e-45	1.13975	0.933	0.543	2.56285e-41	11	Tinagl1
Ntn4	3.34982e-43	0.636855	0.408	0.08	5.81999e-39	11	Ntn4
Gng11	1.345e-41	1.27809	0.842	0.424	2.33681e-37	11	Gng11
Sparcl12	7.01662e-40	1.39263	0.867	0.436	1.21907e-35	11	Sparcl1
Esam	5.43321e-38	0.841862	0.517	0.14	9.43966e-34	11	Esam
Icam2	8.57396e-38	0.52016	0.117	0.008	1.48964e-33	11	Icam2
Crip12	1.77667e-36	1.20128	0.992	0.985	3.08678e-32	11	Crip1
Ptprb	1.15889e-33	0.621993	0.133	0.011	2.01346e-29	11	Ptprb
Igfbp51	1.68392e-33	0.988921	0.533	0.154	2.92564e-29	11	Igfbp5
Ptp4a3	1.67096e-32	1.02278	0.858	0.494	2.90312e-28	11	Ptp4a3
Ndrg1	2.4213e-32	0.834992	0.65	0.258	4.20676e-28	11	Ndrg1
Gm13861	3.67418e-32	0.741008	0.425	0.107	6.38352e-28	11	Gm13861
Rasd1	3.9673e-31	0.664189	0.367	0.083	6.89278e-27	11	Rasd1
Mustn11	2.62018e-29	1.16065	0.933	0.806	4.5523e-25	11	Mustn1
Epas1	4.75003e-29	0.886701	0.633	0.28	8.2527e-25	11	Epas1
Bcam1	6.43309e-29	0.712592	0.95	0.638	1.11769e-24	11	Bcam
Slc11a11	9.76584e-29	0.531087	0.367	0.084	1.69672e-24	11	Slc11a1
Aspn1	1.02382e-28	0.8545	0.608	0.235	1.77879e-24	11	Aspn
Cavin3	3.04266e-28	0.641391	0.975	0.871	5.28631e-24	11	Cavin3
Sncg3	4.12504e-28	1.19179	0.883	0.506	7.16685e-24	11	Sncg
Prss231	5.20163e-28	0.949454	0.825	0.534	9.03731e-24	11	Prss23
Des	1.01868e-27	1.2443	0.4	0.104	1.76986e-23	11	Des
Csrp12	1.05699e-27	0.866046	0.975	0.889	1.83641e-23	11	Csrp1
Pcp4l12	3.30605e-26	0.960177	0.775	0.469	5.74393e-22	11	Pcp4l1
Igfbp41	5.31865e-25	0.728272	0.858	0.53	9.24063e-21	11	Igfbp4
Sorbs2	4.20968e-24	1.29343	0.575	0.27	7.3139e-20	11	Sorbs2
Tpm22	3.51131e-22	0.838371	0.917	0.867	6.10055e-18	11	Tpm2
Adamts11	7.56668e-21	0.918838	0.692	0.365	1.31464e-16	11	Adamts1
Synm	3.26153e-20	0.570316	0.467	0.185	5.66659e-16	11	Synm
Mob2	1.45389e-19	0.673067	0.75	0.489	2.52598e-15	11	Mob2
Calm2	2.7087e-19	0.503784	0.983	0.984	4.7061e-15	11	Calm2
Tagln3	3.35824e-19	0.646819	0.95	0.846	5.8346e-15	11	Tagln
Rbpms2	2.29431e-18	0.588884	0.65	0.363	3.98613e-14	11	Rbpms2
Hspb11	3.93011e-18	0.769078	0.983	0.859	6.82817e-14	11	Hspb1
Myl91	4.31443e-18	0.709576	0.908	0.827	7.49589e-14	11	Myl9
Mcam1	1.53599e-17	0.550902	0.783	0.462	2.66862e-13	11	Mcam
Npy1r	1.53947e-17	0.594779	0.533	0.241	2.67467e-13	11	Npy1r
Crip2	5.61137e-17	0.589166	0.967	0.866	9.74919e-13	11	Crip2
Map3k7cl	7.86547e-17	0.59728	0.567	0.286	1.36655e-12	11	Map3k7cl
Rap1a	2.35165e-16	0.604854	0.883	0.699	4.08575e-12	11	Rap1a
Ppp1r14a2	4.78358e-16	0.631424	0.867	0.695	8.311e-12	11	Ppp1r14a
Perp	7.91067e-16	0.515136	0.65	0.362	1.3744e-11	11	Perp
Rgs7bp	9.99435e-16	0.588223	0.492	0.23	1.73642e-11	11	Rgs7bp
Ebf11	1.67403e-15	0.633222	0.758	0.543	2.90845e-11	11	Ebf1
Hes11	2.52849e-15	0.841928	0.717	0.489	4.393e-11	11	Hes1
Gm138893	9.06016e-15	0.768719	0.783	0.561	1.57411e-10	11	Gm13889
Tpm12	1.24315e-14	0.636182	0.925	0.859	2.15984e-10	11	Tpm1
Txnip1	2.82491e-14	0.613577	0.742	0.472	4.908e-10	11	Txnip
Mrps6	3.62306e-14	0.651423	0.642	0.402	6.29471e-10	11	Mrps6
Sorbs1	4.04623e-14	0.522793	0.4	0.172	7.02993e-10	11	Sorbs1
Rasgrp2	2.79674e-13	0.526773	0.55	0.299	4.85905e-09	11	Rasgrp2
Mylk2	3.72368e-13	0.624762	0.875	0.712	6.46952e-09	11	Mylk
Nr4a13	1.12492e-12	0.744133	0.7	0.511	1.95443e-08	11	Nr4a1
Plpp31	1.98907e-12	0.519706	0.783	0.59	3.4558e-08	11	Plpp3
Junb3	2.03466e-12	0.632653	0.942	0.833	3.53502e-08	11	Junb
Ech1	3.60333e-12	0.578209	0.717	0.552	6.26042e-08	11	Ech1
Uba2	4.01755e-12	0.589125	0.675	0.473	6.98009e-08	11	Uba2
Fos1	9.24777e-12	0.517627	0.942	0.839	1.60671e-07	11	Fos
Gadd45g1	4.21715e-11	0.76184	0.775	0.602	7.32688e-07	11	Gadd45g
Rhob	1.05869e-10	0.536896	0.85	0.709	1.83937e-06	11	Rhob
Ckb1	2.83837e-10	0.596851	0.842	0.788	4.93139e-06	11	Ckb
Jun1	6.39036e-10	0.571498	0.867	0.743	1.11026e-05	11	Jun
Filip1l2	9.19132e-10	0.536685	0.825	0.639	1.5969e-05	11	Filip1l
Myh112	1.79831e-09	0.502056	0.85	0.655	3.12438e-05	11	Myh11
Ecscr	4.55689e-09	0.67768	0.167	0.053	7.91714e-05	11	Ecscr
Ndufa4l22	9.44935e-09	0.717255	0.225	0.084	0.000164173	11	Ndufa4l2
Tppp3	2.55229e-08	0.543112	0.675	0.456	0.000443434	11	Tppp3
Procr	5.03106e-08	0.593737	0.158	0.053	0.000874096	11	Procr
Fabp4	9.61627e-08	1.96612	0.7	0.579	0.00167073	11	Fabp4
Chchd10	1.62576e-07	0.599206	0.358	0.2	0.00282459	11	Chchd10
Gucy1a12	3.45073e-07	0.511301	0.642	0.461	0.0059953	11	Gucy1a1
Ppp1r15a1	3.59039e-07	0.665376	0.6	0.475	0.00623794	11	Ppp1r15a
Ube2c	0	2.06013	0.814	0.008	0	12	Ube2c
Birc5	0	1.95293	0.966	0.012	0	12	Birc5
Top2a	0	1.82657	0.949	0.013	0	12	Top2a
Pclaf	0	1.76656	0.898	0.005	0	12	Pclaf
Cdca3	0	1.68551	0.949	0.009	0	12	Cdca3
Cdca8	0	1.31712	0.881	0.013	0	12	Cdca8
Nusap1	0	1.2977	0.898	0.006	0	12	Nusap1
Cdk1	0	1.26093	0.78	0.021	0	12	Cdk1
Rrm2	0	1.2352	0.712	0.012	0	12	Rrm2
Cenpf	0	1.23003	0.627	0.004	0	12	Cenpf
Mki67	0	1.22053	0.864	0.005	0	12	Mki67
Prc1	0	1.21038	0.864	0.009	0	12	Prc1
Ccna2	0	1.13896	0.797	0.004	0	12	Ccna2
Tk1	0	1.10068	0.729	0.017	0	12	Tk1
Tpx2	0	1.08863	0.814	0.019	0	12	Tpx2
Racgap1	0	1.07566	0.847	0.011	0	12	Racgap1
Spc25	0	1.07475	0.831	0.009	0	12	Spc25
Spc24	0	1.06184	0.864	0.016	0	12	Spc24
Ccnb2	0	1.05918	0.627	0.007	0	12	Ccnb2
Cenpe	0	0.953334	0.712	0.003	0	12	Cenpe
Pbk	0	0.924418	0.712	0.003	0	12	Pbk
Asf1b	0	0.915502	0.729	0.01	0	12	Asf1b
Cdkn3	0	0.841718	0.542	0.008	0	12	Cdkn3
Knstrn	0	0.836849	0.644	0.01	0	12	Knstrn
Cenpm	0	0.817378	0.729	0.01	0	12	Cenpm
Ckap2l	0	0.790744	0.661	0.004	0	12	Ckap2l
Ccnb1	0	0.710204	0.475	0.005	0	12	Ccnb1
Aurkb	0	0.668419	0.525	0.003	0	12	Aurkb
Pimreg	0	0.667071	0.492	0.003	0	12	Pimreg
Hmmr	0	0.614279	0.39	0.002	0	12	Hmmr
Esco2	0	0.596288	0.508	0.002	0	12	Esco2
Plk1	0	0.560421	0.424	0.002	0	12	Plk1
Ndc80	0	0.532882	0.525	0.004	0	12	Ndc80
Uhrf1	0	0.526069	0.542	0.006	0	12	Uhrf1
Ncaph	0	0.509727	0.508	0.002	0	12	Ncaph
Ube2t	2.17929e-285	0.710606	0.627	0.015	3.7863e-281	12	Ube2t
Kif20b	1.36293e-259	0.501322	0.39	0.006	2.36796e-255	12	Kif20b
Kif22	9.19225e-249	0.626571	0.508	0.011	1.59706e-244	12	Kif22
Kif23	1.46372e-247	0.71164	0.61	0.016	2.54306e-243	12	Kif23
Lmnb1	6.40989e-227	0.999532	0.831	0.035	1.11365e-222	12	Lmnb1
Tacc3	1.53164e-222	0.714015	0.61	0.018	2.66107e-218	12	Tacc3
Cdc20	3.63209e-220	1.11091	0.525	0.014	6.31039e-216	12	Cdc20
Cenps	6.90555e-216	0.564738	0.576	0.017	1.19977e-211	12	Cenps
Cenpa	8.39682e-208	1.64564	0.797	0.036	1.45886e-203	12	Cenpa
Dbf4	2.69442e-196	0.522963	0.559	0.017	4.68128e-192	12	Dbf4
Incenp	7.03981e-184	0.759221	0.661	0.027	1.2231e-179	12	Incenp
Ezh2	4.08606e-177	0.969704	0.831	0.047	7.09912e-173	12	Ezh2
Spn	1.49935e-167	0.711989	0.576	0.022	2.60497e-163	12	Spn
Stmn1	1.47444e-161	2.64968	1	0.082	2.5617e-157	12	Stmn1
Ptpn7	5.38542e-156	0.653943	0.593	0.025	9.35663e-152	12	Ptpn7
Smc2	7.70378e-150	1.31188	0.898	0.067	1.33845e-145	12	Smc2
Cx3cr11	1.59927e-149	1.2305	0.797	0.048	2.77857e-145	12	Cx3cr1
Mcm5	4.05091e-147	0.63589	0.576	0.025	7.03805e-143	12	Mcm5
Fen1	4.85264e-138	0.566416	0.61	0.03	8.43097e-134	12	Fen1
Fam111a	3.15361e-133	0.893157	0.78	0.053	5.47908e-129	12	Fam111a
Dck	2.51291e-132	0.650218	0.559	0.027	4.36592e-128	12	Dck
Bcl2a1d1	1.08231e-131	0.712138	0.661	0.037	1.88041e-127	12	Bcl2a1d
Gmnn	8.00865e-127	1.00972	0.864	0.071	1.39142e-122	12	Gmnn
Ccne2	7.09021e-126	0.5637	0.39	0.013	1.23185e-121	12	Ccne2
Basp11	3.30399e-122	1.37315	0.915	0.078	5.74035e-118	12	Basp1
Clec5a1	8.10916e-121	0.663346	0.627	0.036	1.40889e-116	12	Clec5a
Gmfg1	2.66165e-119	1.06766	0.881	0.072	4.62435e-115	12	Gmfg
Sh2d1b1	2.62454e-118	0.597867	0.576	0.031	4.55988e-114	12	Sh2d1b1
Samsn1	1.15226e-115	0.597852	0.508	0.025	2.00194e-111	12	Samsn1
Ccl121	5.41064e-113	1.26031	0.661	0.044	9.40045e-109	12	Ccl12
Selplg1	9.97791e-113	1.19633	0.881	0.081	1.73356e-108	12	Selplg
Rac21	1.36675e-112	1.51449	0.898	0.085	2.37458e-108	12	Rac2
Tmem171	3.38166e-110	0.57113	0.508	0.026	5.87529e-106	12	Tmem171
Mad2l1	3.19356e-109	0.502875	0.542	0.03	5.5485e-105	12	Mad2l1
Scimp1	7.76868e-109	0.81912	0.559	0.032	1.34973e-104	12	Scimp
Gatm1	3.72483e-108	1.22829	0.746	0.059	6.47151e-104	12	Gatm
Lcp11	4.62439e-107	1.58206	0.915	0.093	8.03441e-103	12	Lcp1
Cyth41	4.79638e-107	1.05761	0.881	0.08	8.33322e-103	12	Cyth4
Pld41	4.35882e-105	1.11058	0.831	0.073	7.57301e-101	12	Pld4
Aif11	1.02587e-100	1.4646	0.847	0.082	1.78234e-96	12	Aif1
Bin21	8.4632e-100	0.550399	0.61	0.041	1.4704e-95	12	Bin2
Ptpn61	1.6535e-99	0.969772	0.78	0.068	2.87279e-95	12	Ptpn6
Pilra1	3.0542e-99	0.762054	0.593	0.039	5.30636e-95	12	Pilra
Ly861	4.54729e-99	1.22497	0.898	0.088	7.90046e-95	12	Ly86
Nrm	7.74595e-98	0.776002	0.661	0.052	1.34578e-93	12	Nrm
Pou2f21	2.3214e-97	0.733191	0.695	0.054	4.0332e-93	12	Pou2f2
Cks2	2.47936e-97	1.30629	0.78	0.075	4.30763e-93	12	Cks2
Cd521	2.77826e-97	1.96895	0.932	0.107	4.82695e-93	12	Cd52
Spi11	3.8969e-96	1.42627	0.932	0.1	6.77047e-92	12	Spi1
Bcl2a1b1	1.37396e-95	1.33333	0.898	0.091	2.38712e-91	12	Bcl2a1b
Coro1a1	9.84667e-94	1.58493	0.898	0.1	1.71076e-89	12	Coro1a
Susd31	2.50784e-93	0.539527	0.627	0.046	4.35712e-89	12	Susd3
Ccl41	4.41681e-92	1.80832	0.729	0.065	7.67377e-88	12	Ccl4
Laptm51	8.95943e-92	1.50965	0.932	0.108	1.55661e-87	12	Laptm5
Adgre11	9.38652e-92	1.00392	0.847	0.084	1.63081e-87	12	Adgre1
Ptprc1	2.6445e-91	0.718202	0.729	0.064	4.59456e-87	12	Ptprc
Ptpn181	2.65424e-91	1.40652	0.915	0.103	4.61148e-87	12	Ptpn18
Itgax1	2.62493e-90	0.855149	0.661	0.054	4.56055e-86	12	Itgax
Hck1	7.30306e-89	0.661692	0.61	0.046	1.26883e-84	12	Hck
Itgb21	7.99631e-89	0.710065	0.763	0.07	1.38928e-84	12	Itgb2
Rrm1	1.16529e-88	0.709472	0.729	0.069	2.02458e-84	12	Rrm1
Csf1r1	8.01133e-88	1.22492	0.881	0.099	1.39189e-83	12	Csf1r
Ucp21	1.31673e-87	1.85779	0.915	0.115	2.28769e-83	12	Ucp2
Lat21	1.69062e-87	0.978985	0.814	0.081	2.93729e-83	12	Lat2
Hcls11	6.98754e-87	1.00216	0.78	0.08	1.21401e-82	12	Hcls1
Lyn1	1.20152e-86	0.753996	0.746	0.071	2.08751e-82	12	Lyn
Cotl11	3.76075e-86	1.88743	0.966	0.13	6.53393e-82	12	Cotl1
Lockd	5.77304e-85	0.890026	0.78	0.083	1.00301e-80	12	Lockd
Gpsm31	2.01281e-83	0.784266	0.831	0.085	3.49705e-79	12	Gpsm3
Irf51	2.08094e-83	0.931324	0.831	0.096	3.61542e-79	12	Irf5
Cd300c21	2.18572e-83	0.862132	0.831	0.086	3.79748e-79	12	Cd300c2
Itgam1	2.69698e-83	0.66101	0.559	0.041	4.68573e-79	12	Itgam
Haus4	1.19802e-82	0.654637	0.576	0.046	2.08145e-78	12	Haus4
Alox5ap1	1.70451e-82	1.32903	0.915	0.113	2.96141e-78	12	Alox5ap
Cd861	2.16062e-82	0.58204	0.525	0.037	3.75386e-78	12	Cd86
Slc15a31	6.35836e-82	0.696352	0.644	0.055	1.1047e-77	12	Slc15a3
Fcrls1	7.02575e-82	1.33709	0.78	0.081	1.22065e-77	12	Fcrls
Cd721	7.38225e-82	1.4461	0.847	0.098	1.28259e-77	12	Cd72
Rfc5	1.43302e-81	0.587293	0.678	0.064	2.48973e-77	12	Rfc5
Bcl2a1a1	2.70427e-81	0.653896	0.424	0.024	4.6984e-77	12	Bcl2a1a
Lair11	7.94735e-81	0.889616	0.661	0.061	1.38077e-76	12	Lair1
C5ar11	4.20349e-80	0.82228	0.712	0.067	7.30315e-76	12	C5ar1
Ms4a6d1	3.83268e-79	0.842452	0.746	0.075	6.6589e-75	12	Ms4a6d
Arrb21	3.16531e-78	0.964715	0.814	0.097	5.4994e-74	12	Arrb2
Slamf91	4.0657e-78	1.41522	0.932	0.135	7.06375e-74	12	Slamf9
Ms4a71	4.70937e-77	1.66158	0.881	0.115	8.18205e-73	12	Ms4a7
Fcgr2b1	5.2588e-77	0.772983	0.712	0.07	9.13665e-73	12	Fcgr2b
Lrrc251	7.2729e-77	0.770212	0.695	0.067	1.26359e-72	12	Lrrc25
Cfp1	8.15833e-77	0.928973	0.576	0.048	1.41743e-72	12	Cfp
Ncf41	1.44263e-76	0.725523	0.678	0.064	2.50642e-72	12	Ncf4
Stab11	1.77195e-76	0.740643	0.644	0.059	3.07859e-72	12	Stab1
Psmb9	2.67751e-76	0.851823	0.78	0.09	4.65191e-72	12	Psmb9
Dynlt1f	8.00541e-76	0.693846	0.678	0.068	1.39086e-71	12	Dynlt1f
Pkib1	2.13562e-75	0.653243	0.559	0.046	3.71042e-71	12	Pkib
Nckap1l1	3.91284e-75	0.537517	0.593	0.05	6.79817e-71	12	Nckap1l
Fcgr31	1.45967e-74	1.18203	0.864	0.105	2.53603e-70	12	Fcgr3
Tnf1	4.412e-74	1.05207	0.576	0.05	7.6654e-70	12	Tnf
Otulinl1	1.8066e-72	0.803183	0.678	0.069	3.13879e-68	12	Otulinl
Fyb1	1.83288e-72	0.937192	0.763	0.087	3.18445e-68	12	Fyb
Cybb1	1.74854e-71	0.788889	0.695	0.072	3.03791e-67	12	Cybb
Ms4a6c1	2.33279e-70	0.615694	0.525	0.042	4.05298e-66	12	Ms4a6c
Cd531	5.26054e-70	0.830017	0.797	0.094	9.13967e-66	12	Cd53
Plek1	1.59963e-69	0.68968	0.729	0.08	2.77919e-65	12	Plek
Irf81	2.84482e-69	0.874448	0.661	0.07	4.94259e-65	12	Irf8
Cd481	8.03043e-69	0.741863	0.695	0.073	1.39521e-64	12	Cd48
Syce2	1.99075e-68	0.74422	0.593	0.059	3.45872e-64	12	Syce2
Dok31	1.22034e-67	0.641093	0.593	0.056	2.12023e-63	12	Dok3
Tcf19	1.29115e-67	0.647188	0.525	0.046	2.24324e-63	12	Tcf19
Snx201	1.86663e-67	0.591646	0.542	0.048	3.24307e-63	12	Snx20
Lig1	2.81238e-67	0.806966	0.61	0.064	4.88623e-63	12	Lig1
Fermt31	8.1136e-67	0.674911	0.576	0.055	1.40966e-62	12	Fermt3
Cd831	1.30106e-66	0.817316	0.678	0.073	2.26045e-62	12	Cd83
Mpeg11	1.70669e-66	0.951146	0.729	0.085	2.96521e-62	12	Mpeg1
Hmgb2	1.98579e-66	2.14245	0.983	0.226	3.4501e-62	12	Hmgb2
Nt5dc2	2.02969e-66	0.801873	0.712	0.086	3.52638e-62	12	Nt5dc2
Lpxn1	2.77193e-66	0.510499	0.542	0.048	4.81595e-62	12	Lpxn
Mis18a	1.03561e-65	0.612896	0.644	0.07	1.79926e-61	12	Mis18a
Tmem371	1.10451e-65	0.576396	0.593	0.058	1.91898e-61	12	Tmem37
Ccl31	1.83438e-65	1.30894	0.593	0.059	3.18705e-61	12	Ccl3
Fcer1g1	7.01978e-65	1.93537	0.932	0.155	1.21962e-60	12	Fcer1g
Blnk1	1.08438e-64	0.620103	0.559	0.052	1.884e-60	12	Blnk
Gpr651	1.53686e-64	0.585952	0.525	0.046	2.67014e-60	12	Gpr65
Milr11	4.61612e-64	0.792166	0.712	0.088	8.02005e-60	12	Milr1
Cd681	5.58235e-64	1.27242	0.915	0.145	9.69878e-60	12	Cd68
Tnfaip8l21	1.65735e-63	0.680389	0.644	0.068	2.87948e-59	12	Tnfaip8l2
Fam107b	1.01689e-61	0.577284	0.576	0.059	1.76675e-57	12	Fam107b
E2f1	1.37363e-61	0.529435	0.508	0.047	2.38654e-57	12	E2f1
Cenpw	3.45074e-61	0.776231	0.729	0.101	5.99532e-57	12	Cenpw
Gngt21	4.2281e-61	0.896622	0.831	0.119	7.34591e-57	12	Gngt2
Phf11b	5.95606e-61	0.561913	0.407	0.03	1.03481e-56	12	Phf11b
Ighm1	7.77417e-61	0.820053	0.508	0.047	1.35068e-56	12	Ighm
Srgn1	1.69619e-60	1.47355	0.915	0.17	2.94697e-56	12	Srgn
Pmaip1	4.75038e-60	0.5011	0.271	0.014	8.25332e-56	12	Pmaip1
Wfdc171	1.14673e-59	1.38067	0.847	0.13	1.99233e-55	12	Wfdc17
Mgl21	3.55265e-59	0.729479	0.339	0.021	6.17238e-55	12	Mgl2
Pmf1	8.23201e-59	0.962153	0.864	0.155	1.43023e-54	12	Pmf1
Lmo21	1.43566e-58	0.577488	0.712	0.086	2.49432e-54	12	Lmo2
Lst11	1.70688e-58	0.918722	0.661	0.08	2.96553e-54	12	Lst1
Cks1b	5.11034e-58	1.5704	0.983	0.253	8.87871e-54	12	Cks1b
Nfkbid1	1.70696e-57	0.537612	0.424	0.034	2.96567e-53	12	Nfkbid
Sap301	2.36047e-57	0.844273	0.746	0.109	4.10107e-53	12	Sap30
AB1246111	3.30422e-57	0.60455	0.695	0.088	5.74074e-53	12	AB124611
Lilr4b1	1.53765e-56	0.795959	0.678	0.084	2.67151e-52	12	Lilr4b
Ctss1	2.83254e-56	1.29776	0.932	0.171	4.92125e-52	12	Ctss
C1qc1	6.55785e-56	1.92921	0.915	0.174	1.13936e-51	12	C1qc
Smc4	7.38221e-56	1.44134	0.966	0.249	1.28258e-51	12	Smc4
Ccl21	8.74487e-56	1.66173	0.695	0.095	1.51933e-51	12	Ccl2
Cadm11	1.61582e-55	0.544572	0.458	0.041	2.80732e-51	12	Cadm1
Gng21	1.59878e-54	0.673623	0.678	0.09	2.77772e-50	12	Gng2
Rab7b1	4.14047e-54	0.567123	0.661	0.084	7.19366e-50	12	Rab7b
Fcgr11	2.25239e-53	0.56114	0.508	0.051	3.9133e-49	12	Fcgr1
Tyrobp1	2.74408e-53	1.71387	0.932	0.184	4.76757e-49	12	Tyrobp
Kctd121	2.95637e-53	0.546217	0.627	0.077	5.1364e-49	12	Kctd12
Cd141	6.71285e-53	1.30114	0.864	0.159	1.16629e-48	12	Cd14
C1qa1	1.34101e-52	1.99702	0.915	0.192	2.32988e-48	12	C1qa
Arl4c1	3.05807e-52	1.01815	0.797	0.138	5.31309e-48	12	Arl4c
Apbb1ip1	8.72495e-52	0.570079	0.627	0.082	1.51587e-47	12	Apbb1ip
Ch25h1	3.36199e-51	0.582623	0.441	0.041	5.84113e-47	12	Ch25h
H2ax	7.64969e-51	1.37414	0.864	0.195	1.32906e-46	12	H2ax
Apobec3	1.17716e-50	0.569546	0.559	0.069	2.04519e-46	12	Apobec3
Tm6sf11	2.159e-50	0.925062	0.881	0.174	3.75105e-46	12	Tm6sf1
Tyms	4.56696e-50	0.670585	0.644	0.094	7.93464e-46	12	Tyms
Clec12a1	6.27473e-50	0.751132	0.492	0.053	1.09017e-45	12	Clec12a
Unc93b11	1.01973e-49	0.72629	0.864	0.156	1.77168e-45	12	Unc93b1
Ifi27l2a2	3.92769e-49	1.38076	0.797	0.143	6.82397e-45	12	Ifi27l2a
Tnfsf13b	4.97135e-49	0.503345	0.441	0.042	8.63723e-45	12	Tnfsf13b
Csf2ra1	2.82231e-48	0.790096	0.746	0.124	4.90348e-44	12	Csf2ra
Slfn21	7.60395e-48	0.745197	0.644	0.093	1.32111e-43	12	Slfn2
Fam49b1	9.68571e-48	1.0703	0.898	0.216	1.6828e-43	12	Fam49b
Limd21	1.02978e-47	1.06906	0.797	0.157	1.78914e-43	12	Limd2
Rgs101	1.04498e-47	1.40567	0.949	0.246	1.81555e-43	12	Rgs10
H2-DMa1	1.35195e-47	0.64799	0.525	0.062	2.34887e-43	12	H2-DMa
Hpgds1	1.66985e-47	0.538386	0.525	0.062	2.90119e-43	12	Hpgds
C1qb1	1.67132e-47	2.02205	0.915	0.219	2.90375e-43	12	C1qb
Syngr11	7.10839e-47	0.59609	0.542	0.063	1.23501e-42	12	Syngr1
Psmb81	8.82616e-47	1.03353	0.881	0.195	1.53346e-42	12	Psmb8
Atad2	2.71802e-46	0.665141	0.61	0.089	4.72228e-42	12	Atad2
Jpt11	4.62222e-46	1.65643	1	0.397	8.03064e-42	12	Jpt1
Cxcl161	6.22768e-45	1.58177	0.932	0.267	1.082e-40	12	Cxcl16
Cd741	8.33937e-45	1.57349	0.831	0.168	1.44888e-40	12	Cd74
Cxcl21	8.99065e-45	1.54313	0.644	0.1	1.56204e-40	12	Cxcl2
Tgfbi2	9.59349e-45	1.26816	0.932	0.235	1.66677e-40	12	Tgfbi
Ormdl21	2.33607e-44	0.612833	0.797	0.149	4.05869e-40	12	Ormdl2
Cdkn2c	6.362e-44	0.895116	0.881	0.203	1.10533e-39	12	Cdkn2c
Dnajc9	3.1838e-43	0.708772	0.78	0.156	5.53154e-39	12	Dnajc9
Clec4d1	5.33289e-43	0.514988	0.475	0.054	9.26536e-39	12	Clec4d
Cbfb	9.7493e-43	0.690686	0.797	0.16	1.69384e-38	12	Cbfb
Mcm7	1.33775e-42	0.550524	0.458	0.054	2.3242e-38	12	Mcm7
Lbr	1.82461e-42	0.513991	0.61	0.09	3.17009e-38	12	Lbr
Lpcat21	2.77545e-42	0.539521	0.492	0.061	4.82206e-38	12	Lpcat2
Trem21	4.15302e-42	1.0741	0.864	0.189	7.21546e-38	12	Trem2
Selenoh	4.67483e-42	1.29299	0.966	0.37	8.12204e-38	12	Selenoh
Hmgb3	1.1384e-41	0.50685	0.644	0.101	1.97785e-37	12	Hmgb3
Cxcr41	7.40159e-41	0.505354	0.441	0.05	1.28595e-36	12	Cxcr4
Trf1	2.26469e-40	0.764994	0.847	0.183	3.93468e-36	12	Trf
Igf12	5.69868e-40	0.911825	0.746	0.138	9.90089e-36	12	Igf1
Cdkn2aipnl	8.57522e-40	0.510199	0.61	0.098	1.48986e-35	12	Cdkn2aipnl
Rangap1	9.38426e-40	0.659341	0.712	0.14	1.63042e-35	12	Rangap1
H2az1	1.2491e-39	1.87835	1	0.616	2.17018e-35	12	H2az1
Evi2a1	1.30973e-39	0.622733	0.627	0.101	2.27553e-35	12	Evi2a
Rab3il11	2.02183e-39	0.57448	0.593	0.092	3.51273e-35	12	Rab3il1
Dctpp1	3.93362e-39	0.986219	0.881	0.247	6.83428e-35	12	Dctpp1
Tubb5	9.45816e-39	1.76135	1	0.851	1.64326e-34	12	Tubb5
Tmpo	1.73437e-38	0.902803	0.932	0.268	3.0133e-34	12	Tmpo
Tuba1b	2.5163e-38	1.84173	1	0.802	4.37181e-34	12	Tuba1b
Eri1	1.35467e-37	0.505231	0.525	0.077	2.35361e-33	12	Eri1
AA4671971	7.74673e-37	1.70876	0.695	0.156	1.34592e-32	12	AA467197
Tuba1c	1.14936e-36	1.2568	0.983	0.439	1.9969e-32	12	Tuba1c
P2ry61	1.94396e-36	0.773767	0.763	0.173	3.37744e-32	12	P2ry6
Cytip	6.65239e-36	0.52496	0.322	0.032	1.15579e-31	12	Cytip
Kcnn41	7.57846e-36	0.513432	0.661	0.119	1.31668e-31	12	Kcnn4
Zmynd151	1.5994e-35	0.623556	0.39	0.045	2.77881e-31	12	Zmynd15
Reep4	3.29396e-35	0.593084	0.525	0.084	5.72293e-31	12	Reep4
5031439G07Rik1	3.31661e-35	0.533041	0.593	0.103	5.76228e-31	12	5031439G07Rik
Rel1	7.99813e-35	0.659328	0.559	0.094	1.38959e-30	12	Rel
Eif1ad	3.87175e-34	0.615583	0.763	0.176	6.72678e-30	12	Eif1ad
Ran	1.13642e-33	1.10959	1	0.822	1.97441e-29	12	Ran
Lsm2	1.83533e-33	0.929783	0.915	0.342	3.1887e-29	12	Lsm2
H2-Ab11	1.85638e-33	1.2387	0.593	0.106	3.22528e-29	12	H2-Ab1
Mthfd2	3.53011e-33	0.620858	0.661	0.135	6.13322e-29	12	Mthfd2
H2az2	5.22852e-33	1.17714	1	0.803	9.08403e-29	12	H2az2
Sirpa1	1.05123e-32	0.595929	0.678	0.139	1.82641e-28	12	Sirpa
Lsp11	1.06085e-32	1.18723	0.898	0.32	1.84312e-28	12	Lsp1
Il1rn1	1.47956e-32	0.570522	0.373	0.045	2.57059e-28	12	Il1rn
Ctsc1	1.79074e-32	1.18639	0.847	0.281	3.11123e-28	12	Ctsc
Efhd21	2.39318e-32	1.04761	0.932	0.369	4.15791e-28	12	Efhd2
Ywhah1	3.49767e-32	1.13614	1	0.713	6.07685e-28	12	Ywhah
Vsir1	3.50859e-32	0.523786	0.661	0.131	6.09582e-28	12	Vsir
Usp1	4.65524e-32	0.684085	0.729	0.176	8.08802e-28	12	Usp1
Clic11	5.37542e-32	1.14834	1	0.888	9.33925e-28	12	Clic1
Pycard1	1.23987e-31	0.795265	0.915	0.32	2.15414e-27	12	Pycard
Lyz21	5.72727e-31	1.21666	0.915	0.34	9.95057e-27	12	Lyz2
Arhgdib1	1.1595e-30	1.20905	0.847	0.302	2.01452e-26	12	Arhgdib
Gusb1	1.51095e-30	0.967003	1	0.474	2.62512e-26	12	Gusb
Tpd521	2.59549e-30	0.845181	0.898	0.313	4.5094e-26	12	Tpd52
Abcg11	4.13037e-30	0.518279	0.593	0.117	7.17611e-26	12	Abcg1
Cep83	4.20981e-30	0.505855	0.542	0.101	7.31413e-26	12	Cep83
Sh3bgrl31	8.64444e-30	1.64165	1	0.836	1.50189e-25	12	Sh3bgrl3
Hmgn2	1.0162e-29	0.704167	0.644	0.145	1.76555e-25	12	Hmgn2
Gltp1	5.29279e-29	0.949734	0.966	0.42	9.19569e-25	12	Gltp
Ccnd11	2.69063e-28	0.580176	0.508	0.094	4.6747e-24	12	Ccnd1
Rhog1	3.35257e-28	0.687447	0.831	0.266	5.82476e-24	12	Rhog
Rpa2	3.70319e-28	0.512499	0.559	0.113	6.43392e-24	12	Rpa2
Cfl11	5.21952e-28	0.997134	1	0.983	9.0684e-24	12	Cfl1
Arl6ip1	2.80956e-27	1.30092	0.966	0.489	4.88134e-23	12	Arl6ip1
Anp32b	3.32916e-27	0.897107	1	0.782	5.78408e-23	12	Anp32b
Atox11	4.08324e-27	1.22407	1	0.901	7.09422e-23	12	Atox1
Ccdc34	6.7412e-27	0.773755	0.847	0.318	1.17122e-22	12	Ccdc34
Tlr21	8.28715e-27	0.691689	0.644	0.157	1.43981e-22	12	Tlr2
Gpr137b1	1.12666e-26	0.50999	0.627	0.137	1.95746e-22	12	Gpr137b
Marcksl11	1.19287e-26	0.81321	0.627	0.149	2.07249e-22	12	Marcksl1
Hexb1	1.28505e-26	1.16614	0.983	0.602	2.23265e-22	12	Hexb
Tubb6	2.08501e-26	0.81585	0.915	0.367	3.62249e-22	12	Tubb6
H3f3b1	5.04126e-26	0.816535	1	0.994	8.75868e-22	12	H3f3b
Pfn11	6.06998e-26	1.00482	1	0.996	1.0546e-21	12	Pfn1
Dab21	1.47122e-25	0.608339	0.729	0.191	2.5561e-21	12	Dab2
Ogfrl1	2.50323e-25	0.518581	0.661	0.16	4.34911e-21	12	Ogfrl1
Pcna	3.03687e-25	1.03728	0.712	0.244	5.27625e-21	12	Pcna
Ciao2a1	3.29345e-25	0.769306	0.915	0.378	5.72204e-21	12	Ciao2a
Cmc2	3.45531e-25	0.687372	0.763	0.246	6.00325e-21	12	Cmc2
Tpm31	4.01118e-25	0.839829	0.949	0.571	6.96902e-21	12	Tpm3
Marcks1	5.54964e-25	0.543092	0.695	0.175	9.64195e-21	12	Marcks
Metrnl1	3.41779e-24	1.01034	0.881	0.377	5.93808e-20	12	Metrnl
Cpd	3.71764e-24	0.606427	0.695	0.201	6.45902e-20	12	Cpd
Cyba1	3.78896e-24	1.17657	1	0.892	6.58293e-20	12	Cyba
Ftl11	9.87535e-24	1.18893	1	0.991	1.71574e-19	12	Ftl1
Mafb1	1.03519e-23	0.73373	0.814	0.255	1.79854e-19	12	Mafb
Ranbp1	1.43007e-23	0.98772	0.983	0.78	2.4846e-19	12	Ranbp1
Ppp4c	1.75375e-23	0.707331	0.881	0.373	3.04697e-19	12	Ppp4c
Lsm4	1.99148e-23	0.787507	0.966	0.691	3.45999e-19	12	Lsm4
Sdf2l11	2.63165e-23	0.957706	0.831	0.329	4.57223e-19	12	Sdf2l1
Twf2	2.95705e-23	0.546178	0.746	0.221	5.13758e-19	12	Twf2
Hnrnpab	2.99491e-23	0.8826	0.983	0.659	5.20335e-19	12	Hnrnpab
Tmsb4x1	6.9293e-23	0.754131	1	0.997	1.2039e-18	12	Tmsb4x
Raly	7.0868e-23	0.830851	0.983	0.74	1.23126e-18	12	Raly
Arhgdia1	1.04916e-22	0.702227	1	0.858	1.82281e-18	12	Arhgdia
Macroh2a1	1.33318e-22	0.703373	0.949	0.566	2.31626e-18	12	Macroh2a1
Ap2s11	1.45425e-22	0.8204	0.983	0.729	2.52661e-18	12	Ap2s1
Alyref	1.47826e-22	0.754381	0.847	0.36	2.56832e-18	12	Alyref
Abhd121	1.74818e-22	0.686467	0.864	0.317	3.03729e-18	12	Abhd12
Rgs11	2.16085e-22	0.637903	0.356	0.057	3.75427e-18	12	Rgs1
Cdkn2d	3.12091e-22	0.843983	0.78	0.308	5.42227e-18	12	Cdkn2d
Grk2	4.24298e-22	0.510155	0.644	0.182	7.37176e-18	12	Grk2
Ptma	4.27696e-22	0.719728	1	0.992	7.43079e-18	12	Ptma
Hint1	4.52992e-22	0.536408	1	0.979	7.87029e-18	12	Hint1
Fxyd54	4.84636e-22	1.00951	1	0.589	8.42007e-18	12	Fxyd5
Lamtor11	5.62843e-22	0.771114	0.983	0.665	9.77883e-18	12	Lamtor1
Nucks1	6.05139e-22	0.857492	0.932	0.581	1.05137e-17	12	Nucks1
Arf61	6.17778e-22	0.723409	0.898	0.378	1.07333e-17	12	Arf6
Rfc2	1.0149e-21	0.602887	0.644	0.187	1.76329e-17	12	Rfc2
Fau1	1.13541e-21	0.530853	1	0.999	1.97267e-17	12	Fau
Arpc41	1.96694e-21	0.899493	0.983	0.672	3.41736e-17	12	Arpc4
H2-D11	2.19554e-21	0.836112	1	0.897	3.81452e-17	12	H2-D1
Snrpe	2.61315e-21	0.680444	0.983	0.797	4.54008e-17	12	Snrpe
Mcub1	3.08631e-21	0.582931	0.729	0.238	5.36215e-17	12	Mcub
Clta1	3.9098e-21	0.644331	1	0.904	6.79288e-17	12	Clta
B2m2	4.15675e-21	0.902857	1	0.964	7.22195e-17	12	B2m
Tmem1191	4.24536e-21	0.62879	0.542	0.134	7.37589e-17	12	Tmem119
Grb21	6.21826e-21	0.676756	0.881	0.364	1.08036e-16	12	Grb2
Ccdc121	6.33271e-21	1.00216	0.949	0.6	1.10025e-16	12	Ccdc12
Rpl321	7.04234e-21	0.548925	1	0.999	1.22354e-16	12	Rpl32
Csk1	8.6636e-21	0.508446	0.78	0.248	1.50521e-16	12	Csk
Ostf11	1.31133e-20	0.70426	1	0.706	2.2783e-16	12	Ostf1
Il1b1	1.46835e-20	0.778331	0.254	0.033	2.55112e-16	12	Il1b
Dek	1.68576e-20	0.903779	0.966	0.719	2.92884e-16	12	Dek
Tgfbr1	2.08644e-20	0.670552	0.864	0.345	3.62497e-16	12	Tgfbr1
Grn1	3.36644e-20	0.950356	0.949	0.721	5.84885e-16	12	Grn
Ctsz1	3.43855e-20	0.910361	1	0.819	5.97414e-16	12	Ctsz
Gpx11	5.42068e-20	0.800668	1	0.984	9.41789e-16	12	Gpx1
Rac11	6.83043e-20	0.686342	0.983	0.779	1.18672e-15	12	Rac1
Snrpd1	9.74051e-20	0.648025	0.983	0.593	1.69232e-15	12	Snrpd1
Ptbp3	1.18807e-19	0.521488	0.678	0.211	2.06415e-15	12	Ptbp3
Rab5c1	1.37176e-19	0.712225	0.915	0.534	2.3833e-15	12	Rab5c
Erp291	1.50272e-19	0.760911	0.983	0.708	2.61082e-15	12	Erp29
Hmgb1	2.36653e-19	0.755938	0.983	0.782	4.11161e-15	12	Hmgb1
Calm3	4.09969e-19	0.682359	1	0.785	7.1228e-15	12	Calm3
Pitpna1	7.3546e-19	0.629967	0.949	0.654	1.27779e-14	12	Pitpna
Mmp121	7.53871e-19	0.889173	0.322	0.056	1.30978e-14	12	Mmp12
Anp32e	7.55957e-19	0.712521	0.847	0.378	1.3134e-14	12	Anp32e
Tubg1	7.56623e-19	0.506382	0.559	0.157	1.31456e-14	12	Tubg1
Gnai2	8.451e-19	0.572571	1	0.964	1.46828e-14	12	Gnai2
Dut	1.05909e-18	0.835559	0.797	0.359	1.84007e-14	12	Dut
Pim11	1.82916e-18	0.726107	0.661	0.212	3.17799e-14	12	Pim1
Actr31	1.85409e-18	0.850954	0.966	0.675	3.2213e-14	12	Actr3
Hpf1	1.99335e-18	0.666526	0.797	0.346	3.46324e-14	12	Hpf1
Cmtm71	2.56894e-18	0.982587	0.797	0.394	4.46327e-14	12	Cmtm7
M6pr1	2.72896e-18	0.662126	0.847	0.388	4.7413e-14	12	M6pr
Exosc8	2.83389e-18	0.509785	0.661	0.215	4.9236e-14	12	Exosc8
Lsm3	3.6863e-18	0.57754	0.915	0.438	6.40457e-14	12	Lsm3
Cdc421	5.04131e-18	0.602192	0.983	0.902	8.75877e-14	12	Cdc42
Cenpx	6.13888e-18	0.637106	0.949	0.6	1.06657e-13	12	Cenpx
Srsf2	7.26671e-18	0.691998	0.932	0.725	1.26252e-13	12	Srsf2
Tipin	7.33006e-18	0.658243	0.712	0.294	1.27353e-13	12	Tipin
Taf6l	8.35097e-18	0.516122	0.881	0.361	1.4509e-13	12	Taf6l
Cdkn1a2	1.06177e-17	1.06256	0.847	0.399	1.84473e-13	12	Cdkn1a
Pabpc1	1.62252e-17	0.639352	0.949	0.744	2.81897e-13	12	Pabpc1
Nap1l1	3.11274e-17	0.635968	1	0.714	5.40807e-13	12	Nap1l1
Commd8	3.22254e-17	0.598579	0.78	0.329	5.59884e-13	12	Commd8
Cd441	3.24577e-17	0.606945	0.729	0.266	5.63921e-13	12	Cd44
Arpc21	4.824e-17	0.538482	1	0.973	8.38122e-13	12	Arpc2
Arpc51	4.98861e-17	0.776581	0.915	0.625	8.6672e-13	12	Arpc5
Rps291	5.1558e-17	0.523585	1	1	8.95768e-13	12	Rps29
Cmpk1	5.38136e-17	0.631066	0.898	0.486	9.34958e-13	12	Cmpk1
Glipr11	7.3176e-17	0.76614	0.864	0.437	1.27136e-12	12	Glipr1
Rad21	8.90321e-17	0.547601	0.661	0.242	1.54684e-12	12	Rad21
Rnaset2a1	8.91151e-17	0.556119	0.814	0.349	1.54829e-12	12	Rnaset2a
Il10rb1	1.49502e-16	0.557478	0.78	0.316	2.59745e-12	12	Il10rb
Man2b11	1.6063e-16	0.607291	0.831	0.345	2.79078e-12	12	Man2b1
Arpc1b1	1.65565e-16	0.572526	1	0.961	2.87652e-12	12	Arpc1b
Capg1	2.80187e-16	0.837238	0.881	0.525	4.86797e-12	12	Capg
Snrpg	2.82815e-16	0.609938	0.983	0.821	4.91362e-12	12	Snrpg
Cox5a	3.83998e-16	0.641123	1	0.879	6.67158e-12	12	Cox5a
Atpif1	5.81725e-16	0.557531	1	0.916	1.01069e-11	12	Atpif1
Rps192	5.96296e-16	0.55828	1	0.996	1.036e-11	12	Rps19
Bax1	6.12468e-16	0.62887	0.949	0.707	1.0641e-11	12	Bax
H2-K12	6.14049e-16	0.699021	0.949	0.657	1.06685e-11	12	H2-K1
Hdgf	7.75921e-16	0.651022	0.949	0.677	1.34809e-11	12	Hdgf
Ppp1ca	8.31786e-16	0.542072	0.966	0.84	1.44515e-11	12	Ppp1ca
Ccl71	1.04493e-15	0.586872	0.305	0.058	1.81546e-11	12	Ccl7
Arpp19	1.98916e-15	0.634419	0.966	0.802	3.45596e-11	12	Arpp19
Lsm5	2.2539e-15	0.556036	0.831	0.381	3.91593e-11	12	Lsm5
Npc21	4.3523e-15	0.605103	0.983	0.839	7.56169e-11	12	Npc2
Tgfb12	4.46163e-15	0.573316	0.932	0.516	7.75163e-11	12	Tgfb1
Sptssa	6.14758e-15	0.534955	0.966	0.744	1.06808e-10	12	Sptssa
Snrpf	7.15425e-15	0.536357	1	0.734	1.24298e-10	12	Snrpf
Bola21	8.77678e-15	0.634693	0.932	0.646	1.52488e-10	12	Bola2
Ntpcr1	1.08198e-14	0.564719	0.61	0.226	1.87984e-10	12	Ntpcr
Nhp2	1.17931e-14	0.534622	0.915	0.481	2.04893e-10	12	Nhp2
Vamp81	1.78356e-14	0.501098	0.983	0.792	3.09876e-10	12	Vamp8
Mcm6	2.32162e-14	0.511214	0.559	0.19	4.03359e-10	12	Mcm6
Gnb2	2.64366e-14	0.501014	0.983	0.947	4.5931e-10	12	Gnb2
Snrpb	2.77869e-14	0.500065	1	0.896	4.8277e-10	12	Snrpb
Calm21	4.31499e-14	0.542554	1	0.984	7.49687e-10	12	Calm2
Taf10	5.12116e-14	0.526235	0.881	0.507	8.8975e-10	12	Taf10
Lgals32	6.50417e-14	0.762262	0.949	0.639	1.13003e-09	12	Lgals3
Actr2	6.67922e-14	0.557357	0.898	0.472	1.16045e-09	12	Actr2
Txn1	7.08231e-14	0.519234	1	0.954	1.23048e-09	12	Txn1
Ddx39	1.05452e-13	0.539606	0.492	0.157	1.83213e-09	12	Ddx39
Pcbp2	1.06948e-13	0.544114	1	0.843	1.85812e-09	12	Pcbp2
Snx51	1.16584e-13	0.538765	0.763	0.358	2.02553e-09	12	Snx5
Rps282	3.27478e-13	0.537357	0.983	0.945	5.6896e-09	12	Rps28
Hnrnpf	3.55854e-13	0.571537	0.898	0.649	6.18261e-09	12	Hnrnpf
Lgmn1	3.57879e-13	0.790467	0.983	0.704	6.21779e-09	12	Lgmn
Arpc31	4.21288e-13	0.571786	0.966	0.876	7.31946e-09	12	Arpc3
Cnih4	6.33674e-13	0.536095	0.915	0.559	1.10094e-08	12	Cnih4
Bst22	6.67267e-13	0.538125	0.881	0.463	1.15931e-08	12	Bst2
Hexa1	6.904e-13	0.571853	0.983	0.765	1.1995e-08	12	Hexa
Lsm8	6.93355e-13	0.506657	0.814	0.467	1.20463e-08	12	Lsm8
Aprt1	1.65714e-12	0.771563	0.949	0.669	2.87912e-08	12	Aprt
Rnf5	4.41377e-12	0.507487	0.746	0.332	7.66849e-08	12	Rnf5
H2-Aa1	8.2494e-12	1.20414	0.305	0.074	1.43325e-07	12	H2-Aa
Bub3	8.91229e-12	0.545836	0.864	0.517	1.54842e-07	12	Bub3
Pcbd2	1.08293e-11	0.50181	0.847	0.504	1.88149e-07	12	Pcbd2
Dpysl2	1.16134e-11	0.525626	0.729	0.347	2.01771e-07	12	Dpysl2
Nme1	1.26757e-11	0.524673	0.966	0.721	2.20227e-07	12	Nme1
Lsm6	1.66478e-11	0.520031	0.898	0.622	2.89239e-07	12	Lsm6
Sdcbp1	1.75995e-11	0.51586	0.949	0.789	3.05773e-07	12	Sdcbp
Cdk4	2.6898e-11	0.595321	0.881	0.59	4.67326e-07	12	Cdk4
Ccl91	2.86366e-11	0.536827	0.39	0.115	4.97531e-07	12	Ccl9
Serinc3	4.33996e-11	0.618634	0.966	0.831	7.54025e-07	12	Serinc3
Ctsh1	4.96841e-11	0.511242	0.966	0.801	8.63212e-07	12	Ctsh
Ctsb1	7.91458e-11	0.727443	1	0.975	1.37508e-06	12	Ctsb
Ppp1r181	2.37402e-10	0.502191	0.847	0.462	4.12463e-06	12	Ppp1r18
Abracl	5.42856e-10	0.511454	0.898	0.698	9.43158e-06	12	Abracl
H2-Eb11	6.40045e-10	1.08793	0.288	0.077	1.11201e-05	12	H2-Eb1
Nfkbiz1	8.42423e-10	0.778426	0.593	0.295	1.46363e-05	12	Nfkbiz
H2-DMb11	1.32118e-09	0.615529	0.39	0.127	2.29542e-05	12	H2-DMb1
Crip13	3.42589e-09	0.532827	1	0.985	5.95214e-05	12	Crip1
Gm2a1	4.23898e-09	0.555328	0.763	0.444	7.36481e-05	12	Gm2a
Ly6e2	5.42496e-09	0.741122	0.627	0.314	9.42533e-05	12	Ly6e
Tubb4b	2.79243e-08	0.722347	0.847	0.63	0.000485156	12	Tubb4b
Nfkbia1	5.68684e-07	0.770513	0.847	0.738	0.00988032	12	Nfkbia
Actb	2.56074e-06	0.538209	1	0.997	0.0444904	12	Actb
Birc51	0	1.63679	0.921	0.014	0	13	Birc5
Ube2c1	0	1.46283	0.763	0.01	0	13	Ube2c
Cdca31	0	1.45694	0.868	0.01	0	13	Cdca3
Ccnb21	0	1.39211	0.842	0.008	0	13	Ccnb2
Cdkn31	0	1.28474	0.763	0.008	0	13	Cdkn3
Pimreg1	0	1.19222	0.684	0.003	0	13	Pimreg
Pclaf1	0	1.16705	0.737	0.007	0	13	Pclaf
Pbk1	0	1.16604	0.553	0.005	0	13	Pbk
Ckap2	0	1.07975	0.658	0.007	0	13	Ckap2
Cdca81	0	1.07096	0.868	0.014	0	13	Cdca8
Cenpm1	0	0.95259	0.816	0.011	0	13	Cenpm
Ccnb11	0	0.946467	0.658	0.005	0	13	Ccnb1
Cenpf1	0	0.889119	0.632	0.005	0	13	Cenpf
Kif20a	0	0.881809	0.579	0.004	0	13	Kif20a
Ccna21	0	0.854722	0.526	0.006	0	13	Ccna2
Mki671	0	0.812918	0.632	0.007	0	13	Mki67
Hmmr1	0	0.763049	0.605	0.002	0	13	Hmmr
Ckap2l1	0	0.622272	0.579	0.005	0	13	Ckap2l
Mxd3	0	0.546448	0.474	0.003	0	13	Mxd3
Cep55	0	0.539361	0.5	0.003	0	13	Cep55
Kif2c	0	0.521263	0.342	0.002	0	13	Kif2c
Diaph3	6.26967e-299	0.548751	0.579	0.008	1.08929e-294	13	Diaph3
Knstrn1	6.70816e-299	1.05107	0.684	0.011	1.16548e-294	13	Knstrn
Cip2a	1.04584e-285	0.513541	0.526	0.006	1.81705e-281	13	Cip2a
Cenpe1	2.76381e-270	0.644707	0.447	0.005	4.80185e-266	13	Cenpe
Spc241	1.44456e-264	0.922437	0.789	0.017	2.50978e-260	13	Spc24
Cdc201	5.78899e-264	1.61447	0.711	0.014	1.00578e-259	13	Cdc20
Racgap11	7.4306e-256	0.84479	0.684	0.013	1.29099e-251	13	Racgap1
Tk11	5.23279e-193	1.1949	0.684	0.018	9.09144e-189	13	Tk1
Tpx21	1.64518e-169	0.797995	0.684	0.02	2.85834e-165	13	Tpx2
Tacc31	9.42402e-166	0.690101	0.658	0.019	1.63733e-161	13	Tacc3
Cenpa1	1.09559e-163	2.24539	0.868	0.037	1.90348e-159	13	Cenpa
Spc251	7.27494e-146	0.737389	0.474	0.011	1.26395e-141	13	Spc25
Cenpp	3.11185e-133	0.512278	0.421	0.01	5.40653e-129	13	Cenpp
Prc11	1.2712e-130	0.842347	0.447	0.011	2.20858e-126	13	Prc1
Rrm21	6.86012e-120	0.947828	0.474	0.014	1.19188e-115	13	Rrm2
Kif231	2.02401e-117	0.581671	0.526	0.017	3.51652e-113	13	Kif23
Top2a1	4.94868e-108	1.10155	0.474	0.016	8.59783e-104	13	Top2a
Mad2l11	1.14684e-107	0.645479	0.658	0.03	1.99252e-103	13	Mad2l1
Stmn11	6.25184e-103	2.23357	1	0.084	1.08619e-98	13	Stmn1
Cdk11	3.74447e-99	1.01984	0.553	0.023	6.50564e-95	13	Cdk1
Cks21	4.99224e-97	1.75193	0.947	0.076	8.67351e-93	13	Cks2
Lockd1	2.93028e-93	1.94251	0.947	0.084	5.09107e-89	13	Lockd
Cenpw1	5.38573e-61	1.10501	0.868	0.102	9.35717e-57	13	Cenpw
Cenpq	9.2496e-53	0.681388	0.605	0.052	1.60703e-48	13	Cenpq
H1f10	9.16864e-50	0.943221	0.763	0.092	1.59296e-45	13	H1f10
Smc21	3.45299e-47	0.745427	0.658	0.069	5.99922e-43	13	Smc2
Ptn	1.22563e-42	0.967633	0.474	0.039	2.1294e-38	13	Ptn
Cks1b1	9.92469e-35	1.25395	0.947	0.255	1.72432e-30	13	Cks1b
Selenoh1	1.75995e-33	1.69585	1	0.371	3.05774e-29	13	Selenoh
Bok2	3.98537e-32	1.21249	0.868	0.186	6.92418e-28	13	Bok
Tyms1	4.51075e-31	0.698154	0.632	0.095	7.83697e-27	13	Tyms
Ezh21	2.07287e-26	0.530887	0.421	0.049	3.60141e-22	13	Ezh2
Ccdc341	3.34306e-25	0.996082	0.921	0.319	5.80824e-21	13	Ccdc34
Hmgn21	3.66529e-25	0.670385	0.711	0.145	6.36807e-21	13	Hmgn2
Anln	1.58941e-24	0.83329	0.789	0.184	2.76144e-20	13	Anln
Smc41	3.32198e-24	0.963785	0.868	0.251	5.77161e-20	13	Smc4
Cox6b2	1.07491e-22	0.541019	0.421	0.056	1.86755e-18	13	Cox6b2
Pmf11	3.32424e-21	0.627708	0.711	0.157	5.77554e-17	13	Pmf1
Lgals11	5.55992e-21	0.972213	1	0.994	9.65981e-17	13	Lgals1
H2az11	5.96943e-21	1.29159	0.974	0.617	1.03713e-16	13	H2az1
Nsg1	1.21943e-20	0.51391	0.579	0.108	2.11864e-16	13	Nsg1
Gpx7	1.98325e-20	1.38315	0.895	0.428	3.44569e-16	13	Gpx7
Ttc91	6.60257e-19	0.543235	0.553	0.105	1.14713e-14	13	Ttc9
Lsm21	3.04946e-18	0.699224	0.921	0.343	5.29814e-14	13	Lsm2
Ran1	5.05095e-18	0.923861	1	0.822	8.77552e-14	13	Ran
Tmsb103	9.31476e-18	1.20709	1	0.854	1.61835e-13	13	Tmsb10
Ddx391	2.05841e-17	0.561516	0.632	0.157	3.57628e-13	13	Ddx39
H2az21	2.80279e-17	0.983268	0.974	0.803	4.86956e-13	13	H2az2
S100a112	5.06203e-17	0.884211	1	0.982	8.79478e-13	13	S100a11
S100a101	5.15969e-17	1.12071	1	0.813	8.96444e-13	13	S100a10
Fbln22	1.2554e-16	0.778337	0.684	0.19	2.18112e-12	13	Fbln2
Timp13	9.84953e-16	1.46715	0.974	0.52	1.71126e-11	13	Timp1
Emp11	1.03304e-15	0.959443	0.842	0.325	1.79481e-11	13	Emp1
[truncated: 148 more rows]

## Sheet: ST5_Athero_Cluster_4 _vs_6
	p_val	avg_log2FC	pct.1	pct.2	p_val_adj	cluster	gene
Thbs1	1.23e-167	-3.18135	0.37	0.881	2.14e-163	4	Thbs1
Col8a1	9.18e-131	-1.96419	0.443	0.874	1.6e-126	4	Col8a1
Mt1	3.55e-120	1.96375	0.996	0.983	6.17e-116	4	Mt1
Col1a1	5.93e-114	-1.82008	0.981	0.998	1.03e-109	4	Col1a1
Mt2	2.07e-108	2.20053	0.984	0.833	3.6e-104	4	Mt2
Cald1	4.51e-106	-1.25021	0.848	0.972	7.84e-102	4	Cald1
Col1a2	5.68e-105	-1.54312	0.979	0.998	9.87e-101	4	Col1a2
Igfbp7	1.4e-104	-0.770558	1	1	2.43e-100	4	Igfbp7
Vcam1	8.97e-95	1.58503	0.989	0.947	1.56e-90	4	Vcam1
Serpine2	3.53e-94	0.998529	0.992	0.952	6.14e-90	4	Serpine2
Ly6a	1.13e-92	1.5807	0.952	0.795	1.97e-88	4	Ly6a
Abi3bp	4.24e-86	3.11045	0.624	0.214	7.37e-82	4	Abi3bp
Tagln	5.07e-81	-1.96369	0.846	0.949	8.81e-77	4	Tagln
Timp3	1.07e-77	1.67977	0.938	0.853	1.86e-73	4	Timp3
Sparc	4.41e-77	-0.995463	0.998	1	7.67e-73	4	Sparc
Postn	1.97e-76	-1.55547	0.674	0.89	3.42e-72	4	Postn
Lgals3	5.98e-74	0.964412	0.992	0.936	1.04e-69	4	Lgals3
Smoc2	1.77e-73	-2.24591	0.221	0.594	3.07e-69	4	Smoc2
Ly6c1	3.22e-73	1.83334	0.809	0.515	5.59e-69	4	Ly6c1
Lgals1	1.11e-72	-0.52928	1	1	1.92e-68	4	Lgals1
Hs6st2	8.67e-70	-3.06023	0.079	0.402	1.51e-65	4	Hs6st2
Cthrc1	5.34e-68	-3.29808	0.099	0.426	9.27e-64	4	Cthrc1
Ccn1	4.04e-67	-1.48753	0.633	0.87	7.02e-63	4	Ccn1
Col18a1	1.86e-65	-1.59291	0.592	0.84	3.24e-61	4	Col18a1
Acta2	1.05e-63	-1.71242	0.985	0.996	1.83e-59	4	Acta2
Ankrd1	1.63e-62	-3.69099	0.086	0.386	2.83e-58	4	Ankrd1
Alcam	3.24e-61	1.54259	0.715	0.416	5.62e-57	4	Alcam
Lox	9.25e-60	-1.36084	0.561	0.807	1.61e-55	4	Lox
Igfbp2	1.58e-59	-6.31732	0.021	0.264	2.74e-55	4	Igfbp2
Anxa8	3.34e-59	1.26136	0.804	0.495	5.81e-55	4	Anxa8
S100a10	9.37e-59	1.05101	0.972	0.9	1.63e-54	4	S100a10
Crlf1	4.98e-58	-1.39148	0.651	0.838	8.65e-54	4	Crlf1
Thbs2	7.06e-58	-2.1546	0.233	0.543	1.23e-53	4	Thbs2
Prg4	9.74e-58	2.79773	0.641	0.324	1.69e-53	4	Prg4
Palld	1.33e-57	-1.94308	0.203	0.527	2.32e-53	4	Palld
Serpinf1	1.77e-57	-2.31543	0.115	0.416	3.07e-53	4	Serpinf1
Serpina3n	3.25e-57	1.68954	0.781	0.513	5.64e-53	4	Serpina3n
Tmsb10	5.99e-56	-0.673252	0.981	0.998	1.04e-51	4	Tmsb10
Eln	1.39e-55	-2.14898	0.748	0.857	2.41e-51	4	Eln
Cfh	1.44e-54	1.07274	0.924	0.774	2.5e-50	4	Cfh
Fth1	2.54e-54	0.659853	1	1	4.41e-50	4	Fth1
Igfbp4	3.54e-54	1.14351	0.828	0.548	6.15e-50	4	Igfbp4
Id3	4.66e-53	-0.767915	0.954	0.983	8.1e-49	4	Id3
Myl9	5.53e-53	-1.8515	0.774	0.898	9.62e-49	4	Myl9
Itga11	3.18e-52	-3.13627	0.044	0.288	5.52e-48	4	Itga11
Loxl3	1.34e-51	-1.45706	0.374	0.668	2.33e-47	4	Loxl3
Ninj1	2.08e-51	0.820847	0.915	0.8	3.61e-47	4	Ninj1
Gsn	1.8e-50	1.35993	0.968	0.945	3.13e-46	4	Gsn
Fmod	1.65e-49	-2.65882	0.126	0.401	2.87e-45	4	Fmod
Slurp1	2.15e-49	4.49382	0.382	0.099	3.73e-45	4	Slurp1
Sulf2	4.51e-49	1.07003	0.809	0.562	7.83e-45	4	Sulf2
Dcn	1.13e-48	0.895042	0.993	0.977	1.96e-44	4	Dcn
Gda	6.17e-48	1.59746	0.579	0.273	1.07e-43	4	Gda
Col4a2	2.57e-47	-1.14706	0.592	0.804	4.47e-43	4	Col4a2
Serpinh1	5.04e-47	-0.598709	0.991	0.995	8.75e-43	4	Serpinh1
Fat1	5.72e-47	-0.944748	0.688	0.862	9.95e-43	4	Fat1
Ccn4	6.72e-47	-1.7456	0.197	0.486	1.17e-42	4	Ccn4
Ppic	1.48e-46	-0.740912	0.89	0.959	2.57e-42	4	Ppic
Tmsb4x	5.07e-46	-0.947805	1	0.999	8.82e-42	4	Tmsb4x
Cnn1	6.14e-46	-2.27645	0.26	0.529	1.07e-41	4	Cnn1
Mfge8	7.05e-46	-0.853666	0.967	0.988	1.23e-41	4	Mfge8
Islr	7.73e-46	-1.0548	0.71	0.857	1.34e-41	4	Islr
Lcn2	1.33e-45	1.99459	0.809	0.665	2.31e-41	4	Lcn2
Tpm2	2.91e-45	-1.35441	0.948	0.975	5.06e-41	4	Tpm2
Loxl1	6.18e-45	-1.00872	0.693	0.842	1.07e-40	4	Loxl1
Cdkn2a	1.1e-43	-1.87218	0.123	0.389	1.9e-39	4	Cdkn2a
Rnd3	3.51e-43	-2.51141	0.069	0.3	6.1e-39	4	Rnd3
Cpe	3.92e-43	0.691239	0.968	0.903	6.81e-39	4	Cpe
Fscn1	6.39e-43	-2.73874	0.051	0.27	1.11e-38	4	Fscn1
Nrn1	7.48e-43	-1.98826	0.145	0.413	1.3e-38	4	Nrn1
Tpm1	2.58e-42	-1.095	0.84	0.918	4.48e-38	4	Tpm1
Gstm1	3.49e-42	0.973719	0.829	0.626	6.06e-38	4	Gstm1
Rnf130	5.3e-42	1.73962	0.454	0.168	9.2e-38	4	Rnf130
Fxyd5	1.11e-41	0.710484	0.969	0.915	1.93e-37	4	Fxyd5
Cst6	2.15e-41	2.48566	0.419	0.147	3.74e-37	4	Cst6
Rgs5	4.07e-41	-3.20323	0.081	0.308	7.07e-37	4	Rgs5
Ltc4s	6.43e-41	-2.939	0.048	0.254	1.12e-36	4	Ltc4s
Col5a2	5.86e-40	-0.730303	0.907	0.953	1.02e-35	4	Col5a2
Fgf7	1.35e-39	-1.58938	0.181	0.448	2.35e-35	4	Fgf7
Pecam1	1.53e-39	2.91499	0.289	0.057	2.66e-35	4	Pecam1
Fbln5	3.41e-39	-0.678604	0.944	0.974	5.92e-35	4	Fbln5
Cnn2	4.26e-39	-0.928958	0.714	0.851	7.4e-35	4	Cnn2
Slc6a6	1.28e-38	-1.15106	0.485	0.71	2.23e-34	4	Slc6a6
Sgcg	1.37e-38	2.33654	0.351	0.101	2.37e-34	4	Sgcg
Scara3	1.77e-38	0.884397	0.834	0.677	3.08e-34	4	Scara3
Lxn	6.7e-38	-0.799372	0.78	0.893	1.16e-33	4	Lxn
Nbl1	1.62e-37	0.586663	0.986	0.957	2.81e-33	4	Nbl1
Scx	1.05e-36	-1.46582	0.254	0.508	1.82e-32	4	Scx
Pth1r	1.87e-36	-1.42691	0.278	0.543	3.24e-32	4	Pth1r
Gm17455	3.71e-36	1.35587	0.541	0.277	6.44e-32	4	Gm17455
Efemp1	3.96e-36	1.96502	0.466	0.217	6.87e-32	4	Efemp1
Flna	1.78e-35	-0.925085	0.867	0.919	3.1e-31	4	Flna
Mgst1	6.53e-35	0.835809	0.831	0.621	1.13e-30	4	Mgst1
Mtus2	1.42e-34	-1.20461	0.33	0.585	2.46e-30	4	Mtus2
Tnxb	2.4e-34	1.93241	0.364	0.123	4.18e-30	4	Tnxb
Myl6	2.75e-34	-0.511723	0.999	1	4.78e-30	4	Myl6
Cd9	4.06e-34	0.630756	0.998	0.995	7.05e-30	4	Cd9
Tnc	5.59e-34	-0.896121	0.542	0.773	9.71e-30	4	Tnc
Actn1	1.41e-33	-0.826104	0.793	0.9	2.46e-29	4	Actn1
Actg2	1.72e-33	-2.54813	0.189	0.407	2.99e-29	4	Actg2
Mcam	3.58e-33	-1.92795	0.138	0.359	6.23e-29	4	Mcam
Mmp2	1.05e-32	-0.706	0.783	0.918	1.82e-28	4	Mmp2
Col4a1	1.5e-32	-0.981472	0.658	0.791	2.6e-28	4	Col4a1
Ecscr	2.72e-32	-1.83423	0.115	0.326	4.72e-28	4	Ecscr
F5	6.31e-32	2.37375	0.319	0.103	1.1e-27	4	F5
Col5a1	7.64e-32	-0.94018	0.644	0.811	1.33e-27	4	Col5a1
Tmem119	7.77e-32	-1.24261	0.225	0.468	1.35e-27	4	Tmem119
Kif26b	1.29e-31	-2.14343	0.093	0.289	2.25e-27	4	Kif26b
Aoc3	1.44e-31	-2.09427	0.09	0.288	2.5e-27	4	Aoc3
Pmp22	1.6e-31	0.685733	0.88	0.777	2.78e-27	4	Pmp22
Scube3	2.17e-31	-2.0042	0.125	0.332	3.77e-27	4	Scube3
Pdlim1	3.49e-31	-0.748894	0.767	0.883	6.06e-27	4	Pdlim1
Perp	6.66e-31	1.83061	0.255	0.055	1.16e-26	4	Perp
Cd47	1.21e-30	0.551981	0.925	0.847	2.11e-26	4	Cd47
Rarres1	1.7e-30	-0.772281	0.678	0.823	2.95e-26	4	Rarres1
Ccn5	5.96e-30	-0.681181	0.842	0.925	1.04e-25	4	Ccn5
Angpt2	3.5e-29	-1.02015	0.344	0.575	6.09e-25	4	Angpt2
Lrp1	3.92e-29	0.538036	0.965	0.922	6.81e-25	4	Lrp1
Bok	4.13e-29	1.04296	0.659	0.46	7.17e-25	4	Bok
Cp	7e-29	1.09109	0.64	0.42	1.22e-24	4	Cp
Cystm1	7.1e-29	1.34871	0.476	0.249	1.23e-24	4	Cystm1
Lpl	1.15e-28	-1.90502	0.266	0.485	1.99e-24	4	Lpl
Csrp2	1.42e-28	-1.17611	0.886	0.94	2.47e-24	4	Csrp2
Acan	3.14e-28	-1.73125	0.195	0.409	5.45e-24	4	Acan
C1s1	4.07e-28	-0.909713	0.557	0.735	7.07e-24	4	C1s1
Pqlc3	7.65e-28	1.05601	0.565	0.341	1.33e-23	4	Pqlc3
Unc5b	1.18e-27	-1.43007	0.183	0.394	2.06e-23	4	Unc5b
Pcolce	1.32e-27	-0.531022	0.891	0.969	2.29e-23	4	Pcolce
Crabp2	1.41e-27	1.84067	0.42	0.201	2.45e-23	4	Crabp2
Cd34	5.42e-27	1.25096	0.497	0.268	9.42e-23	4	Cd34
Ramp1	7.22e-27	-1.69861	0.229	0.433	1.25e-22	4	Ramp1
Kcnmb1	1.25e-26	-1.46697	0.18	0.383	2.18e-22	4	Kcnmb1
Mfap2	1.61e-26	-1.34218	0.231	0.438	2.8e-22	4	Mfap2
Fez1	3.89e-26	1.10539	0.556	0.343	6.76e-22	4	Fez1
Smtn	1.8e-25	-1.05564	0.594	0.734	3.12e-21	4	Smtn
Gnb4	2.68e-25	-1.11848	0.282	0.492	4.65e-21	4	Gnb4
Selenbp1	4.8e-25	1.52903	0.399	0.199	8.35e-21	4	Selenbp1
C1qtnf6	1.15e-24	-1.61607	0.157	0.348	2e-20	4	C1qtnf6
Dkk3	1.44e-24	0.650618	0.888	0.804	2.5e-20	4	Dkk3
Nupr1	1.55e-24	0.556011	1	1	2.7e-20	4	Nupr1
Vcan	3.4e-24	1.40225	0.457	0.259	5.91e-20	4	Vcan
Epas1	3.66e-24	-1.20589	0.349	0.544	6.37e-20	4	Epas1
Myh11	6.62e-24	-1.76623	0.311	0.486	1.15e-19	4	Myh11
Creb3l1	7.69e-24	-1.03161	0.364	0.557	1.34e-19	4	Creb3l1
Ahnak2	7.82e-24	0.610315	0.887	0.839	1.36e-19	4	Ahnak2
Ppp1r14a	1.8e-23	-1.35448	0.511	0.661	3.13e-19	4	Ppp1r14a
Mylk	2.17e-23	-0.948324	0.485	0.664	3.77e-19	4	Mylk
Ltbp2	4.32e-23	-0.608058	0.856	0.921	7.5e-19	4	Ltbp2
Col12a1	8.58e-23	-1.06557	0.211	0.413	1.49e-18	4	Col12a1
Ppp1r14b	1.5e-22	0.608864	0.798	0.688	2.61e-18	4	Ppp1r14b
Mif	1.65e-22	0.525931	0.963	0.937	2.86e-18	4	Mif
Tgfb2	3.57e-22	-1.08484	0.357	0.545	6.2e-18	4	Tgfb2
Thy1	4.6e-22	-1.23685	0.126	0.303	7.99e-18	4	Thy1
Prelp	4.81e-22	0.600541	0.907	0.77	8.35e-18	4	Prelp
Htra4	5.77e-22	1.45059	0.396	0.208	1e-17	4	Htra4
Lgmn	6.59e-22	0.56864	0.911	0.853	1.14e-17	4	Lgmn
Htra3	7.27e-22	0.670126	0.813	0.674	1.26e-17	4	Htra3
Actn4	1.1e-21	-0.64931	0.737	0.821	1.91e-17	4	Actn4
Osr1	1.29e-21	1.00218	0.493	0.284	2.23e-17	4	Osr1
Crim1	1.56e-21	-1.1043	0.301	0.493	2.72e-17	4	Crim1
Smad7	1.85e-21	-1.17315	0.211	0.402	3.22e-17	4	Smad7
Serpine1	2.34e-21	-1.40369	0.315	0.495	4.06e-17	4	Serpine1
Apbb2	2.81e-21	-1.33634	0.152	0.325	4.88e-17	4	Apbb2
Tppp3	3.17e-21	2.18347	0.371	0.194	5.5e-17	4	Tppp3
Cst3	3.44e-21	0.632463	1	0.999	5.98e-17	4	Cst3
Mdk	3.59e-21	-1.00194	0.293	0.493	6.23e-17	4	Mdk
Arid5b	3.76e-21	-0.697164	0.594	0.739	6.54e-17	4	Arid5b
Sdc3	4.18e-21	-0.77017	0.522	0.696	7.26e-17	4	Sdc3
Hacd1	2.12e-20	-0.914435	0.498	0.639	3.68e-16	4	Hacd1
Bmp1	8.41e-20	-0.688947	0.541	0.705	1.46e-15	4	Bmp1
Selenop	8.45e-20	0.603851	0.826	0.716	1.47e-15	4	Selenop
Abcc9	9.91e-20	1.19997	0.418	0.232	1.72e-15	4	Abcc9
Slc38a2	1.02e-19	-0.665112	0.651	0.787	1.77e-15	4	Slc38a2
Fndc1	1.17e-19	-1.11306	0.18	0.359	2.04e-15	4	Fndc1
Tgfb1i1	1.34e-19	-0.668288	0.619	0.741	2.32e-15	4	Tgfb1i1
Marcksl1	1.37e-19	-1.31577	0.104	0.261	2.38e-15	4	Marcksl1
Rasl11b	1.64e-19	-1.63356	0.11	0.261	2.85e-15	4	Rasl11b
Uchl1	3.22e-19	0.683094	0.763	0.64	5.59e-15	4	Uchl1
Jam2	4.72e-19	1.08082	0.449	0.27	8.21e-15	4	Jam2
Cytl1	7.53e-19	3.12373	0.457	0.294	1.31e-14	4	Cytl1
Fstl3	9.2e-19	-0.941326	0.333	0.511	1.6e-14	4	Fstl3
Susd5	9.31e-19	-1.08612	0.285	0.461	1.62e-14	4	Susd5
Phldb2	9.58e-19	-0.898032	0.29	0.468	1.66e-14	4	Phldb2
Hotairm1	9.98e-19	-0.722323	0.479	0.641	1.73e-14	4	Hotairm1
Pltp	1e-18	1.18971	0.55	0.379	1.74e-14	4	Pltp
1110008P14Rik	1.42e-18	0.517018	0.962	0.942	2.46e-14	4	1110008P14Rik
2900026A02Rik	1.45e-18	-1.08487	0.199	0.368	2.52e-14	4	2900026A02Rik
Amotl2	1.49e-18	-1.30063	0.103	0.252	2.58e-14	4	Amotl2
Plvap	2.93e-18	0.697254	0.619	0.433	5.1e-14	4	Plvap
Angptl2	3.58e-18	-0.842713	0.552	0.691	6.22e-14	4	Angptl2
Synpo	3.87e-18	-0.844781	0.458	0.611	6.73e-14	4	Synpo
Cav1	5.75e-18	0.880384	0.618	0.457	9.99e-14	4	Cav1
Grina	9.07e-18	0.575479	0.754	0.633	1.58e-13	4	Grina
AA467197	1.2e-17	0.866463	0.525	0.357	2.09e-13	4	AA467197
Rftn1	1.36e-17	-1.34227	0.115	0.259	2.37e-13	4	Rftn1
Mmp3	1.41e-17	2.04771	0.464	0.314	2.45e-13	4	Mmp3
Rasl11a	1.78e-17	-1.23038	0.261	0.426	3.09e-13	4	Rasl11a
Tgfbi	2.51e-17	-1.28239	0.336	0.486	4.37e-13	4	Tgfbi
Glul	3.3e-17	1.25227	0.311	0.148	5.73e-13	4	Glul
Ntn1	3.78e-17	0.818974	0.564	0.409	6.56e-13	4	Ntn1
Pdgfrb	4.09e-17	-0.614563	0.613	0.756	7.1e-13	4	Pdgfrb
Cdk2ap2	4.12e-17	0.518172	0.829	0.75	7.15e-13	4	Cdk2ap2
Tnfrsf11b	4.71e-17	0.716262	0.796	0.709	8.18e-13	4	Tnfrsf11b
Gpatch11	4.88e-17	-0.73687	0.381	0.557	8.48e-13	4	Gpatch11
Fbn1	5.51e-17	-0.638126	0.73	0.806	9.57e-13	4	Fbn1
Lbh	6.21e-17	-1.05011	0.328	0.491	1.08e-12	4	Lbh
Ckap4	6.59e-17	-0.633199	0.642	0.751	1.15e-12	4	Ckap4
Sfrp4	8.09e-17	-0.90913	0.433	0.596	1.41e-12	4	Sfrp4
Bpgm	8.67e-17	-1.25643	0.217	0.372	1.51e-12	4	Bpgm
Gadd45b	8.83e-17	-0.740238	0.43	0.605	1.53e-12	4	Gadd45b
Gm13889	1.09e-16	-1.19163	0.344	0.499	1.89e-12	4	Gm13889
Gpnmb	1.2e-16	1.32048	0.31	0.154	2.09e-12	4	Gpnmb
Gas7	1.26e-16	1.34029	0.283	0.131	2.19e-12	4	Gas7
Ackr3	1.44e-16	0.901683	0.574	0.41	2.5e-12	4	Ackr3
Adamts2	1.52e-16	-0.58159	0.666	0.783	2.65e-12	4	Adamts2
Hrct1	1.81e-16	-0.820044	0.277	0.451	3.14e-12	4	Hrct1
Lrg1	1.81e-16	1.36861	0.422	0.258	3.14e-12	4	Lrg1
St3gal4	1.81e-16	1.0275	0.441	0.282	3.14e-12	4	St3gal4
Gja4	3.73e-16	-1.30725	0.174	0.325	6.49e-12	4	Gja4
Tns3	3.93e-16	-0.979338	0.256	0.418	6.83e-12	4	Tns3
Glipr1	4.2e-16	-0.588476	0.574	0.714	7.3e-12	4	Glipr1
Kcnj8	6.44e-16	1.22836	0.33	0.171	1.12e-11	4	Kcnj8
Mpp6	8.48e-16	0.853137	0.446	0.273	1.47e-11	4	Mpp6
Rasal2	9.86e-16	-1.15082	0.148	0.296	1.71e-11	4	Rasal2
Ablim1	1.74e-15	1.15175	0.311	0.159	3.03e-11	4	Ablim1
Colec12	1.84e-15	0.708958	0.627	0.49	3.2e-11	4	Colec12
Maged1	2.02e-15	-0.57816	0.629	0.751	3.51e-11	4	Maged1
Col16a1	2.04e-15	-1.1891	0.173	0.316	3.55e-11	4	Col16a1
Gas1	2.6e-15	1.10831	0.49	0.337	4.52e-11	4	Gas1
Itga9	2.75e-15	-1.3077	0.161	0.302	4.78e-11	4	Itga9
2310022B05Rik	2.83e-15	-0.797577	0.389	0.54	4.92e-11	4	2310022B05Rik
Plaat3	4.39e-15	-0.972722	0.241	0.389	7.63e-11	4	Plaat3
Rcn1	4.56e-15	-0.545933	0.666	0.77	7.93e-11	4	Rcn1
AI413582	7.26e-15	0.636143	0.629	0.479	1.26e-10	4	AI413582
Klf4	8.56e-15	0.528011	0.603	0.444	1.49e-10	4	Klf4
Emb	9.61e-15	0.823644	0.537	0.384	1.67e-10	4	Emb
Foxp1	1.15e-14	-0.602545	0.621	0.738	2e-10	4	Foxp1
Insig2	1.35e-14	0.758267	0.53	0.377	2.35e-10	4	Insig2
Pxdn	1.44e-14	-1.16919	0.144	0.279	2.5e-10	4	Pxdn
Ccn2	1.85e-14	-0.514702	0.855	0.918	3.22e-10	4	Ccn2
Neo1	1.92e-14	-0.897097	0.302	0.455	3.34e-10	4	Neo1
Cav3	3.17e-14	-0.905816	0.227	0.378	5.5e-10	4	Cav3
Fabp4	3.46e-14	-0.928663	0.415	0.561	6.01e-10	4	Fabp4
Vgll3	3.82e-14	-1.20917	0.137	0.27	6.64e-10	4	Vgll3
Arhgdib	5.03e-14	-0.593527	0.537	0.679	8.75e-10	4	Arhgdib
Id2	6.19e-14	-0.766932	0.411	0.561	1.07e-09	4	Id2
Sox4	6.38e-14	-0.722687	0.343	0.502	1.11e-09	4	Sox4
Pla1a	6.66e-14	1.73904	0.259	0.128	1.16e-09	4	Pla1a
Speg	8.27e-14	-0.886961	0.259	0.412	1.44e-09	4	Speg
2200002D01Rik	8.39e-14	-0.620939	0.704	0.798	1.46e-09	4	2200002D01Rik
Cdh13	9.9e-14	0.508027	0.829	0.789	1.72e-09	4	Cdh13
Nudt4	1.11e-13	0.502992	0.819	0.752	1.92e-09	4	Nudt4
Smarcd3	1.25e-13	-0.754954	0.387	0.534	2.17e-09	4	Smarcd3
Pde3a	1.27e-13	-0.806964	0.417	0.545	2.21e-09	4	Pde3a
C3	1.33e-13	0.6818	0.819	0.715	2.31e-09	4	C3
Aplp1	1.41e-13	-1.14198	0.132	0.261	2.45e-09	4	Aplp1
Arl4a	1.45e-13	1.00668	0.319	0.177	2.51e-09	4	Arl4a
C1qtnf7	2.07e-13	1.71546	0.27	0.14	3.59e-09	4	C1qtnf7
Enpp2	2.77e-13	0.770153	0.476	0.316	4.81e-09	4	Enpp2
Bmyc	2.94e-13	0.907329	0.568	0.437	5.11e-09	4	Bmyc
Fbln1	3.25e-13	1.06572	0.379	0.236	5.65e-09	4	Fbln1
Serf1	4.1e-13	-0.602709	0.52	0.646	7.12e-09	4	Serf1
Picalm	4.64e-13	-0.754013	0.448	0.573	8.07e-09	4	Picalm
Ano1	4.66e-13	0.860622	0.47	0.336	8.09e-09	4	Ano1
Tmem132a	5.11e-13	-1.07458	0.136	0.264	8.87e-09	4	Tmem132a
Smad6	5.84e-13	-1.08361	0.148	0.277	1.01e-08	4	Smad6
Nol7	6.53e-13	0.506421	0.725	0.626	1.13e-08	4	Nol7
Mcub	6.71e-13	0.605363	0.596	0.46	1.17e-08	4	Mcub
Rrad	1.13e-12	-1.31351	0.181	0.31	1.97e-08	4	Rrad
Mecom	1.54e-12	-0.767405	0.326	0.465	2.67e-08	4	Mecom
Fkbp11	1.57e-12	-0.592224	0.48	0.62	2.72e-08	4	Fkbp11
Mical2	1.68e-12	-0.79098	0.33	0.473	2.93e-08	4	Mical2
Cd248	1.82e-12	-0.622067	0.401	0.544	3.16e-08	4	Cd248
Ppp1r18	1.94e-12	-0.608212	0.463	0.592	3.38e-08	4	Ppp1r18
Gadd45a	2.01e-12	1.00981	0.382	0.248	3.49e-08	4	Gadd45a
Dok1	2.64e-12	-0.74531	0.333	0.474	4.59e-08	4	Dok1
Clmp	2.78e-12	1.10236	0.285	0.155	4.83e-08	4	Clmp
H2-T23	2.83e-12	0.621774	0.673	0.562	4.91e-08	4	H2-T23
Itga8	2.86e-12	-1.11364	0.356	0.478	4.97e-08	4	Itga8
Loxl2	3.39e-12	-0.839371	0.256	0.396	5.89e-08	4	Loxl2
Serpinb6b	4.18e-12	-0.686617	0.515	0.645	7.27e-08	4	Serpinb6b
Fzd1	4.54e-12	-0.539906	0.485	0.628	7.89e-08	4	Fzd1
Carhsp1	5.78e-12	0.674905	0.441	0.294	1e-07	4	Carhsp1
Medag	6.21e-12	0.980726	0.358	0.225	1.08e-07	4	Medag
Olfm1	6.67e-12	0.938687	0.318	0.183	1.16e-07	4	Olfm1
Pdlim7	6.84e-12	-0.564713	0.611	0.717	1.19e-07	4	Pdlim7
Saa3	7.45e-12	5.61483	0.256	0.142	1.3e-07	4	Saa3
Mmp14	9.39e-12	-0.609749	0.604	0.693	1.63e-07	4	Mmp14
Gask1b	1.28e-11	-0.646399	0.5	0.622	2.22e-07	4	Gask1b
Sox9	1.29e-11	0.766708	0.41	0.27	2.24e-07	4	Sox9
Gfm1	1.29e-11	-0.816941	0.221	0.356	2.25e-07	4	Gfm1
Plec	1.61e-11	0.572433	0.652	0.56	2.79e-07	4	Plec
Cped1	2.18e-11	0.619724	0.602	0.474	3.78e-07	4	Cped1
Adamts1	2.21e-11	-1.20906	0.182	0.302	3.85e-07	4	Adamts1
Prrx2	2.29e-11	-0.521676	0.452	0.588	3.98e-07	4	Prrx2
Adarb1	2.97e-11	-0.662578	0.317	0.457	5.16e-07	4	Adarb1
Tmbim1	3.07e-11	0.528339	0.71	0.633	5.33e-07	4	Tmbim1
Serpini1	3.09e-11	-0.967191	0.206	0.325	5.37e-07	4	Serpini1
Maf	3.39e-11	-1.02689	0.17	0.289	5.88e-07	4	Maf
Auts2	5.07e-11	0.771164	0.432	0.294	8.81e-07	4	Auts2
Pdia5	5.43e-11	-0.784986	0.268	0.398	9.43e-07	4	Pdia5
Gpr153	6.26e-11	-0.730001	0.2	0.331	1.09e-06	4	Gpr153
Fosb	6.37e-11	-1.48244	0.21	0.325	1.11e-06	4	Fosb
Cited2	7.92e-11	-0.809281	0.253	0.38	1.38e-06	4	Cited2
Cox4i2	9.07e-11	0.563036	0.617	0.493	1.58e-06	4	Cox4i2
Mgst3	9.71e-11	0.628294	0.693	0.62	1.69e-06	4	Mgst3
Sorbs2	1.56e-10	-0.852067	0.209	0.338	2.71e-06	4	Sorbs2
Icam1	1.56e-10	0.552267	0.541	0.408	2.71e-06	4	Icam1
Vasn	1.6e-10	-0.516912	0.539	0.664	2.79e-06	4	Vasn
Pla2g12a	1.71e-10	0.737385	0.421	0.289	2.96e-06	4	Pla2g12a
Ephx2	2.65e-10	-0.871387	0.157	0.272	4.6e-06	4	Ephx2
Maged2	2.74e-10	-0.609045	0.445	0.566	4.77e-06	4	Maged2
Kalrn	3.19e-10	-1.05154	0.157	0.266	5.54e-06	4	Kalrn
Nexn	3.51e-10	-0.671079	0.508	0.603	6.09e-06	4	Nexn
Ormdl2	3.63e-10	0.921758	0.281	0.162	6.31e-06	4	Ormdl2
Cpne8	3.86e-10	0.856738	0.392	0.276	6.7e-06	4	Cpne8
Ctps	4.45e-10	-0.778905	0.233	0.353	7.73e-06	4	Ctps
Lmod1	5.13e-10	-0.638143	0.498	0.614	8.91e-06	4	Lmod1
Arhgef25	5.21e-10	-0.637959	0.381	0.498	9.05e-06	4	Arhgef25
Nr2f6	5.95e-10	-0.64507	0.389	0.51	1.03e-05	4	Nr2f6
Enah	6.16e-10	-0.908026	0.239	0.353	1.07e-05	4	Enah
Bnip3	9.16e-10	0.801499	0.387	0.27	1.59e-05	4	Bnip3
Id1	9.57e-10	-0.752111	0.415	0.529	1.66e-05	4	Id1
Rtl8b	1.22e-09	0.518827	0.619	0.526	2.12e-05	4	Rtl8b
Mfap5	1.28e-09	-0.532182	0.569	0.661	2.22e-05	4	Mfap5
Ogfod3	1.69e-09	0.797433	0.315	0.196	2.94e-05	4	Ogfod3
Lpp	2.01e-09	-0.741709	0.479	0.574	3.5e-05	4	Lpp
Npnt	2.27e-09	-0.837595	0.351	0.472	3.94e-05	4	Npnt
Lrig1	2.9e-09	-0.731356	0.18	0.29	5.04e-05	4	Lrig1
Matn2	3.05e-09	0.581906	0.482	0.362	5.3e-05	4	Matn2
Gypc	3.26e-09	0.688799	0.45	0.335	5.67e-05	4	Gypc
Ccdc102a	3.47e-09	-0.847985	0.153	0.259	6.03e-05	4	Ccdc102a
Fam20a	3.54e-09	-0.799336	0.181	0.292	6.15e-05	4	Fam20a
Enpp1	5.3e-09	-0.956343	0.244	0.35	9.2e-05	4	Enpp1
Dlc1	5.71e-09	-0.78353	0.19	0.298	9.93e-05	4	Dlc1
Qpct	6.38e-09	0.687306	0.367	0.248	0.000110782	4	Qpct
Ttc39b	6.44e-09	-0.979852	0.154	0.253	0.00011184	4	Ttc39b
Snai1	6.87e-09	-0.785848	0.166	0.273	0.000119406	4	Snai1
Cgref1	7e-09	-0.567002	0.414	0.529	0.000121608	4	Cgref1
Tspan5	8.51e-09	0.892674	0.274	0.17	0.000147925	4	Tspan5
Fblim1	8.62e-09	-0.719799	0.595	0.656	0.000149747	4	Fblim1
Slc7a2	1.24e-08	0.625269	0.53	0.438	0.000214821	4	Slc7a2
Mrgprf	1.3e-08	0.686226	0.393	0.277	0.000226054	4	Mrgprf
Csrp1	1.66e-08	-0.591636	0.938	0.951	0.000288394	4	Csrp1
Prss23	1.71e-08	-0.641881	0.549	0.637	0.000297178	4	Prss23
B4galnt1	2.21e-08	-0.522252	0.285	0.409	0.000384097	4	B4galnt1
Snx18	2.4e-08	-0.580484	0.379	0.49	0.000416242	4	Snx18
Adcy7	2.72e-08	0.808361	0.256	0.154	0.000472265	4	Adcy7
Azin2	3.4e-08	-0.771926	0.188	0.291	0.000590688	4	Azin2
Wtip	3.52e-08	-0.656899	0.297	0.41	0.000611522	4	Wtip
Chsy1	4.15e-08	-0.584066	0.315	0.431	0.000720405	4	Chsy1
Ccdc68	5.1e-08	-0.527166	0.267	0.377	0.000885549	4	Ccdc68
Rnf13	5.48e-08	0.574821	0.504	0.398	0.000952726	4	Rnf13
Egr1	5.91e-08	-0.861262	0.484	0.561	0.00102599	4	Egr1
Bop1	6.56e-08	-0.604368	0.249	0.359	0.00113964	4	Bop1
Rcan2	7.32e-08	-0.655859	0.396	0.491	0.0012726	4	Rcan2
Gclm	8.13e-08	0.687833	0.311	0.205	0.00141267	4	Gclm
Impdh1	8.36e-08	-0.698652	0.196	0.296	0.00145303	4	Impdh1
Lynx1	8.59e-08	0.551594	0.44	0.331	0.00149212	4	Lynx1
Hip1	8.89e-08	-0.824952	0.199	0.297	0.00154421	4	Hip1
Cdkn2d	1.12e-07	0.551237	0.437	0.331	0.00193791	4	Cdkn2d
Nr4a1	1.19e-07	-0.912557	0.298	0.392	0.0020728	4	Nr4a1
Setbp1	1.31e-07	-0.736358	0.219	0.318	0.00227824	4	Setbp1
Jph2	1.36e-07	-0.779607	0.21	0.303	0.00237039	4	Jph2
1500009L16Rik	2.03e-07	0.514953	0.426	0.321	0.00352141	4	1500009L16Rik
Rbpms2	2.29e-07	-0.743752	0.173	0.266	0.00397008	4	Rbpms2
Gnptg	2.51e-07	0.530272	0.436	0.342	0.00436772	4	Gnptg
Cd44	2.72e-07	0.599533	0.589	0.503	0.00472762	4	Cd44
Mylip	2.94e-07	-0.679774	0.174	0.271	0.00510729	4	Mylip
Vcl	2.94e-07	-0.547757	0.507	0.605	0.00510986	4	Vcl
Socs2	3.8e-07	-0.596609	0.353	0.449	0.00659465	4	Socs2
Mgll	4.57e-07	0.508623	0.5	0.404	0.00793371	4	Mgll
Chchd6	5.17e-07	0.663393	0.293	0.197	0.00898145	4	Chchd6
Ctdspl	5.35e-07	-0.636744	0.27	0.366	0.00928795	4	Ctdspl
Col4a6	5.45e-07	0.704199	0.319	0.218	0.0094682	4	Col4a6
Hes1	5.71e-07	-0.801156	0.471	0.545	0.0099257	4	Hes1
Slc35e4	5.87e-07	0.559282	0.484	0.39	0.010207	4	Slc35e4
Glipr2	6.06e-07	-0.663525	0.211	0.306	0.0105211	4	Glipr2
Epb41l2	6.55e-07	-0.601253	0.264	0.368	0.011373	4	Epb41l2
Uap1	7.54e-07	0.574546	0.565	0.473	0.0131059	4	Uap1
Cbx5	7.59e-07	0.575598	0.355	0.255	0.0131901	4	Cbx5
Morn2	7.64e-07	0.770777	0.262	0.171	0.0132682	4	Morn2
Asap2	8.27e-07	0.64698	0.324	0.224	0.0143706	4	Asap2
Dclk1	8.53e-07	-0.625687	0.388	0.477	0.0148224	4	Dclk1
Ier5	9.3e-07	-0.581759	0.235	0.333	0.0161608	4	Ier5
Aspn	1.02e-06	-0.960927	0.256	0.345	0.0177417	4	Aspn
Creb5	1.03e-06	0.672075	0.264	0.173	0.0179652	4	Creb5
Bcl9l	1.04e-06	-0.522037	0.26	0.359	0.018151	4	Bcl9l
Cacnb3	1.06e-06	-0.725991	0.225	0.313	0.0183682	4	Cacnb3
Ngef	1.07e-06	0.787685	0.256	0.168	0.0185702	4	Ngef
Tmem43	1.18e-06	0.574869	0.475	0.39	0.0205084	4	Tmem43
P3h1	1.4e-06	-0.522103	0.315	0.414	0.024278	4	P3h1
Zfp36	1.56e-06	-0.739418	0.237	0.327	0.0271722	4	Zfp36
Cemip2	1.69e-06	-0.882289	0.173	0.254	0.0294326	4	Cemip2
Arl6	1.74e-06	0.548047	0.322	0.22	0.0301644	4	Arl6
Tent5a	1.74e-06	-0.581341	0.306	0.403	0.0302997	4	Tent5a
Ttc9	1.81e-06	0.681993	0.464	0.383	0.0313767	4	Ttc9
Orai1	1.89e-06	0.644578	0.295	0.203	0.0327511	4	Orai1
Mast4	2.69e-06	-0.511547	0.282	0.374	0.0467664	4	Mast4
Thbs1.1	1.23e-167	3.18135	0.881	0.37	2.14e-163	6	Thbs1
Col8a1.1	9.18e-131	1.96419	0.874	0.443	1.6e-126	6	Col8a1
Mt1.1	3.55e-120	-1.96375	0.983	0.996	6.17e-116	6	Mt1
Col1a1.1	5.93e-114	1.82008	0.998	0.981	1.03e-109	6	Col1a1
Mt2.1	2.07e-108	-2.20053	0.833	0.984	3.6e-104	6	Mt2
Cald1.1	4.51e-106	1.25021	0.972	0.848	7.84e-102	6	Cald1
Col1a2.1	5.68e-105	1.54312	0.998	0.979	9.87e-101	6	Col1a2
Igfbp7.1	1.4e-104	0.770558	1	1	2.43e-100	6	Igfbp7
Vcam1.1	8.97e-95	-1.58503	0.947	0.989	1.56e-90	6	Vcam1
Serpine2.1	3.53e-94	-0.998529	0.952	0.992	6.14e-90	6	Serpine2
Ly6a.1	1.13e-92	-1.5807	0.795	0.952	1.97e-88	6	Ly6a
Abi3bp.1	4.24e-86	-3.11045	0.214	0.624	7.37e-82	6	Abi3bp
Tagln.1	5.07e-81	1.96369	0.949	0.846	8.81e-77	6	Tagln
Timp3.1	1.07e-77	-1.67977	0.853	0.938	1.86e-73	6	Timp3
Sparc.1	4.41e-77	0.995463	1	0.998	7.67e-73	6	Sparc
Postn.1	1.97e-76	1.55547	0.89	0.674	3.42e-72	6	Postn
Lgals3.1	5.98e-74	-0.964412	0.936	0.992	1.04e-69	6	Lgals3
Smoc2.1	1.77e-73	2.24591	0.594	0.221	3.07e-69	6	Smoc2
Ly6c1.1	3.22e-73	-1.83334	0.515	0.809	5.59e-69	6	Ly6c1
Lgals1.1	1.11e-72	0.52928	1	1	1.92e-68	6	Lgals1
Hs6st2.1	8.67e-70	3.06023	0.402	0.079	1.51e-65	6	Hs6st2
Cthrc1.1	5.34e-68	3.29808	0.426	0.099	9.27e-64	6	Cthrc1
Ccn1.1	4.04e-67	1.48753	0.87	0.633	7.02e-63	6	Ccn1
Col18a1.1	1.86e-65	1.59291	0.84	0.592	3.24e-61	6	Col18a1
Acta2.1	1.05e-63	1.71242	0.996	0.985	1.83e-59	6	Acta2
Ankrd1.1	1.63e-62	3.69099	0.386	0.086	2.83e-58	6	Ankrd1
Alcam.1	3.24e-61	-1.54259	0.416	0.715	5.62e-57	6	Alcam
Lox.1	9.25e-60	1.36084	0.807	0.561	1.61e-55	6	Lox
Igfbp2.1	1.58e-59	6.31732	0.264	0.021	2.74e-55	6	Igfbp2
Anxa8.1	3.34e-59	-1.26136	0.495	0.804	5.81e-55	6	Anxa8
S100a10.1	9.37e-59	-1.05101	0.9	0.972	1.63e-54	6	S100a10
Crlf1.1	4.98e-58	1.39148	0.838	0.651	8.65e-54	6	Crlf1
Thbs2.1	7.06e-58	2.1546	0.543	0.233	1.23e-53	6	Thbs2
Prg4.1	9.74e-58	-2.79773	0.324	0.641	1.69e-53	6	Prg4
Palld.1	1.33e-57	1.94308	0.527	0.203	2.32e-53	6	Palld
Serpinf1.1	1.77e-57	2.31543	0.416	0.115	3.07e-53	6	Serpinf1
Serpina3n.1	3.25e-57	-1.68954	0.513	0.781	5.64e-53	6	Serpina3n
Tmsb10.1	5.99e-56	0.673252	0.998	0.981	1.04e-51	6	Tmsb10
Eln.1	1.39e-55	2.14898	0.857	0.748	2.41e-51	6	Eln
Cfh.1	1.44e-54	-1.07274	0.774	0.924	2.5e-50	6	Cfh
Fth1.1	2.54e-54	-0.659853	1	1	4.41e-50	6	Fth1
Igfbp4.1	3.54e-54	-1.14351	0.548	0.828	6.15e-50	6	Igfbp4
Id3.1	4.66e-53	0.767915	0.983	0.954	8.1e-49	6	Id3
Myl9.1	5.53e-53	1.8515	0.898	0.774	9.62e-49	6	Myl9
Itga11.1	3.18e-52	3.13627	0.288	0.044	5.52e-48	6	Itga11
Loxl3.1	1.34e-51	1.45706	0.668	0.374	2.33e-47	6	Loxl3
Ninj1.1	2.08e-51	-0.820847	0.8	0.915	3.61e-47	6	Ninj1
Gsn.1	1.8e-50	-1.35993	0.945	0.968	3.13e-46	6	Gsn
Fmod.1	1.65e-49	2.65882	0.401	0.126	2.87e-45	6	Fmod
Slurp1.1	2.15e-49	-4.49382	0.099	0.382	3.73e-45	6	Slurp1
Sulf2.1	4.51e-49	-1.07003	0.562	0.809	7.83e-45	6	Sulf2
Dcn.1	1.13e-48	-0.895042	0.977	0.993	1.96e-44	6	Dcn
Gda.1	6.17e-48	-1.59746	0.273	0.579	1.07e-43	6	Gda
Col4a2.1	2.57e-47	1.14706	0.804	0.592	4.47e-43	6	Col4a2
Serpinh1.1	5.04e-47	0.598709	0.995	0.991	8.75e-43	6	Serpinh1
Fat1.1	5.72e-47	0.944748	0.862	0.688	9.95e-43	6	Fat1
Ccn4.1	6.72e-47	1.7456	0.486	0.197	1.17e-42	6	Ccn4
Ppic.1	1.48e-46	0.740912	0.959	0.89	2.57e-42	6	Ppic
Tmsb4x.1	5.07e-46	0.947805	0.999	1	8.82e-42	6	Tmsb4x
Cnn1.1	6.14e-46	2.27645	0.529	0.26	1.07e-41	6	Cnn1
Mfge8.1	7.05e-46	0.853666	0.988	0.967	1.23e-41	6	Mfge8
Islr.1	7.73e-46	1.0548	0.857	0.71	1.34e-41	6	Islr
Lcn2.1	1.33e-45	-1.99459	0.665	0.809	2.31e-41	6	Lcn2
Tpm2.1	2.91e-45	1.35441	0.975	0.948	5.06e-41	6	Tpm2
Loxl1.1	6.18e-45	1.00872	0.842	0.693	1.07e-40	6	Loxl1
Cdkn2a.1	1.1e-43	1.87218	0.389	0.123	1.9e-39	6	Cdkn2a
Rnd3.1	3.51e-43	2.51141	0.3	0.069	6.1e-39	6	Rnd3
Cpe.1	3.92e-43	-0.691239	0.903	0.968	6.81e-39	6	Cpe
Fscn1.1	6.39e-43	2.73874	0.27	0.051	1.11e-38	6	Fscn1
Nrn1.1	7.48e-43	1.98826	0.413	0.145	1.3e-38	6	Nrn1
Tpm1.1	2.58e-42	1.095	0.918	0.84	4.48e-38	6	Tpm1
Gstm1.1	3.49e-42	-0.973719	0.626	0.829	6.06e-38	6	Gstm1
Rnf130.1	5.3e-42	-1.73962	0.168	0.454	9.2e-38	6	Rnf130
Fxyd5.1	1.11e-41	-0.710484	0.915	0.969	1.93e-37	6	Fxyd5
Cst6.1	2.15e-41	-2.48566	0.147	0.419	3.74e-37	6	Cst6
Rgs5.1	4.07e-41	3.20323	0.308	0.081	7.07e-37	6	Rgs5
Ltc4s.1	6.43e-41	2.939	0.254	0.048	1.12e-36	6	Ltc4s
Col5a2.1	5.86e-40	0.730303	0.953	0.907	1.02e-35	6	Col5a2
Fgf7.1	1.35e-39	1.58938	0.448	0.181	2.35e-35	6	Fgf7
Pecam1.1	1.53e-39	-2.91499	0.057	0.289	2.66e-35	6	Pecam1
Fbln5.1	3.41e-39	0.678604	0.974	0.944	5.92e-35	6	Fbln5
Cnn2.1	4.26e-39	0.928958	0.851	0.714	7.4e-35	6	Cnn2
Slc6a6.1	1.28e-38	1.15106	0.71	0.485	2.23e-34	6	Slc6a6
Sgcg.1	1.37e-38	-2.33654	0.101	0.351	2.37e-34	6	Sgcg
Scara3.1	1.77e-38	-0.884397	0.677	0.834	3.08e-34	6	Scara3
Lxn.1	6.7e-38	0.799372	0.893	0.78	1.16e-33	6	Lxn
Nbl1.1	1.62e-37	-0.586663	0.957	0.986	2.81e-33	6	Nbl1
Scx.1	1.05e-36	1.46582	0.508	0.254	1.82e-32	6	Scx
Pth1r.1	1.87e-36	1.42691	0.543	0.278	3.24e-32	6	Pth1r
Gm17455.1	3.71e-36	-1.35587	0.277	0.541	6.44e-32	6	Gm17455
Efemp1.1	3.96e-36	-1.96502	0.217	0.466	6.87e-32	6	Efemp1
Flna.1	1.78e-35	0.925085	0.919	0.867	3.1e-31	6	Flna
Mgst1.1	6.53e-35	-0.835809	0.621	0.831	1.13e-30	6	Mgst1
Mtus2.1	1.42e-34	1.20461	0.585	0.33	2.46e-30	6	Mtus2
Tnxb.1	2.4e-34	-1.93241	0.123	0.364	4.18e-30	6	Tnxb
Myl6.1	2.75e-34	0.511723	1	0.999	4.78e-30	6	Myl6
Cd9.1	4.06e-34	-0.630756	0.995	0.998	7.05e-30	6	Cd9
Tnc.1	5.59e-34	0.896121	0.773	0.542	9.71e-30	6	Tnc
Actn1.1	1.41e-33	0.826104	0.9	0.793	2.46e-29	6	Actn1
Actg2.1	1.72e-33	2.54813	0.407	0.189	2.99e-29	6	Actg2
Mcam.1	3.58e-33	1.92795	0.359	0.138	6.23e-29	6	Mcam
Mmp2.1	1.05e-32	0.706	0.918	0.783	1.82e-28	6	Mmp2
Col4a1.1	1.5e-32	0.981472	0.791	0.658	2.6e-28	6	Col4a1
Ecscr.1	2.72e-32	1.83423	0.326	0.115	4.72e-28	6	Ecscr
F5.1	6.31e-32	-2.37375	0.103	0.319	1.1e-27	6	F5
Col5a1.1	7.64e-32	0.94018	0.811	0.644	1.33e-27	6	Col5a1
Tmem119.1	7.77e-32	1.24261	0.468	0.225	1.35e-27	6	Tmem119
Kif26b.1	1.29e-31	2.14343	0.289	0.093	2.25e-27	6	Kif26b
Aoc3.1	1.44e-31	2.09427	0.288	0.09	2.5e-27	6	Aoc3
Pmp22.1	1.6e-31	-0.685733	0.777	0.88	2.78e-27	6	Pmp22
Scube3.1	2.17e-31	2.0042	0.332	0.125	3.77e-27	6	Scube3
Pdlim1.1	3.49e-31	0.748894	0.883	0.767	6.06e-27	6	Pdlim1
Perp.1	6.66e-31	-1.83061	0.055	0.255	1.16e-26	6	Perp
Cd47.1	1.21e-30	-0.551981	0.847	0.925	2.11e-26	6	Cd47
Rarres1.1	1.7e-30	0.772281	0.823	0.678	2.95e-26	6	Rarres1
Ccn5.1	5.96e-30	0.681181	0.925	0.842	1.04e-25	6	Ccn5
Angpt2.1	3.5e-29	1.02015	0.575	0.344	6.09e-25	6	Angpt2
Lrp1.1	3.92e-29	-0.538036	0.922	0.965	6.81e-25	6	Lrp1
Bok.1	4.13e-29	-1.04296	0.46	0.659	7.17e-25	6	Bok
Cp.1	7e-29	-1.09109	0.42	0.64	1.22e-24	6	Cp
Cystm1.1	7.1e-29	-1.34871	0.249	0.476	1.23e-24	6	Cystm1
Lpl.1	1.15e-28	1.90502	0.485	0.266	1.99e-24	6	Lpl
Csrp2.1	1.42e-28	1.17611	0.94	0.886	2.47e-24	6	Csrp2
Acan.1	3.14e-28	1.73125	0.409	0.195	5.45e-24	6	Acan
C1s1.1	4.07e-28	0.909713	0.735	0.557	7.07e-24	6	C1s1
Pqlc3.1	7.65e-28	-1.05601	0.341	0.565	1.33e-23	6	Pqlc3
Unc5b.1	1.18e-27	1.43007	0.394	0.183	2.06e-23	6	Unc5b
Pcolce.1	1.32e-27	0.531022	0.969	0.891	2.29e-23	6	Pcolce
Crabp2.1	1.41e-27	-1.84067	0.201	0.42	2.45e-23	6	Crabp2
Cd34.1	5.42e-27	-1.25096	0.268	0.497	9.42e-23	6	Cd34
Ramp1.1	7.22e-27	1.69861	0.433	0.229	1.25e-22	6	Ramp1
Kcnmb1.1	1.25e-26	1.46697	0.383	0.18	2.18e-22	6	Kcnmb1
Mfap2.1	1.61e-26	1.34218	0.438	0.231	2.8e-22	6	Mfap2
Fez1.1	3.89e-26	-1.10539	0.343	0.556	6.76e-22	6	Fez1
Smtn.1	1.8e-25	1.05564	0.734	0.594	3.12e-21	6	Smtn
Gnb4.1	2.68e-25	1.11848	0.492	0.282	4.65e-21	6	Gnb4
Selenbp1.1	4.8e-25	-1.52903	0.199	0.399	8.35e-21	6	Selenbp1
C1qtnf6.1	1.15e-24	1.61607	0.348	0.157	2e-20	6	C1qtnf6
Dkk3.1	1.44e-24	-0.650618	0.804	0.888	2.5e-20	6	Dkk3
Nupr1.1	1.55e-24	-0.556011	1	1	2.7e-20	6	Nupr1
Vcan.1	3.4e-24	-1.40225	0.259	0.457	5.91e-20	6	Vcan
Epas1.1	3.66e-24	1.20589	0.544	0.349	6.37e-20	6	Epas1
Myh11.1	6.62e-24	1.76623	0.486	0.311	1.15e-19	6	Myh11
Creb3l1.1	7.69e-24	1.03161	0.557	0.364	1.34e-19	6	Creb3l1
Ahnak2.1	7.82e-24	-0.610315	0.839	0.887	1.36e-19	6	Ahnak2
Ppp1r14a.1	1.8e-23	1.35448	0.661	0.511	3.13e-19	6	Ppp1r14a
Mylk.1	2.17e-23	0.948324	0.664	0.485	3.77e-19	6	Mylk
Ltbp2.1	4.32e-23	0.608058	0.921	0.856	7.5e-19	6	Ltbp2
Col12a1.1	8.58e-23	1.06557	0.413	0.211	1.49e-18	6	Col12a1
Ppp1r14b.1	1.5e-22	-0.608864	0.688	0.798	2.61e-18	6	Ppp1r14b
Mif.1	1.65e-22	-0.525931	0.937	0.963	2.86e-18	6	Mif
Tgfb2.1	3.57e-22	1.08484	0.545	0.357	6.2e-18	6	Tgfb2
Thy1.1	4.6e-22	1.23685	0.303	0.126	7.99e-18	6	Thy1
Prelp.1	4.81e-22	-0.600541	0.77	0.907	8.35e-18	6	Prelp
Htra4.1	5.77e-22	-1.45059	0.208	0.396	1e-17	6	Htra4
Lgmn.1	6.59e-22	-0.56864	0.853	0.911	1.14e-17	6	Lgmn
Htra3.1	7.27e-22	-0.670126	0.674	0.813	1.26e-17	6	Htra3
Actn4.1	1.1e-21	0.64931	0.821	0.737	1.91e-17	6	Actn4
Osr1.1	1.29e-21	-1.00218	0.284	0.493	2.23e-17	6	Osr1
Crim1.1	1.56e-21	1.1043	0.493	0.301	2.72e-17	6	Crim1
Smad7.1	1.85e-21	1.17315	0.402	0.211	3.22e-17	6	Smad7
Serpine1.1	2.34e-21	1.40369	0.495	0.315	4.06e-17	6	Serpine1
Apbb2.1	2.81e-21	1.33634	0.325	0.152	4.88e-17	6	Apbb2
Tppp3.1	3.17e-21	-2.18347	0.194	0.371	5.5e-17	6	Tppp3
Cst3.1	3.44e-21	-0.632463	0.999	1	5.98e-17	6	Cst3
Mdk.1	3.59e-21	1.00194	0.493	0.293	6.23e-17	6	Mdk
Arid5b.1	3.76e-21	0.697164	0.739	0.594	6.54e-17	6	Arid5b
Sdc3.1	4.18e-21	0.77017	0.696	0.522	7.26e-17	6	Sdc3
Hacd1.1	2.12e-20	0.914435	0.639	0.498	3.68e-16	6	Hacd1
Bmp1.1	8.41e-20	0.688947	0.705	0.541	1.46e-15	6	Bmp1
Selenop.1	8.45e-20	-0.603851	0.716	0.826	1.47e-15	6	Selenop
Abcc9.1	9.91e-20	-1.19997	0.232	0.418	1.72e-15	6	Abcc9
Slc38a2.1	1.02e-19	0.665112	0.787	0.651	1.77e-15	6	Slc38a2
Fndc1.1	1.17e-19	1.11306	0.359	0.18	2.04e-15	6	Fndc1
Tgfb1i1.1	1.34e-19	0.668288	0.741	0.619	2.32e-15	6	Tgfb1i1
Marcksl1.1	1.37e-19	1.31577	0.261	0.104	2.38e-15	6	Marcksl1
Rasl11b.1	1.64e-19	1.63356	0.261	0.11	2.85e-15	6	Rasl11b
Uchl1.1	3.22e-19	-0.683094	0.64	0.763	5.59e-15	6	Uchl1
Jam2.1	4.72e-19	-1.08082	0.27	0.449	8.21e-15	6	Jam2
Cytl1.1	7.53e-19	-3.12373	0.294	0.457	1.31e-14	6	Cytl1
Fstl3.1	9.2e-19	0.941326	0.511	0.333	1.6e-14	6	Fstl3
Susd5.1	9.31e-19	1.08612	0.461	0.285	1.62e-14	6	Susd5
Phldb2.1	9.58e-19	0.898032	0.468	0.29	1.66e-14	6	Phldb2
Hotairm1.1	9.98e-19	0.722323	0.641	0.479	1.73e-14	6	Hotairm1
Pltp.1	1e-18	-1.18971	0.379	0.55	1.74e-14	6	Pltp
1110008P14Rik.1	1.42e-18	-0.517018	0.942	0.962	2.46e-14	6	1110008P14Rik
2900026A02Rik.1	1.45e-18	1.08487	0.368	0.199	2.52e-14	6	2900026A02Rik
Amotl2.1	1.49e-18	1.30063	0.252	0.103	2.58e-14	6	Amotl2
Plvap.1	2.93e-18	-0.697254	0.433	0.619	5.1e-14	6	Plvap
Angptl2.1	3.58e-18	0.842713	0.691	0.552	6.22e-14	6	Angptl2
Synpo.1	3.87e-18	0.844781	0.611	0.458	6.73e-14	6	Synpo
Cav1.1	5.75e-18	-0.880384	0.457	0.618	9.99e-14	6	Cav1
Grina.1	9.07e-18	-0.575479	0.633	0.754	1.58e-13	6	Grina
AA467197.1	1.2e-17	-0.866463	0.357	0.525	2.09e-13	6	AA467197
Rftn1.1	1.36e-17	1.34227	0.259	0.115	2.37e-13	6	Rftn1
Mmp3.1	1.41e-17	-2.04771	0.314	0.464	2.45e-13	6	Mmp3
Rasl11a.1	1.78e-17	1.23038	0.426	0.261	3.09e-13	6	Rasl11a
Tgfbi.1	2.51e-17	1.28239	0.486	0.336	4.37e-13	6	Tgfbi
Glul.1	3.3e-17	-1.25227	0.148	0.311	5.73e-13	6	Glul
Ntn1.1	3.78e-17	-0.818974	0.409	0.564	6.56e-13	6	Ntn1
Pdgfrb.1	4.09e-17	0.614563	0.756	0.613	7.1e-13	6	Pdgfrb
Cdk2ap2.1	4.12e-17	-0.518172	0.75	0.829	7.15e-13	6	Cdk2ap2
Tnfrsf11b.1	4.71e-17	-0.716262	0.709	0.796	8.18e-13	6	Tnfrsf11b
Gpatch11.1	4.88e-17	0.73687	0.557	0.381	8.48e-13	6	Gpatch11
Fbn1.1	5.51e-17	0.638126	0.806	0.73	9.57e-13	6	Fbn1
Lbh.1	6.21e-17	1.05011	0.491	0.328	1.08e-12	6	Lbh
Ckap4.1	6.59e-17	0.633199	0.751	0.642	1.15e-12	6	Ckap4
Sfrp4.1	8.09e-17	0.90913	0.596	0.433	1.41e-12	6	Sfrp4
Bpgm.1	8.67e-17	1.25643	0.372	0.217	1.51e-12	6	Bpgm
Gadd45b.1	8.83e-17	0.740238	0.605	0.43	1.53e-12	6	Gadd45b
Gm13889.1	1.09e-16	1.19163	0.499	0.344	1.89e-12	6	Gm13889
Gpnmb.1	1.2e-16	-1.32048	0.154	0.31	2.09e-12	6	Gpnmb
Gas7.1	1.26e-16	-1.34029	0.131	0.283	2.19e-12	6	Gas7
Ackr3.1	1.44e-16	-0.901683	0.41	0.574	2.5e-12	6	Ackr3
Adamts2.1	1.52e-16	0.58159	0.783	0.666	2.65e-12	6	Adamts2
Hrct1.1	1.81e-16	0.820044	0.451	0.277	3.14e-12	6	Hrct1
Lrg1.1	1.81e-16	-1.36861	0.258	0.422	3.14e-12	6	Lrg1
St3gal4.1	1.81e-16	-1.0275	0.282	0.441	3.14e-12	6	St3gal4
Gja4.1	3.73e-16	1.30725	0.325	0.174	6.49e-12	6	Gja4
Tns3.1	3.93e-16	0.979338	0.418	0.256	6.83e-12	6	Tns3
Glipr1.1	4.2e-16	0.588476	0.714	0.574	7.3e-12	6	Glipr1
Kcnj8.1	6.44e-16	-1.22836	0.171	0.33	1.12e-11	6	Kcnj8
Mpp6.1	8.48e-16	-0.853137	0.273	0.446	1.47e-11	6	Mpp6
Rasal2.1	9.86e-16	1.15082	0.296	0.148	1.71e-11	6	Rasal2
Ablim1.1	1.74e-15	-1.15175	0.159	0.311	3.03e-11	6	Ablim1
Colec12.1	1.84e-15	-0.708958	0.49	0.627	3.2e-11	6	Colec12
Maged1.1	2.02e-15	0.57816	0.751	0.629	3.51e-11	6	Maged1
Col16a1.1	2.04e-15	1.1891	0.316	0.173	3.55e-11	6	Col16a1
Gas1.1	2.6e-15	-1.10831	0.337	0.49	4.52e-11	6	Gas1
Itga9.1	2.75e-15	1.3077	0.302	0.161	4.78e-11	6	Itga9
2310022B05Rik.1	2.83e-15	0.797577	0.54	0.389	4.92e-11	6	2310022B05Rik
Plaat3.1	4.39e-15	0.972722	0.389	0.241	7.63e-11	6	Plaat3
Rcn1.1	4.56e-15	0.545933	0.77	0.666	7.93e-11	6	Rcn1
AI413582.1	7.26e-15	-0.636143	0.479	0.629	1.26e-10	6	AI413582
Klf4.1	8.56e-15	-0.528011	0.444	0.603	1.49e-10	6	Klf4
Emb.1	9.61e-15	-0.823644	0.384	0.537	1.67e-10	6	Emb
Foxp1.1	1.15e-14	0.602545	0.738	0.621	2e-10	6	Foxp1
Insig2.1	1.35e-14	-0.758267	0.377	0.53	2.35e-10	6	Insig2
Pxdn.1	1.44e-14	1.16919	0.279	0.144	2.5e-10	6	Pxdn
Ccn2.1	1.85e-14	0.514702	0.918	0.855	3.22e-10	6	Ccn2
Neo1.1	1.92e-14	0.897097	0.455	0.302	3.34e-10	6	Neo1
Cav3.1	3.17e-14	0.905816	0.378	0.227	5.5e-10	6	Cav3
Fabp4.1	3.46e-14	0.928663	0.561	0.415	6.01e-10	6	Fabp4
Vgll3.1	3.82e-14	1.20917	0.27	0.137	6.64e-10	6	Vgll3
Arhgdib.1	5.03e-14	0.593527	0.679	0.537	8.75e-10	6	Arhgdib
Id2.1	6.19e-14	0.766932	0.561	0.411	1.07e-09	6	Id2
Sox4.1	6.38e-14	0.722687	0.502	0.343	1.11e-09	6	Sox4
Pla1a.1	6.66e-14	-1.73904	0.128	0.259	1.16e-09	6	Pla1a
Speg.1	8.27e-14	0.886961	0.412	0.259	1.44e-09	6	Speg
2200002D01Rik.1	8.39e-14	0.620939	0.798	0.704	1.46e-09	6	2200002D01Rik
Cdh13.1	9.9e-14	-0.508027	0.789	0.829	1.72e-09	6	Cdh13
Nudt4.1	1.11e-13	-0.502992	0.752	0.819	1.92e-09	6	Nudt4
Smarcd3.1	1.25e-13	0.754954	0.534	0.387	2.17e-09	6	Smarcd3
Pde3a.1	1.27e-13	0.806964	0.545	0.417	2.21e-09	6	Pde3a
C3.1	1.33e-13	-0.6818	0.715	0.819	2.31e-09	6	C3
Aplp1.1	1.41e-13	1.14198	0.261	0.132	2.45e-09	6	Aplp1
Arl4a.1	1.45e-13	-1.00668	0.177	0.319	2.51e-09	6	Arl4a
C1qtnf7.1	2.07e-13	-1.71546	0.14	0.27	3.59e-09	6	C1qtnf7
Enpp2.1	2.77e-13	-0.770153	0.316	0.476	4.81e-09	6	Enpp2
Bmyc.1	2.94e-13	-0.907329	0.437	0.568	5.11e-09	6	Bmyc
Fbln1.1	3.25e-13	-1.06572	0.236	0.379	5.65e-09	6	Fbln1
Serf1.1	4.1e-13	0.602709	0.646	0.52	7.12e-09	6	Serf1
Picalm.1	4.64e-13	0.754013	0.573	0.448	8.07e-09	6	Picalm
Ano1.1	4.66e-13	-0.860622	0.336	0.47	8.09e-09	6	Ano1
Tmem132a.1	5.11e-13	1.07458	0.264	0.136	8.87e-09	6	Tmem132a
Smad6.1	5.84e-13	1.08361	0.277	0.148	1.01e-08	6	Smad6
Nol7.1	6.53e-13	-0.506421	0.626	0.725	1.13e-08	6	Nol7
Mcub.1	6.71e-13	-0.605363	0.46	0.596	1.17e-08	6	Mcub
Rrad.1	1.13e-12	1.31351	0.31	0.181	1.97e-08	6	Rrad
Mecom.1	1.54e-12	0.767405	0.465	0.326	2.67e-08	6	Mecom
Fkbp11.1	1.57e-12	0.592224	0.62	0.48	2.72e-08	6	Fkbp11
Mical2.1	1.68e-12	0.79098	0.473	0.33	2.93e-08	6	Mical2
Cd248.1	1.82e-12	0.622067	0.544	0.401	3.16e-08	6	Cd248
Ppp1r18.1	1.94e-12	0.608212	0.592	0.463	3.38e-08	6	Ppp1r18
Gadd45a.1	2.01e-12	-1.00981	0.248	0.382	3.49e-08	6	Gadd45a
Dok1.1	2.64e-12	0.74531	0.474	0.333	4.59e-08	6	Dok1
Clmp.1	2.78e-12	-1.10236	0.155	0.285	4.83e-08	6	Clmp
H2-T23.1	2.83e-12	-0.621774	0.562	0.673	4.91e-08	6	H2-T23
Itga8.1	2.86e-12	1.11364	0.478	0.356	4.97e-08	6	Itga8
Loxl2.1	3.39e-12	0.839371	0.396	0.256	5.89e-08	6	Loxl2
Serpinb6b.1	4.18e-12	0.686617	0.645	0.515	7.27e-08	6	Serpinb6b
Fzd1.1	4.54e-12	0.539906	0.628	0.485	7.89e-08	6	Fzd1
Carhsp1.1	5.78e-12	-0.674905	0.294	0.441	1e-07	6	Carhsp1
Medag.1	6.21e-12	-0.980726	0.225	0.358	1.08e-07	6	Medag
Olfm1.1	6.67e-12	-0.938687	0.183	0.318	1.16e-07	6	Olfm1
Pdlim7.1	6.84e-12	0.564713	0.717	0.611	1.19e-07	6	Pdlim7
Saa3.1	7.45e-12	-5.61483	0.142	0.256	1.3e-07	6	Saa3
Mmp14.1	9.39e-12	0.609749	0.693	0.604	1.63e-07	6	Mmp14
Gask1b.1	1.28e-11	0.646399	0.622	0.5	2.22e-07	6	Gask1b
Sox9.1	1.29e-11	-0.766708	0.27	0.41	2.24e-07	6	Sox9
Gfm1.1	1.29e-11	0.816941	0.356	0.221	2.25e-07	6	Gfm1
Plec.1	1.61e-11	-0.572433	0.56	0.652	2.79e-07	6	Plec
Cped1.1	2.18e-11	-0.619724	0.474	0.602	3.78e-07	6	Cped1
Adamts1.1	2.21e-11	1.20906	0.302	0.182	3.85e-07	6	Adamts1
Prrx2.1	2.29e-11	0.521676	0.588	0.452	3.98e-07	6	Prrx2
Adarb1.1	2.97e-11	0.662578	0.457	0.317	5.16e-07	6	Adarb1
Tmbim1.1	3.07e-11	-0.528339	0.633	0.71	5.33e-07	6	Tmbim1
Serpini1.1	3.09e-11	0.967191	0.325	0.206	5.37e-07	6	Serpini1
Maf.1	3.39e-11	1.02689	0.289	0.17	5.88e-07	6	Maf
Auts2.1	5.07e-11	-0.771164	0.294	0.432	8.81e-07	6	Auts2
Pdia5.1	5.43e-11	0.784986	0.398	0.268	9.43e-07	6	Pdia5
Gpr153.1	6.26e-11	0.730001	0.331	0.2	1.09e-06	6	Gpr153
Fosb.1	6.37e-11	1.48244	0.325	0.21	1.11e-06	6	Fosb
Cited2.1	7.92e-11	0.809281	0.38	0.253	1.38e-06	6	Cited2
Cox4i2.1	9.07e-11	-0.563036	0.493	0.617	1.58e-06	6	Cox4i2
Mgst3.1	9.71e-11	-0.628294	0.62	0.693	1.69e-06	6	Mgst3
Sorbs2.1	1.56e-10	0.852067	0.338	0.209	2.71e-06	6	Sorbs2
Icam1.1	1.56e-10	-0.552267	0.408	0.541	2.71e-06	6	Icam1
Vasn.1	1.6e-10	0.516912	0.664	0.539	2.79e-06	6	Vasn
Pla2g12a.1	1.71e-10	-0.737385	0.289	0.421	2.96e-06	6	Pla2g12a
Ephx2.1	2.65e-10	0.871387	0.272	0.157	4.6e-06	6	Ephx2
Maged2.1	2.74e-10	0.609045	0.566	0.445	4.77e-06	6	Maged2
Kalrn.1	3.19e-10	1.05154	0.266	0.157	5.54e-06	6	Kalrn
Nexn.1	3.51e-10	0.671079	0.603	0.508	6.09e-06	6	Nexn
Ormdl2.1	3.63e-10	-0.921758	0.162	0.281	6.31e-06	6	Ormdl2
Cpne8.1	3.86e-10	-0.856738	0.276	0.392	6.7e-06	6	Cpne8
Ctps.1	4.45e-10	0.778905	0.353	0.233	7.73e-06	6	Ctps
Lmod1.1	5.13e-10	0.638143	0.614	0.498	8.91e-06	6	Lmod1
Arhgef25.1	5.21e-10	0.637959	0.498	0.381	9.05e-06	6	Arhgef25
Nr2f6.1	5.95e-10	0.64507	0.51	0.389	1.03e-05	6	Nr2f6
Enah.1	6.16e-10	0.908026	0.353	0.239	1.07e-05	6	Enah
Bnip3.1	9.16e-10	-0.801499	0.27	0.387	1.59e-05	6	Bnip3
Id1.1	9.57e-10	0.752111	0.529	0.415	1.66e-05	6	Id1
Rtl8b.1	1.22e-09	-0.518827	0.526	0.619	2.12e-05	6	Rtl8b
Mfap5.1	1.28e-09	0.532182	0.661	0.569	2.22e-05	6	Mfap5
Ogfod3.1	1.69e-09	-0.797433	0.196	0.315	2.94e-05	6	Ogfod3
Lpp.1	2.01e-09	0.741709	0.574	0.479	3.5e-05	6	Lpp
Npnt.1	2.27e-09	0.837595	0.472	0.351	3.94e-05	6	Npnt
Lrig1.1	2.9e-09	0.731356	0.29	0.18	5.04e-05	6	Lrig1
Matn2.1	3.05e-09	-0.581906	0.362	0.482	5.3e-05	6	Matn2
Gypc.1	3.26e-09	-0.688799	0.335	0.45	5.67e-05	6	Gypc
Ccdc102a.1	3.47e-09	0.847985	0.259	0.153	6.03e-05	6	Ccdc102a
Fam20a.1	3.54e-09	0.799336	0.292	0.181	6.15e-05	6	Fam20a
Enpp1.1	5.3e-09	0.956343	0.35	0.244	9.2e-05	6	Enpp1
Dlc1.1	5.71e-09	0.78353	0.298	0.19	9.93e-05	6	Dlc1
Qpct.1	6.38e-09	-0.687306	0.248	0.367	0.000110782	6	Qpct
Ttc39b.1	6.44e-09	0.979852	0.253	0.154	0.00011184	6	Ttc39b
Snai1.1	6.87e-09	0.785848	0.273	0.166	0.000119406	6	Snai1
Cgref1.1	7e-09	0.567002	0.529	0.414	0.000121608	6	Cgref1
Tspan5.1	8.51e-09	-0.892674	0.17	0.274	0.000147925	6	Tspan5
Fblim1.1	8.62e-09	0.719799	0.656	0.595	0.000149747	6	Fblim1
Slc7a2.1	1.24e-08	-0.625269	0.438	0.53	0.000214821	6	Slc7a2
Mrgprf.1	1.3e-08	-0.686226	0.277	0.393	0.000226054	6	Mrgprf
Csrp1.1	1.66e-08	0.591636	0.951	0.938	0.000288394	6	Csrp1
Prss23.1	1.71e-08	0.641881	0.637	0.549	0.000297178	6	Prss23
B4galnt1.1	2.21e-08	0.522252	0.409	0.285	0.000384097	6	B4galnt1
Snx18.1	2.4e-08	0.580484	0.49	0.379	0.000416242	6	Snx18
Adcy7.1	2.72e-08	-0.808361	0.154	0.256	0.000472265	6	Adcy7
Azin2.1	3.4e-08	0.771926	0.291	0.188	0.000590688	6	Azin2
Wtip.1	3.52e-08	0.656899	0.41	0.297	0.000611522	6	Wtip
Chsy1.1	4.15e-08	0.584066	0.431	0.315	0.000720405	6	Chsy1
Ccdc68.1	5.1e-08	0.527166	0.377	0.267	0.000885549	6	Ccdc68
Rnf13.1	5.48e-08	-0.574821	0.398	0.504	0.000952726	6	Rnf13
Egr1.1	5.91e-08	0.861262	0.561	0.484	0.00102599	6	Egr1
Bop1.1	6.56e-08	0.604368	0.359	0.249	0.00113964	6	Bop1
Rcan2.1	7.32e-08	0.655859	0.491	0.396	0.0012726	6	Rcan2
Gclm.1	8.13e-08	-0.687833	0.205	0.311	0.00141267	6	Gclm
Impdh1.1	8.36e-08	0.698652	0.296	0.196	0.00145303	6	Impdh1
Lynx1.1	8.59e-08	-0.551594	0.331	0.44	0.00149212	6	Lynx1
Hip1.1	8.89e-08	0.824952	0.297	0.199	0.00154421	6	Hip1
Cdkn2d.1	1.12e-07	-0.551237	0.331	0.437	0.00193791	6	Cdkn2d
Nr4a1.1	1.19e-07	0.912557	0.392	0.298	0.0020728	6	Nr4a1
Setbp1.1	1.31e-07	0.736358	0.318	0.219	0.00227824	6	Setbp1
Jph2.1	1.36e-07	0.779607	0.303	0.21	0.00237039	6	Jph2
1500009L16Rik.1	2.03e-07	-0.514953	0.321	0.426	0.00352141	6	1500009L16Rik
Rbpms2.1	2.29e-07	0.743752	0.266	0.173	0.00397008	6	Rbpms2
Gnptg.1	2.51e-07	-0.530272	0.342	0.436	0.00436772	6	Gnptg
Cd44.1	2.72e-07	-0.599533	0.503	0.589	0.00472762	6	Cd44
Mylip.1	2.94e-07	0.679774	0.271	0.174	0.00510729	6	Mylip
Vcl.1	2.94e-07	0.547757	0.605	0.507	0.00510986	6	Vcl
Socs2.1	3.8e-07	0.596609	0.449	0.353	0.00659465	6	Socs2
Mgll.1	4.57e-07	-0.508623	0.404	0.5	0.00793371	6	Mgll
Chchd6.1	5.17e-07	-0.663393	0.197	0.293	0.00898145	6	Chchd6
Ctdspl.1	5.35e-07	0.636744	0.366	0.27	0.00928795	6	Ctdspl
Col4a6.1	5.45e-07	-0.704199	0.218	0.319	0.0094682	6	Col4a6
Hes1.1	5.71e-07	0.801156	0.545	0.471	0.0099257	6	Hes1
Slc35e4.1	5.87e-07	-0.559282	0.39	0.484	0.010207	6	Slc35e4
Glipr2.1	6.06e-07	0.663525	0.306	0.211	0.0105211	6	Glipr2
Epb41l2.1	6.55e-07	0.601253	0.368	0.264	0.011373	6	Epb41l2
Uap1.1	7.54e-07	-0.574546	0.473	0.565	0.0131059	6	Uap1
Cbx5.1	7.59e-07	-0.575598	0.255	0.355	0.0131901	6	Cbx5
Morn2.1	7.64e-07	-0.770777	0.171	0.262	0.0132682	6	Morn2
Asap2.1	8.27e-07	-0.64698	0.224	0.324	0.0143706	6	Asap2
Dclk1.1	8.53e-07	0.625687	0.477	0.388	0.0148224	6	Dclk1
Ier5.1	9.3e-07	0.581759	0.333	0.235	0.0161608	6	Ier5
Aspn.1	1.02e-06	0.960927	0.345	0.256	0.0177417	6	Aspn
Creb5.1	1.03e-06	-0.672075	0.173	0.264	0.0179652	6	Creb5
Bcl9l.1	1.04e-06	0.522037	0.359	0.26	0.018151	6	Bcl9l
Cacnb3.1	1.06e-06	0.725991	0.313	0.225	0.0183682	6	Cacnb3
Ngef.1	1.07e-06	-0.787685	0.168	0.256	0.0185702	6	Ngef
Tmem43.1	1.18e-06	-0.574869	0.39	0.475	0.0205084	6	Tmem43
P3h1.1	1.4e-06	0.522103	0.414	0.315	0.024278	6	P3h1
Zfp36.1	1.56e-06	0.739418	0.327	0.237	0.0271722	6	Zfp36
Cemip2.1	1.69e-06	0.882289	0.254	0.173	0.0294326	6	Cemip2
Arl6.1	1.74e-06	-0.548047	0.22	0.322	0.0301644	6	Arl6
Tent5a.1	1.74e-06	0.581341	0.403	0.306	0.0302997	6	Tent5a
Ttc9.1	1.81e-06	-0.681993	0.383	0.464	0.0313767	6	Ttc9
Orai1.1	1.89e-06	-0.644578	0.203	0.295	0.0327511	6	Orai1
Mast4.1	2.69e-06	0.511547	0.374	0.282	0.0467664	6	Mast4

## Sheet: ST6_GO_fcVSCM_vs_imVSMC
source	term_name	term_id	adjusted_p_value	negative_log10_of_adjusted_p_value	term_size	query_size	intersection_size	effective_domain_size	intersections
GO:MF	extracellular matrix structural constituent	GO:0005201	1.8258e-29	28.7385	132	382	34	25063	COL8A1,COL1A1,COL1A2,IGFBP7,ABI3BP,SPARC,POSTN,COL18A1,ELN,DCN,COL4A2,MFGE8,COL5A2,FBLN5,SCARA3,EFEMP1,TNXB,TNC,COL4A1,COL5A1,MFAP2,COL12A1,PRELP,TGFBI,NTN1,FBN1,COL16A1,PXDN,FBLN1,MFAP5,NPNT,MATN2,COL4A6,ASPN
GO:MF	cell adhesion molecule binding	GO:0050839	1.27874e-15	14.8932	292	382	32	25063	THBS1,VCAM1,POSTN,CCN1,ITGA11,NINJ1,CCN4,MFGE8,CPE,FXYD5,FBLN5,CD9,TNC,ACTN1,CD47,THY1,JAM2,TGFBI,FBN1,GPNMB,COL16A1,ITGA9,EMB,CCN2,NEO1,CDH13,FBLN1,ITGA8,MMP14,ICAM1,NEXN,NPNT
GO:MF	glycosaminoglycan binding	GO:0005539	4.85168e-15	14.3141	223	382	28	25063	THBS1,SERPINE2,ABI3BP,POSTN,SMOC2,CCN1,THBS2,CFH,SULF2,DCN,CCN4,FGF7,LXN,TNXB,COL5A1,LPL,ACAN,PCOLCE,VCAN,PRELP,MDK,SUSD5,FBN1,GPNMB,CCN2,APLP1,ADAMTS1,CD44
GO:MF	integrin binding	GO:0005178	2.59571e-12	11.5857	143	382	21	25063	THBS1,VCAM1,CCN1,CCN4,MFGE8,FBLN5,CD9,TNC,ACTN1,THY1,JAM2,FBN1,GPNMB,COL16A1,ITGA9,CCN2,FBLN1,ITGA8,MMP14,ICAM1,NPNT
GO:MF	heparin binding	GO:0008201	3.10407e-12	11.5081	162	382	22	25063	THBS1,SERPINE2,ABI3BP,POSTN,SMOC2,CCN1,THBS2,CFH,CCN4,FGF7,LXN,TNXB,COL5A1,LPL,PCOLCE,PRELP,MDK,FBN1,GPNMB,CCN2,APLP1,ADAMTS1
GO:MF	sulfur compound binding	GO:1901681	1.31888e-11	10.8798	279	382	27	25063	THBS1,SERPINE2,ABI3BP,POSTN,SMOC2,CCN1,THBS2,CFH,CCN4,GSTM1,LTC4S,FGF7,SLC6A6,LXN,MGST1,TNXB,COL5A1,LPL,PCOLCE,CD34,PRELP,MDK,FBN1,GPNMB,CCN2,APLP1,ADAMTS1
GO:MF	actin binding	GO:0003779	4.2202e-11	10.3747	447	382	33	25063	CALD1,ABI3BP,ANXA8,PALLD,TMSB10,GSN,TMSB4X,CNN1,TPM2,FSCN1,TPM1,FXYD5,CNN2,FLNA,ACTN1,PDLIM1,SMTN,MYH11,MYLK,ACTN4,MARCKSL1,SYNPO,ABLIM1,MICAL2,PPP1R18,PDLIM7,PLEC,NEXN,LMOD1,ENAH,HIP1,VCL,EPB41L2
GO:MF	extracellular matrix structural constituent conferring tensile strength	GO:0030020	4.44837e-10	9.3518	42	382	12	25063	COL8A1,COL1A1,COL1A2,COL18A1,COL4A2,COL5A2,SCARA3,COL4A1,COL5A1,COL12A1,COL16A1,COL4A6
GO:MF	structural molecule activity	GO:0005198	7.5044e-10	9.12468	920	382	46	25063	COL8A1,COL1A1,COL1A2,IGFBP7,ABI3BP,SPARC,POSTN,COL18A1,ELN,DCN,COL4A2,MFGE8,TPM2,TPM1,COL5A2,FBLN5,SCARA3,EFEMP1,TNXB,MYL6,TNC,ACTN1,COL4A1,COL5A1,CSRP2,MFAP2,MYH11,COL12A1,PRELP,ACTN4,TGFBI,NTN1,FBN1,COL16A1,PXDN,FBLN1,PLEC,NEXN,MFAP5,NPNT,MATN2,CSRP1,VCL,COL4A6,EPB41L2,ASPN
GO:MF	extracellular matrix binding	GO:0050840	5.83906e-09	8.23366	64	382	13	25063	THBS1,SPARC,LGALS3,SMOC2,LGALS1,CCN1,ELN,DCN,TNXB,TGFBI,ITGA9,PXDN,CD248
GO:MF	molecular function inhibitor activity	GO:0140678	1.88954e-08	7.72364	528	382	32	25063	THBS1,SERPINE2,LY6A,TIMP3,LY6C1,SERPINF1,SERPINA3N,ID3,SERPINH1,CDKN2A,CST6,LXN,RARRES1,ANGPT2,DKK3,PPP1R14A,PPP1R14B,CRIM1,SMAD7,SERPINE1,CST3,CAV1,CAV3,ID2,C3,SMAD6,MCUB,SERPINB6B,SERPINI1,ID1,LYNX1,CDKN2D
GO:MF	calcium ion binding	GO:0005509	5.9266e-08	7.22719	719	382	37	25063	THBS1,SPARC,SMOC2,ANXA8,S100A10,THBS2,MYL9,GSN,SULF2,FAT1,FBLN5,EFEMP1,MYL6,ACTN1,AOC3,SCUBE3,LRP1,LPL,ACAN,C1S1,VCAN,LTBP2,ACTN4,BMP1,FBN1,RCN1,CDH13,ENPP2,FBLN1,CD248,LOXL2,PLA2G12A,NPNT,MATN2,CGREF1,ASPN,CEMIP2
GO:MF	collagen binding	GO:0005518	2.91637e-07	6.53516	70	382	12	25063	THBS1,ABI3BP,SPARC,LOX,ITGA11,DCN,SERPINH1,TNXB,PCOLCE,SMAD7,TGFBI,ITGA9
GO:MF	actin filament binding	GO:0051015	1.69245e-06	5.77148	208	382	18	25063	ABI3BP,ANXA8,GSN,CNN1,TPM2,FSCN1,TPM1,CNN2,FLNA,ACTN1,MYH11,ACTN4,MARCKSL1,ABLIM1,PLEC,NEXN,HIP1,VCL
GO:MF	peptidase regulator activity	GO:0061134	2.44965e-05	4.6109	275	382	19	25063	THBS1,SERPINE2,TIMP3,SERPINF1,SERPINA3N,SERPINH1,CST6,LXN,RARRES1,PCOLCE,LGMN,CRIM1,SERPINE1,CST3,CAV1,C3,FBLN1,SERPINB6B,SERPINI1
GO:MF	fibronectin binding	GO:0001968	3.25834e-05	4.487	37	382	8	25063	THBS1,LOXL3,TNC,MMP2,MFAP2,FSTL3,CCN2,FBLN1
GO:MF	protein-lysine 6-oxidase activity	GO:0004720	0.000120399	3.91938	5	382	4	25063	LOX,LOXL3,LOXL1,LOXL2
GO:MF	endopeptidase regulator activity	GO:0061135	0.0001576	3.80244	222	382	16	25063	THBS1,SERPINE2,TIMP3,SERPINF1,SERPINA3N,SERPINH1,CST6,LXN,RARRES1,LGMN,CRIM1,SERPINE1,CST3,C3,SERPINB6B,SERPINI1
GO:MF	endopeptidase inhibitor activity	GO:0004866	0.000220915	3.65578	200	382	15	25063	THBS1,SERPINE2,TIMP3,SERPINF1,SERPINA3N,SERPINH1,CST6,LXN,RARRES1,CRIM1,SERPINE1,CST3,C3,SERPINB6B,SERPINI1
GO:MF	oxidoreductase activity, acting on the CH-NH2 group of donors, oxygen as acceptor	GO:0016641	0.00024727	3.60683	21	382	6	25063	VCAM1,LOX,LOXL3,LOXL1,AOC3,LOXL2
GO:MF	structural constituent of muscle	GO:0008307	0.00024727	3.60683	21	382	6	25063	MYL6,CSRP2,MYH11,PLEC,NEXN,CSRP1
GO:MF	platelet-derived growth factor binding	GO:0048407	0.000266601	3.57414	12	382	5	25063	COL1A1,COL1A2,COL4A1,COL5A1,PDGFRB
GO:MF	peptidase inhibitor activity	GO:0030414	0.000364016	3.43888	208	382	15	25063	THBS1,SERPINE2,TIMP3,SERPINF1,SERPINA3N,SERPINH1,CST6,LXN,RARRES1,CRIM1,SERPINE1,CST3,C3,SERPINB6B,SERPINI1
GO:MF	oxidoreductase activity, acting on the CH-NH2 group of donors	GO:0016638	0.000590052	3.22911	24	382	6	25063	VCAM1,LOX,LOXL3,LOXL1,AOC3,LOXL2
GO:MF	SMAD binding	GO:0046332	0.00249233	2.60339	84	382	9	25063	COL1A2,ANKRD1,COL5A2,FLNA,CREB3L1,SMAD7,TGFB1I1,SMAD6,CITED2
GO:MF	cell adhesion mediator activity	GO:0098631	0.00266174	2.57483	46	382	7	25063	VCAM1,ITGA11,NINJ1,CD47,ITGA9,EMB,NEXN
GO:MF	enzyme inhibitor activity	GO:0004857	0.00284434	2.54602	412	382	20	25063	THBS1,SERPINE2,TIMP3,SERPINF1,SERPINA3N,SERPINH1,CDKN2A,CST6,LXN,RARRES1,PPP1R14A,PPP1R14B,CRIM1,SERPINE1,CST3,CAV1,C3,SERPINB6B,SERPINI1,CDKN2D
GO:MF	scavenger receptor activity	GO:0005044	0.00356694	2.4477	48	382	7	25063	PRG4,LOXL3,ACKR3,COLEC12,ENPP2,LOXL2,ENPP1
GO:MF	growth factor binding	GO:0019838	0.00513971	2.28906	141	382	11	25063	THBS1,COL1A1,COL1A2,IGFBP7,CCN1,IGFBP2,IGFBP4,COL4A1,COL5A1,PDGFRB,VASN
GO:MF	copper ion binding	GO:0005507	0.00571834	2.24273	71	382	8	25063	MT1,LOX,LOXL3,LOXL1,F5,AOC3,CP,LOXL2
GO:MF	transcription regulator inhibitor activity	GO:0140416	0.0123052	1.90991	24	382	5	25063	ID3,SMAD7,ID2,SMAD6,ID1
GO:MF	protein homodimerization activity	GO:0042803	0.0149431	1.82556	786	382	28	25063	THBS1,S100A10,TPM2,TPM1,GSTM1,PECAM1,FBLN5,PTH1R,FLNA,MTUS2,ACTN1,BOK,LPL,TGFB2,ACTN4,ANO1,TMEM132A,MECOM,GADD45A,FZD1,EPHX2,BNIP3,ENPP1,HIP1,RBPMS2,MGLL,HES1,GLIPR2
GO:MF	ion channel regulator activity	GO:0099106	0.0155116	1.80934	131	382	10	25063	FXYD5,FLNA,KCNMB1,ABCC9,CAV1,LRG1,CAV3,MCUB,LYNX1,CACNB3
GO:MF	cargo receptor activity	GO:0038024	0.0165633	1.78085	82	382	8	25063	PRG4,LOXL3,LRP1,ACKR3,COLEC12,ENPP2,LOXL2,ENPP1
GO:MF	transforming growth factor beta receptor binding	GO:0005160	0.0225097	1.64763	27	382	5	25063	TGFB2,SMAD7,RASL11B,LRG1,SMAD6
GO:MF	channel regulator activity	GO:0016247	0.02573	1.58956	139	382	10	25063	FXYD5,FLNA,KCNMB1,ABCC9,CAV1,LRG1,CAV3,MCUB,LYNX1,CACNB3
GO:MF	transporter regulator activity	GO:0141108	0.0290343	1.53709	141	382	10	25063	FXYD5,FLNA,KCNMB1,ABCC9,CAV1,LRG1,CAV3,MCUB,LYNX1,CACNB3
GO:MF	extracellular matrix constituent conferring elasticity	GO:0030023	0.0311492	1.50655	6	382	3	25063	ELN,FBLN5,MFAP5
GO:MF	fibrinogen binding	GO:0070051	0.0311492	1.50655	6	382	3	25063	THBS1,MFAP2,FBLN1
GO:MF	potassium channel regulator activity	GO:0015459	0.0350258	1.45561	47	382	6	25063	FLNA,KCNMB1,ABCC9,CAV1,LRG1,CAV3
GO:MF	protein-lipid complex binding	GO:0071814	0.0450624	1.34619	31	382	5	25063	THBS1,LPL,PLTP,COLEC12,CDH13
GO:MF	lipoprotein particle binding	GO:0071813	0.0450624	1.34619	31	382	5	25063	THBS1,LPL,PLTP,COLEC12,CDH13
GO:MF	laminin binding	GO:0043236	0.0450624	1.34619	31	382	5	25063	THBS1,LGALS3,LGALS1,ITGA9,PXDN
GO:BP	external encapsulating structure organization	GO:0045229	9.98717e-33	32.0006	304	377	48	26944	COL8A1,COL1A1,COL1A2,ABI3BP,POSTN,SMOC2,CCN1,COL18A1,LOX,ELN,LOXL3,FMOD,SULF2,COL4A2,SERPINH1,FSCN1,COL5A2,FBLN5,SCARA3,SCX,TNXB,MMP2,COL4A1,COL5A1,ACAN,MYH11,TGFB2,APBB2,CST3,PHLDB2,CAV1,TGFBI,TNFRSF11B,ADAMTS2,COL16A1,PXDN,CCN2,APLP1,FBLN1,ITGA8,LOXL2,MMP14,SOX9,ADAMTS1,NPNT,MATN2,COL4A6,P3H1
GO:BP	extracellular matrix organization	GO:0030198	9.98717e-33	32.0006	304	377	48	26944	COL8A1,COL1A1,COL1A2,ABI3BP,POSTN,SMOC2,CCN1,COL18A1,LOX,ELN,LOXL3,FMOD,SULF2,COL4A2,SERPINH1,FSCN1,COL5A2,FBLN5,SCARA3,SCX,TNXB,MMP2,COL4A1,COL5A1,ACAN,MYH11,TGFB2,APBB2,CST3,PHLDB2,CAV1,TGFBI,TNFRSF11B,ADAMTS2,COL16A1,PXDN,CCN2,APLP1,FBLN1,ITGA8,LOXL2,MMP14,SOX9,ADAMTS1,NPNT,MATN2,COL4A6,P3H1
GO:BP	extracellular structure organization	GO:0043062	1.372e-32	31.8626	306	377	48	26944	COL8A1,COL1A1,COL1A2,ABI3BP,POSTN,SMOC2,CCN1,COL18A1,LOX,ELN,LOXL3,FMOD,SULF2,COL4A2,SERPINH1,FSCN1,COL5A2,FBLN5,SCARA3,SCX,TNXB,MMP2,COL4A1,COL5A1,ACAN,MYH11,TGFB2,APBB2,CST3,PHLDB2,CAV1,TGFBI,TNFRSF11B,ADAMTS2,COL16A1,PXDN,CCN2,APLP1,FBLN1,ITGA8,LOXL2,MMP14,SOX9,ADAMTS1,NPNT,MATN2,COL4A6,P3H1
GO:BP	tube morphogenesis	GO:0035239	2.92691e-32	31.5336	927	377	75	26944	THBS1,COL8A1,CALD1,SPARC,SMOC2,CTHRC1,CCN1,COL18A1,LOX,THBS2,SERPINF1,CFH,NINJ1,DCN,COL4A2,MFGE8,LCN2,PECAM1,FBLN5,FLNA,TNC,MCAM,MMP2,COL4A1,ECSCR,KIF26B,CD47,ANGPT2,UNC5B,CD34,RAMP1,EPAS1,CREB3L1,MYLK,TGFB2,THY1,OSR1,SMAD7,SERPINE1,MDK,AMOTL2,CAV1,TGFBI,GLUL,NTN1,PDGFRB,ACKR3,LRG1,MAGED1,KLF4,FOXP1,PXDN,CCN2,CAV3,ID2,SOX4,CDH13,C3,SMAD6,MECOM,MICAL2,GADD45A,LOXL2,FZD1,MMP14,SOX9,ADAMTS1,CITED2,E…
GO:BP	blood vessel development	GO:0001568	1.5474e-31	30.8104	761	377	68	26944	THBS1,COL8A1,COL1A1,CALD1,COL1A2,SPARC,SMOC2,CCN1,COL18A1,ACTA2,LOX,THBS2,SERPINF1,CFH,NINJ1,DCN,COL4A2,MFGE8,LOXL1,PECAM1,FBLN5,FLNA,MCAM,MMP2,COL4A1,ECSCR,COL5A1,CD47,ANGPT2,UNC5B,CD34,RAMP1,EPAS1,CREB3L1,MYLK,TGFB2,THY1,OSR1,SMAD7,SERPINE1,MDK,ABCC9,AMOTL2,CAV1,TGFBI,GLUL,PDGFRB,ACKR3,LRG1,GJA4,KCNJ8,KLF4,PXDN,CCN2,SOX4,CDH13,C3,SMAD6,GADD45A,LOXL2,MMP14,ADAMTS1,CITED2,ID1,EGR1,NR4A1,HES1,CEMI…
GO:BP	vasculature development	GO:0001944	1.99275e-30	29.7005	793	377	68	26944	THBS1,COL8A1,COL1A1,CALD1,COL1A2,SPARC,SMOC2,CCN1,COL18A1,ACTA2,LOX,THBS2,SERPINF1,CFH,NINJ1,DCN,COL4A2,MFGE8,LOXL1,PECAM1,FBLN5,FLNA,MCAM,MMP2,COL4A1,ECSCR,COL5A1,CD47,ANGPT2,UNC5B,CD34,RAMP1,EPAS1,CREB3L1,MYLK,TGFB2,THY1,OSR1,SMAD7,SERPINE1,MDK,ABCC9,AMOTL2,CAV1,TGFBI,GLUL,PDGFRB,ACKR3,LRG1,GJA4,KCNJ8,KLF4,PXDN,CCN2,SOX4,CDH13,C3,SMAD6,GADD45A,LOXL2,MMP14,ADAMTS1,CITED2,ID1,EGR1,NR4A1,HES1,CEMI…
GO:BP	regulation of cell migration	GO:0030334	3.45465e-27	26.4616	984	377	71	26944	THBS1,COL1A1,SPARC,POSTN,LGALS3,SMOC2,CCN1,COL18A1,ACTA2,SERPINF1,TMSB10,NINJ1,SLURP1,DCN,CCN4,TMSB4X,LCN2,TPM1,FGF7,PECAM1,CNN2,NBL1,EFEMP1,FLNA,CD9,TNC,MCAM,MMP2,AOC3,CD47,ANGPT2,ACAN,MYLK,MIF,TGFB2,THY1,LGMN,ACTN4,SERPINE1,MDK,SDC3,JAM2,PHLDB2,AMOTL2,PLVAP,CAV1,GLUL,NTN1,PDGFRB,GPNMB,ACKR3,ST3GAL4,KLF4,FOXP1,ARHGDIB,CDH13,ENPP2,FBLN1,GADD45A,MMP14,SOX9,ADAMTS1,ADARB1,CITED2,ICAM1,NEXN,DLC1,SNA…
GO:BP	blood vessel morphogenesis	GO:0048514	4.15431e-26	25.3815	657	377	58	26944	THBS1,COL8A1,CALD1,SPARC,SMOC2,CCN1,COL18A1,LOX,THBS2,SERPINF1,CFH,NINJ1,DCN,COL4A2,MFGE8,PECAM1,FBLN5,FLNA,MCAM,MMP2,COL4A1,ECSCR,CD47,ANGPT2,UNC5B,CD34,RAMP1,EPAS1,CREB3L1,MYLK,TGFB2,THY1,SMAD7,SERPINE1,MDK,AMOTL2,CAV1,TGFBI,GLUL,PDGFRB,ACKR3,LRG1,KLF4,PXDN,CCN2,SOX4,CDH13,C3,SMAD6,GADD45A,LOXL2,MMP14,ADAMTS1,CITED2,ID1,NR4A1,HES1,CEMIP2
GO:BP	supramolecular fiber organization	GO:0097435	1.20043e-25	24.9207	806	377	63	26944	COL1A1,CALD1,COL1A2,COL18A1,LOX,S100A10,TMSB10,ELN,MYL9,LOXL3,GSN,FMOD,GDA,SERPINH1,FAT1,TMSB4X,CNN1,TPM2,CDKN2A,RND3,FSCN1,TPM1,COL5A2,PECAM1,FBLN5,CNN2,SCX,FLNA,TNXB,ACTN1,COL5A1,PDLIM1,CD47,CSRP2,ACAN,MYH11,LTBP2,TGFB2,ACTN4,TPPP3,CST3,MARCKSL1,PHLDB2,SYNPO,CAV1,PDGFRB,ADAMTS2,PXDN,CCN2,CAV3,SERF1,MICAL2,LOXL2,PLEC,ICAM1,LMOD1,ENAH,ID1,MFAP5,DLC1,CSRP1,HIP1,P3H1
GO:BP	angiogenesis	GO:0001525	3.46716e-23	22.46	561	377	51	26944	THBS1,COL8A1,CALD1,SPARC,SMOC2,CCN1,COL18A1,THBS2,SERPINF1,CFH,NINJ1,DCN,COL4A2,MFGE8,PECAM1,FBLN5,FLNA,MCAM,MMP2,COL4A1,ECSCR,CD47,ANGPT2,UNC5B,CD34,RAMP1,EPAS1,CREB3L1,TGFB2,THY1,SERPINE1,MDK,AMOTL2,CAV1,TGFBI,GLUL,PDGFRB,ACKR3,LRG1,KLF4,PXDN,CCN2,CDH13,C3,GADD45A,LOXL2,MMP14,ADAMTS1,ID1,NR4A1,CEMIP2
GO:BP	cellular response to growth factor stimulus	GO:0071363	8.19098e-23	22.0867	732	377	57	26944	THBS1,COL1A1,COL1A2,VCAM1,SPARC,POSTN,SMOC2,CCN1,ACTA2,ANKRD1,LOX,SULF2,DCN,COL4A2,FGF7,NBL1,SCX,SCUBE3,ANGPT2,FEZ1,CREB3L1,TGFB2,LGMN,HTRA3,CRIM1,SMAD7,TGFB1I1,RASL11B,FSTL3,CAV1,PDGFRB,FBN1,SFRP4,LRG1,GAS1,KLF4,CCN2,NEO1,CAV3,PDE3A,SMAD6,ITGA8,FZD1,SOX9,CITED2,VASN,ID1,NPNT,EGR1,GCLM,NR4A1,RBPMS2,CD44,HES1,ASPN,BCL9L,ZFP36
GO:BP	response to growth factor	GO:0070848	8.64049e-23	22.0635	761	377	58	26944	THBS1,COL1A1,COL1A2,VCAM1,SPARC,POSTN,SMOC2,CCN1,ACTA2,ANKRD1,LOX,SULF2,DCN,COL4A2,FGF7,NBL1,SCX,TNC,SCUBE3,ANGPT2,FEZ1,CREB3L1,TGFB2,LGMN,HTRA3,CRIM1,SMAD7,TGFB1I1,RASL11B,FSTL3,CAV1,PDGFRB,FBN1,SFRP4,LRG1,GAS1,KLF4,CCN2,NEO1,CAV3,PDE3A,SMAD6,ITGA8,FZD1,SOX9,CITED2,VASN,ID1,NPNT,EGR1,GCLM,NR4A1,RBPMS2,CD44,HES1,ASPN,BCL9L,ZFP36
GO:BP	muscle structure development	GO:0061061	5.98153e-22	21.2232	733	377	56	26944	LGALS1,ANKRD1,LOX,ELN,CFH,ID3,MYL9,NINJ1,CCN4,TMSB4X,TPM1,SCX,MYL6,CD9,ACTN1,TMEM119,PDLIM1,CSRP2,NUPR1,EPAS1,MYH11,MYLK,TGFB2,ACTN4,SMAD7,ARID5B,UCHL1,JAM2,CAV1,PDGFRB,KCNJ8,FOXP1,NEO1,CAV3,ID2,SOX4,SPEG,SMARCD3,SMAD6,ITGA8,FZD1,PDLIM7,MMP14,SOX9,PLEC,ADARB1,CITED2,SORBS2,NPNT,CSRP1,EGR1,NR4A1,JPH2,RBPMS2,HES1,BCL9L
GO:BP	skeletal system development	GO:0001501	6.5774e-18	17.1819	535	377	44	26944	COL1A1,COL1A2,TIMP3,SPARC,CCN1,COL18A1,LOX,NINJ1,SULF2,SERPINH1,CCN4,COL5A2,FBLN5,SCX,PTH1R,EFEMP1,MMP2,TMEM119,ACAN,TGFB2,OSR1,SMAD7,MDK,ARID5B,BMP1,CYTL1,TGFBI,PDGFRB,FBN1,SFRP4,GAS1,FOXP1,INSIG2,CCN2,LOXL2,MMP14,SOX9,MAF,CITED2,SNAI1,CHSY1,CD44,P3H1,TTC9
GO:BP	regulation of cell adhesion	GO:0030155	8.91074e-18	17.0501	800	377	53	26944	THBS1,COL8A1,COL1A1,VCAM1,SERPINE2,ABI3BP,POSTN,SMOC2,LGALS1,CCN1,IGFBP2,S100A10,LOXL3,NINJ1,CDKN2A,TPM1,FLNA,TNXB,CD9,TNC,MMP2,KIF26B,CD47,ANGPT2,TGFB2,THY1,ACTN4,SMAD7,SERPINE1,MDK,JAM2,FSTL3,PHLDB2,CAV1,GPNMB,ST3GAL4,COL16A1,KLF4,SOX4,CDH13,SMARCD3,ENPP2,FBLN1,H2-T23,MMP14,SOX9,CITED2,ICAM1,NPNT,DLC1,CD44,VCL,HES1
GO:BP	regulation of anatomical structure morphogenesis	GO:0022603	1.44227e-17	16.841	904	377	56	26944	THBS1,ABI3BP,SPARC,SMOC2,THBS2,SERPINF1,NINJ1,DCN,COL4A2,LCN2,CPE,TPM1,FGF7,FBLN5,SCX,ECSCR,ANGPT2,CRABP2,CD34,CREB3L1,TGFB2,THY1,OSR1,SERPINE1,CST3,MDK,PHLDB2,GLUL,NTN1,TNFRSF11B,LRG1,MAGED1,KLF4,FOXP1,CAV3,C3,ENPP2,PICALM,GADD45A,FZD1,SOX9,ADAMTS1,CITED2,ICAM1,KALRN,BNIP3,ID1,DLC1,FBLIM1,WTIP,CD44,HES1,EPB41L2,BCL9L,NGEF,CEMIP2
GO:BP	connective tissue development	GO:0061448	2.20908e-17	16.6558	306	377	34	26944	COL1A1,CCN1,ACTA2,LOX,SULF2,SERPINH1,CCN4,SCX,PTH1R,EFEMP1,COL5A1,LPL,ACAN,CD34,TGFB2,OSR1,SMAD7,MDK,ARID5B,BMP1,CYTL1,TGFBI,PDGFRB,RASAL2,PLAAT3,CCN2,ID2,LOXL2,SOX9,MAF,SNAI1,CHSY1,EGR1,CD44
GO:BP	cell-substrate adhesion	GO:0031589	3.69679e-17	16.4322	356	377	36	26944	THBS1,COL8A1,COL1A1,VCAM1,ABI3BP,POSTN,SMOC2,LGALS1,CCN1,S100A10,ITGA11,NINJ1,CDKN2A,PECAM1,FLNA,TNXB,ACTN1,ANGPT2,CD34,THY1,ACTN4,SERPINE1,MDK,PHLDB2,COL16A1,ITGA9,CCN2,CDH13,ENPP2,FBLN1,SMAD6,ITGA8,MMP14,NPNT,DLC1,VCL
GO:BP	enzyme-linked receptor protein signaling pathway	GO:0007167	3.77773e-16	15.4228	970	377	56	26944	THBS1,COL1A1,COL1A2,SMOC2,CCN1,LOX,IGFBP2,IGFBP4,SULF2,DCN,COL4A2,FGF7,NBL1,SCX,EFEMP1,COL4A1,SCUBE3,ANGPT2,CREB3L1,TGFB2,LGMN,HTRA3,CRIM1,SMAD7,ARID5B,TGFB1I1,RASL11B,FSTL3,CAV1,PDGFRB,FBN1,SFRP4,LRG1,CCN2,NEO1,CAV3,CDH13,SMAD6,DOK1,ITGA8,FZD1,SOX9,CITED2,VASN,ID1,NPNT,ENPP1,EGR1,HIP1,RBPMS2,SOCS2,COL4A6,HES1,ASPN,BCL9L,NGEF
GO:BP	heart development	GO:0007507	3.99323e-16	15.3987	653	377	46	26944	VCAM1,ABI3BP,CCN1,ANKRD1,LOX,ELN,ID3,CCN4,CPE,TPM1,SGCG,SCX,FLNA,MMP2,COL5A1,PDLIM1,ACAN,MYH11,TGFB2,OSR1,SMAD7,ABCC9,PDGFRB,FBN1,KCNJ8,FOXP1,CAV3,ID2,SOX4,SPEG,SMARCD3,SMAD6,MECOM,MICAL2,FZD1,OLFM1,PDLIM7,SOX9,PLEC,ADAMTS1,CITED2,SORBS2,ID1,SNAI1,JPH2,HES1
GO:BP	actin filament-based process	GO:0030029	5.79299e-16	15.2371	782	377	50	26944	CALD1,ABI3BP,ACTA2,S100A10,PALLD,TMSB10,ELN,MYL9,GSN,FAT1,TMSB4X,CNN1,TPM2,RND3,FSCN1,TPM1,FGF7,PECAM1,CNN2,FLNA,MYL6,ACTN1,PDLIM1,CD47,CSRP2,SMTN,TGFB2,ACTN4,ABCC9,MARCKSL1,PHLDB2,AMOTL2,SYNPO,CAV1,PDGFRB,KCNJ8,CCN2,CAV3,MICAL2,PDLIM7,PLEC,AUTS2,ICAM1,LMOD1,ENAH,ID1,DLC1,CSRP1,HIP1,EPB41L2
GO:BP	positive regulation of cell migration	GO:0030335	8.04515e-16	15.0945	577	377	43	26944	THBS1,COL1A1,SPARC,POSTN,LGALS3,SMOC2,CCN1,COL18A1,ACTA2,CCN4,TMSB4X,LCN2,FGF7,PECAM1,FLNA,MCAM,MMP2,AOC3,CD47,MYLK,TGFB2,THY1,LGMN,ACTN4,SERPINE1,MDK,JAM2,PLVAP,CAV1,PDGFRB,GPNMB,ACKR3,FOXP1,CDH13,ENPP2,FBLN1,MMP14,SOX9,ADAMTS1,ICAM1,SNAI1,EGR1,GLIPR2
GO:BP	positive regulation of cell motility	GO:2000147	8.71026e-16	15.06	607	377	44	26944	THBS1,COL1A1,SPARC,POSTN,LGALS3,SMOC2,CCN1,COL18A1,ACTA2,CCN4,TMSB4X,LCN2,FGF7,PECAM1,FLNA,MCAM,MMP2,AOC3,CD47,MYLK,TGFB2,THY1,LGMN,ACTN4,SERPINE1,MDK,JAM2,PLVAP,CAV1,NTN1,PDGFRB,GPNMB,ACKR3,FOXP1,CDH13,ENPP2,FBLN1,MMP14,SOX9,ADAMTS1,ICAM1,SNAI1,EGR1,GLIPR2
GO:BP	positive regulation of locomotion	GO:0040017	2.48754e-15	14.6042	624	377	44	26944	THBS1,COL1A1,SPARC,POSTN,LGALS3,SMOC2,CCN1,COL18A1,ACTA2,CCN4,TMSB4X,LCN2,FGF7,PECAM1,FLNA,MCAM,MMP2,AOC3,CD47,MYLK,TGFB2,THY1,LGMN,ACTN4,SERPINE1,MDK,JAM2,PLVAP,CAV1,NTN1,PDGFRB,GPNMB,ACKR3,FOXP1,CDH13,ENPP2,FBLN1,MMP14,SOX9,ADAMTS1,ICAM1,SNAI1,EGR1,GLIPR2
GO:BP	collagen fibril organization	GO:0030199	3.53567e-15	14.4515	57	377	17	26944	COL1A1,COL1A2,COL18A1,LOX,LOXL3,FMOD,SERPINH1,COL5A2,SCX,TNXB,COL5A1,ACAN,TGFB2,ADAMTS2,PXDN,LOXL2,P3H1
GO:BP	actin cytoskeleton organization	GO:0030036	2.56853e-14	13.5903	695	377	45	26944	CALD1,ABI3BP,S100A10,PALLD,TMSB10,ELN,MYL9,GSN,FAT1,TMSB4X,CNN1,TPM2,RND3,FSCN1,TPM1,FGF7,PECAM1,CNN2,FLNA,ACTN1,PDLIM1,CD47,CSRP2,SMTN,TGFB2,ACTN4,MARCKSL1,PHLDB2,AMOTL2,SYNPO,PDGFRB,CCN2,CAV3,MICAL2,PDLIM7,PLEC,AUTS2,ICAM1,LMOD1,ENAH,ID1,DLC1,CSRP1,HIP1,EPB41L2
GO:BP	regulation of cellular response to growth factor stimulus	GO:0090287	5.20794e-14	13.2833	318	377	31	26944	THBS1,SMOC2,CCN1,LOX,SULF2,DCN,NBL1,SCUBE3,CREB3L1,HTRA3,CRIM1,SMAD7,TGFB1I1,RASL11B,FSTL3,CAV1,FBN1,SFRP4,LRG1,NEO1,CAV3,SMAD6,ITGA8,FZD1,CITED2,VASN,NPNT,RBPMS2,HES1,ASPN,BCL9L
GO:BP	transforming growth factor beta receptor superfamily signaling pathway	GO:0141091	1.11268e-13	12.9536	351	377	32	26944	THBS1,COL1A2,CCN1,LOX,NBL1,SCX,SCUBE3,TGFB2,HTRA3,CRIM1,SMAD7,TGFB1I1,RASL11B,FSTL3,CAV1,FBN1,SFRP4,LRG1,NEO1,CAV3,SMAD6,ITGA8,FZD1,CITED2,VASN,ID1,NPNT,EGR1,RBPMS2,HES1,ASPN,BCL9L
GO:BP	regulation of transmembrane receptor protein serine/threonine kinase signaling pathway	GO:0090092	1.5741e-13	12.803	261	377	28	26944	THBS1,CCN1,LOX,NBL1,SCUBE3,TGFB2,HTRA3,CRIM1,SMAD7,TGFB1I1,RASL11B,FSTL3,CAV1,FBN1,SFRP4,LRG1,NEO1,CAV3,SMAD6,ITGA8,FZD1,CITED2,VASN,NPNT,RBPMS2,HES1,ASPN,BCL9L
GO:BP	regulation of cell-substrate adhesion	GO:0010810	2.37953e-13	12.6235	222	377	26	26944	THBS1,COL8A1,COL1A1,ABI3BP,POSTN,SMOC2,LGALS1,CCN1,S100A10,NINJ1,CDKN2A,FLNA,ANGPT2,THY1,ACTN4,SERPINE1,MDK,PHLDB2,COL16A1,CDH13,ENPP2,FBLN1,MMP14,NPNT,DLC1,VCL
GO:BP	tissue morphogenesis	GO:0048729	3.81749e-13	12.4182	651	377	42	26944	CTHRC1,CCN1,ACTA2,ANKRD1,FAT1,LCN2,TPM1,FGF7,SCX,FLNA,TNC,ACTG2,MMP2,COL4A1,COL5A1,KIF26B,MYLK,TGFB2,OSR1,SMAD7,MDK,TGFB1I1,PHLDB2,NTN1,LRG1,MAGED1,KLF4,FOXP1,CAV3,MICAL2,ITGA8,FZD1,MMP14,SOX9,ADARB1,CITED2,ENAH,NPNT,SNAI1,CD44,VCL,HES1
GO:BP	response to wounding	GO:0009611	7.34269e-13	12.1341	541	377	38	26944	THBS1,SERPINE2,ABI3BP,SMOC2,CCN1,ANXA8,S100A10,CFH,SULF2,CCN4,TPM1,PECAM1,CNN2,FLNA,CD9,TNC,MCAM,MMP2,F5,COL5A1,CD34,MYLK,TGFB2,SERPINE1,MDK,PHLDB2,CAV1,LRG1,ST3GAL4,KLF4,NEO1,CAV3,FBLN1,PLEC,BNIP3,MATN2,CD44,ZFP36
GO:BP	cell-cell adhesion	GO:0098609	8.38143e-13	12.0767	934	377	50	26944	VCAM1,SERPINE2,LGALS1,CCN1,ALCAM,IGFBP2,PALLD,CFH,LOXL3,NINJ1,FAT1,CDKN2A,PECAM1,TNXB,CD9,MCAM,KIF26B,PERP,CD47,CD34,TGFB2,THY1,SMAD7,MDK,JAM2,FSTL3,CAV1,NTN1,GPNMB,LRG1,ST3GAL4,ITGA9,KLF4,EMB,NEO1,SOX4,CDH13,SMARCD3,H2-T23,ITGA8,SOX9,CITED2,ICAM1,NEXN,LPP,NPNT,FBLIM1,CD44,VCL,HES1
GO:BP	ossification	GO:0001503	2.70474e-12	11.5679	475	377	35	26944	COL1A1,COL1A2,CTHRC1,CCN1,LOX,ID3,CCN4,COL5A2,SCX,PTH1R,MMP2,TMEM119,SCUBE3,OSR1,CRIM1,SMAD7,MDK,BMP1,FSTL3,GPNMB,CCN2,ID2,SMAD6,FZD1,PDLIM7,MMP14,SOX9,ID1,NPNT,ENPP1,SNAI1,CHSY1,ASPN,P3H1,TENT5A
GO:BP	cellular response to transforming growth factor beta stimulus	GO:0071560	3.03561e-12	11.5178	269	377	27	26944	THBS1,COL1A1,COL1A2,POSTN,ACTA2,ANKRD1,LOX,COL4A2,SCX,TGFB2,HTRA3,SMAD7,TGFB1I1,RASL11B,CAV1,FBN1,LRG1,CAV3,PDE3A,SMAD6,ITGA8,SOX9,CITED2,VASN,NPNT,ASPN,BCL9L
GO:BP	positive regulation of cell differentiation	GO:0045597	3.74677e-12	11.4263	970	377	50	26944	COL1A1,SERPINE2,ABI3BP,CTHRC1,CCN1,SERPINF1,NINJ1,CCN4,TMSB4X,SLC6A6,NBL1,TMEM119,SCUBE3,LPL,ACAN,CRABP2,CD34,TGFB2,SMAD7,SERPINE1,MDK,TGFB1I1,NTN1,SFRP4,LRG1,CCN2,CAV3,ID2,SOX4,SMARCD3,PDE3A,ENPP2,PICALM,MECOM,LOXL2,FZD1,MEDAG,OLFM1,PDLIM7,MMP14,SOX9,KALRN,NPNT,SNAI1,SOCS2,HES1,GLIPR2,BCL9L,ZFP36,TENT5A
GO:BP	transmembrane receptor protein serine/threonine kinase signaling pathway	GO:0007178	4.71901e-12	11.3261	400	377	32	26944	THBS1,COL1A2,CCN1,LOX,NBL1,SCX,SCUBE3,TGFB2,HTRA3,CRIM1,SMAD7,TGFB1I1,RASL11B,FSTL3,CAV1,FBN1,SFRP4,LRG1,NEO1,CAV3,SMAD6,ITGA8,FZD1,CITED2,VASN,ID1,NPNT,EGR1,RBPMS2,HES1,ASPN,BCL9L
GO:BP	response to transforming growth factor beta	GO:0071559	4.80562e-12	11.3183	274	377	27	26944	THBS1,COL1A1,COL1A2,POSTN,ACTA2,ANKRD1,LOX,COL4A2,SCX,TGFB2,HTRA3,SMAD7,TGFB1I1,RASL11B,CAV1,FBN1,LRG1,CAV3,PDE3A,SMAD6,ITGA8,SOX9,CITED2,VASN,NPNT,ASPN,BCL9L
GO:BP	renal system development	GO:0072001	1.05886e-11	10.9752	358	377	30	26944	ACTA2,CRLF1,SERPINF1,CFH,ID3,SULF2,PECAM1,COL4A1,KIF26B,ANGPT2,CD34,TGFB2,ACTN4,OSR1,SMAD7,ARID5B,PDGFRB,FBN1,KCNJ8,MAGED1,ID2,SOX4,SMAD6,MECOM,ITGA8,SOX9,ADAMTS1,NPNT,EGR1,HES1
GO:BP	cellular anatomical entity morphogenesis	GO:0032989	1.38943e-11	10.8572	824	377	45	26944	ABI3BP,POSTN,ALCAM,PALLD,MYL9,NRN1,TPM1,NBL1,CD9,CSRP2,UNC5B,CRABP2,TGFB2,THY1,APBB2,MDK,UCHL1,PHLDB2,NTN1,PDGFRB,ABLIM1,GAS1,EMB,FOXP1,NEO1,CAV3,APLP1,ENPP2,PICALM,ANO1,OLFM1,PLEC,ADARB1,AUTS2,KALRN,NEXN,ENAH,ID1,MATN2,CSRP1,CD44,VCL,MGLL,DCLK1,NGEF
GO:BP	muscle cell differentiation	GO:0042692	1.42219e-11	10.847	444	377	33	26944	LOX,CFH,MYL9,NINJ1,CCN4,TMSB4X,TPM1,CD9,ACTN1,TMEM119,CSRP2,MYH11,ACTN4,UCHL1,JAM2,PDGFRB,KCNJ8,FOXP1,NEO1,CAV3,ID2,SPEG,SMARCD3,SMAD6,ITGA8,MMP14,SOX9,PLEC,SORBS2,NPNT,CSRP1,RBPMS2,HES1
GO:BP	ameboidal-type cell migration	GO:0001667	1.61755e-11	10.7911	446	377	33	26944	THBS1,SPARC,SMOC2,COL18A1,ACTA2,SERPINF1,DCN,LCN2,FGF7,PECAM1,PDLIM1,ANGPT2,TGFB2,LGMN,ACTN4,ARID5B,AMOTL2,GLUL,LRG1,TNS3,KLF4,FOXP1,ARHGDIB,CDH13,ENPP2,CD248,GADD45A,LOXL2,SOX9,PLEC,SNAI1,NR4A1,GLIPR2
GO:BP	cell-matrix adhesion	GO:0007160	2.74354e-11	10.5617	224	377	24	26944	THBS1,VCAM1,POSTN,S100A10,ITGA11,NINJ1,CDKN2A,PECAM1,TNXB,ACTN1,CD34,THY1,SERPINE1,PHLDB2,COL16A1,ITGA9,CCN2,CDH13,ENPP2,ITGA8,MMP14,NPNT,DLC1,VCL
GO:BP	tissue migration	GO:0090130	4.40773e-11	10.3558	325	377	28	26944	THBS1,SPARC,SMOC2,COL18A1,ACTA2,SERPINF1,DCN,LCN2,FGF7,PECAM1,ACTG2,ANGPT2,TGFB2,LGMN,ACTN4,GLUL,LRG1,TNS3,KLF4,FOXP1,CDH13,ENPP2,GADD45A,LOXL2,SOX9,SNAI1,NR4A1,GLIPR2
GO:BP	cartilage development	GO:0051216	1.01847e-10	9.99205	215	377	23	26944	COL1A1,CCN1,SULF2,SERPINH1,CCN4,SCX,PTH1R,EFEMP1,ACAN,TGFB2,OSR1,SMAD7,MDK,BMP1,CYTL1,TGFBI,CCN2,LOXL2,SOX9,MAF,SNAI1,CHSY1,CD44
GO:BP	actin filament organization	GO:0007015	1.80898e-10	9.74257	456	377	32	26944	CALD1,S100A10,TMSB10,ELN,GSN,FAT1,TMSB4X,CNN1,TPM2,RND3,FSCN1,TPM1,PECAM1,CNN2,FLNA,ACTN1,PDLIM1,CD47,ACTN4,MARCKSL1,PHLDB2,SYNPO,CCN2,CAV3,MICAL2,PLEC,ICAM1,LMOD1,ENAH,ID1,DLC1,HIP1
GO:BP	kidney development	GO:0001822	2.10136e-10	9.6775	346	377	28	26944	ACTA2,CRLF1,SERPINF1,CFH,ID3,SULF2,PECAM1,KIF26B,ANGPT2,CD34,TGFB2,ACTN4,OSR1,SMAD7,ARID5B,PDGFRB,FBN1,KCNJ8,MAGED1,ID2,SOX4,SMAD6,ITGA8,SOX9,ADAMTS1,NPNT,EGR1,HES1
GO:BP	wound healing	GO:0042060	2.74084e-10	9.56212	377	377	29	26944	THBS1,SERPINE2,ABI3BP,SMOC2,CCN1,ANXA8,S100A10,CFH,CCN4,TPM1,PECAM1,CNN2,FLNA,CD9,MCAM,F5,COL5A1,CD34,MYLK,TGFB2,SERPINE1,PHLDB2,CAV1,LRG1,ST3GAL4,CAV3,FBLN1,PLEC,CD44
GO:BP	response to mechanical stimulus	GO:0009612	8.10538e-10	9.09123	261	377	24	26944	THBS1,COL1A1,SERPINE2,POSTN,ANKRD1,IGFBP2,GSN,CNN2,SCX,TNC,MMP2,ANGPT2,MDK,SLC38A2,CAV1,CAV3,GADD45A,MMP14,SOX9,PLEC,FOSB,CITED2,BNIP3,CACNB3
GO:BP	epithelial cell migration	GO:0010631	1.1162e-09	8.95226	316	377	26	26944	THBS1,SPARC,SMOC2,COL18A1,SERPINF1,DCN,LCN2,FGF7,PECAM1,ANGPT2,TGFB2,LGMN,ACTN4,GLUL,LRG1,TNS3,KLF4,FOXP1,CDH13,ENPP2,GADD45A,LOXL2,SOX9,SNAI1,NR4A1,GLIPR2
GO:BP	muscle tissue development	GO:0060537	1.20439e-09	8.91923	489	377	32	26944	ANKRD1,LOX,ELN,CCN4,TPM1,SGCG,SCX,MYL6,CSRP2,NUPR1,MYH11,MYLK,TGFB2,OSR1,SMAD7,CAV1,PDGFRB,KCNJ8,FOXP1,CAV3,ID2,SPEG,ITGA8,SOX9,PLEC,CITED2,SORBS2,CSRP1,EGR1,NR4A1,JPH2,BCL9L
GO:BP	epithelium migration	GO:0090132	1.38783e-09	8.85766	319	377	26	26944	THBS1,SPARC,SMOC2,COL18A1,SERPINF1,DCN,LCN2,FGF7,PECAM1,ANGPT2,TGFB2,LGMN,ACTN4,GLUL,LRG1,TNS3,KLF4,FOXP1,CDH13,ENPP2,GADD45A,LOXL2,SOX9,SNAI1,NR4A1,GLIPR2
GO:BP	chondrocyte differentiation	GO:0002062	1.63016e-09	8.78777	118	377	17	26944	SULF2,SERPINH1,CCN4,SCX,PTH1R,EFEMP1,ACAN,OSR1,SMAD7,MDK,CYTL1,TGFBI,CCN2,LOXL2,SOX9,MAF,CHSY1
GO:BP	heart morphogenesis	GO:0003007	2.15049e-09	8.66746	273	377	24	26944	CCN1,ANKRD1,ELN,CPE,TPM1,FLNA,COL5A1,TGFB2,SMAD7,ABCC9,KCNJ8,CAV3,ID2,SOX4,SMARCD3,SMAD6,MICAL2,FZD1,OLFM1,SOX9,ADAMTS1,CITED2,SNAI1,HES1
GO:BP	positive regulation of cell adhesion	GO:0045785	2.7041e-09	8.56798	504	377	32	26944	COL8A1,VCAM1,ABI3BP,SMOC2,LGALS1,CCN1,IGFBP2,S100A10,NINJ1,TPM1,FLNA,KIF26B,CD47,TGFB2,THY1,SMAD7,MDK,FSTL3,CAV1,ST3GAL4,COL16A1,SOX4,CDH13,SMARCD3,ENPP2,FBLN1,H2-T23,CITED2,ICAM1,NPNT,CD44,HES1
GO:BP	morphogenesis of an epithelium	GO:0002009	2.75702e-09	8.55956	536	377	33	26944	CTHRC1,CCN1,FAT1,LCN2,FGF7,FLNA,TNC,MMP2,COL4A1,COL5A1,KIF26B,TGFB2,OSR1,MDK,TGFB1I1,PHLDB2,NTN1,LRG1,MAGED1,KLF4,FOXP1,CAV3,MICAL2,FZD1,MMP14,SOX9,CITED2,ENAH,NPNT,SNAI1,CD44,VCL,HES1
GO:BP	negative regulation of cell-substrate adhesion	GO:0010812	2.90332e-09	8.53711	59	377	13	26944	THBS1,COL1A1,POSTN,LGALS1,CDKN2A,ANGPT2,ACTN4,SERPINE1,PHLDB2,ENPP2,FBLN1,MMP14,DLC1
GO:BP	embryonic morphogenesis	GO:0048598	5.07524e-09	8.29454	648	377	36	26944	COL8A1,VCAM1,CTHRC1,CCN1,COL4A2,COL5A2,SCX,EFEMP1,MMP2,COL5A1,CRABP2,MFAP2,COL12A1,TGFB2,OSR1,TGFB1I1,PHLDB2,NTN1,FBN1,GAS1,KLF4,INSIG2,ID2,MECOM,MICAL2,ITGA8,FZD1,MMP14,SOX9,CITED2,ENAH,MFAP5,LRIG1,SNAI1,RBPMS2,HES1
GO:BP	sensory organ development	GO:0007423	5.54682e-09	8.25596	650	377	36	26944	COL8A1,IGFBP7,CTHRC1,SERPINF1,CFH,NINJ1,FAT1,COL5A2,EFEMP1,COL4A1,COL5A1,MFAP2,TGFB2,THY1,OSR1,CYTL1,NTN1,PDGFRB,FBN1,GAS1,PLAAT3,RCN1,KLF4,INSIG2,PXDN,SMARCD3,H2-T23,ITGA8,SOX9,MAF,CITED2,MFAP5,LRIG1,HES1,DCLK1,ARL6
GO:BP	epithelial cell proliferation	GO:0050673	6.40129e-09	8.19373	489	377	31	26944	THBS1,COL8A1,SPARC,COL18A1,SERPINF1,IGFBP4,SLURP1,SULF2,CDKN2A,FGF7,CD34,NUPR1,TGFB2,OSR1,MDK,CAV1,GLUL,LRG1,MAGED1,GAS1,FOXP1,ID2,CDH13,BMYC,LOXL2,MMP14,SOX9,ID1,NR4A1,HES1,ZFP36
GO:BP	mesenchyme development	GO:0060485	1.30583e-08	7.88411	297	377	24	26944	COL1A1,TIMP3,ACTA2,LOXL3,SCX,FLNA,ACTG2,TGFB2,OSR1,SMAD7,MDK,TGFB1I1,PHLDB2,LRG1,SOX4,LOXL2,OLFM1,SOX9,CITED2,VASN,SNAI1,HES1,GLIPR2,BCL9L
GO:BP	negative regulation of cell adhesion	GO:0007162	1.73344e-08	7.76109	301	377	24	26944	THBS1,COL1A1,SERPINE2,POSTN,LGALS1,LOXL3,CDKN2A,CD9,TNC,MMP2,ANGPT2,ACTN4,SMAD7,SERPINE1,MDK,JAM2,PHLDB2,GPNMB,KLF4,CDH13,ENPP2,FBLN1,MMP14,DLC1
GO:BP	positive regulation of programmed cell death	GO:0043068	1.76173e-08	7.75406	642	377	35	26944	THBS1,TIMP3,LGALS1,CCN1,COL18A1,ANKRD1,ID3,GSN,LCN2,CDKN2A,MMP2,ECSCR,BOK,UNC5B,NUPR1,TGFB2,HTRA4,APBB2,FNDC1,CAV1,PDGFRB,SFRP4,GADD45B,MAGED1,FOXP1,CCN2,SOX4,BMYC,CD248,GADD45A,OLFM1,BNIP3,DLC1,EGR1,NR4A1
GO:BP	cellular response to BMP stimulus	GO:0071773	1.9097e-08	7.71903	179	377	19	26944	CCN1,NBL1,SCX,SCUBE3,HTRA3,CRIM1,SMAD7,FSTL3,CAV1,FBN1,SFRP4,NEO1,SMAD6,FZD1,SOX9,ID1,EGR1,RBPMS2,HES1
GO:BP	response to BMP	GO:0071772	1.9097e-08	7.71903	179	377	19	26944	CCN1,NBL1,SCX,SCUBE3,HTRA3,CRIM1,SMAD7,FSTL3,CAV1,FBN1,SFRP4,NEO1,SMAD6,FZD1,SOX9,ID1,EGR1,RBPMS2,HES1
GO:BP	regulation of angiogenesis	GO:0045765	2.45408e-08	7.61011	306	377	24	26944	THBS1,SPARC,SMOC2,THBS2,SERPINF1,NINJ1,DCN,COL4A2,FBLN5,ECSCR,ANGPT2,CD34,CREB3L1,TGFB2,SERPINE1,MDK,GLUL,LRG1,KLF4,C3,GADD45A,ADAMTS1,ID1,CEMIP2
GO:BP	positive regulation of apoptotic process	GO:0043065	3.30304e-08	7.48109	622	377	34	26944	THBS1,TIMP3,LGALS1,CCN1,COL18A1,ANKRD1,ID3,GSN,LCN2,CDKN2A,MMP2,ECSCR,BOK,UNC5B,NUPR1,TGFB2,HTRA4,APBB2,FNDC1,CAV1,PDGFRB,SFRP4,GADD45B,MAGED1,CCN2,SOX4,BMYC,CD248,GADD45A,OLFM1,BNIP3,DLC1,EGR1,NR4A1
GO:BP	bone development	GO:0060348	3.57944e-08	7.44618	233	377	21	26944	COL1A1,TIMP3,SPARC,LOX,NINJ1,SULF2,SERPINH1,CCN4,FBLN5,SCX,TMEM119,FBN1,SFRP4,FOXP1,INSIG2,MMP14,SOX9,CITED2,CHSY1,P3H1,TTC9
GO:BP	regulation of vasculature development	GO:1901342	3.69062e-08	7.4329	312	377	24	26944	THBS1,SPARC,SMOC2,THBS2,SERPINF1,NINJ1,DCN,COL4A2,FBLN5,ECSCR,ANGPT2,CD34,CREB3L1,TGFB2,SERPINE1,MDK,GLUL,LRG1,KLF4,C3,GADD45A,ADAMTS1,ID1,CEMIP2
GO:BP	regulation of BMP signaling pathway	GO:0030510	4.15516e-08	7.38141	105	377	15	26944	CCN1,NBL1,SCUBE3,HTRA3,CRIM1,SMAD7,FSTL3,CAV1,FBN1,SFRP4,NEO1,SMAD6,FZD1,RBPMS2,HES1
GO:BP	BMP signaling pathway	GO:0030509	4.26119e-08	7.37047	165	377	18	26944	CCN1,NBL1,SCX,SCUBE3,HTRA3,CRIM1,SMAD7,FSTL3,CAV1,FBN1,SFRP4,NEO1,SMAD6,FZD1,ID1,EGR1,RBPMS2,HES1
GO:BP	negative regulation of cell population proliferation	GO:0008285	4.75958e-08	7.32243	701	377	36	26944	THBS1,SERPINE2,ABI3BP,TIMP3,SPARC,SERPINF1,FTH1,SLURP1,CNN1,CDKN2A,TPM1,RGS5,PTH1R,CD9,PMP22,NUPR1,TGFB2,SMAD7,CAV1,SFRP4,GPNMB,ACKR3,MAGED1,GAS1,KLF4,SOX4,CDH13,BMYC,FBLN1,SMAD6,SOX9,ADARB1,CITED2,DLC1,CDKN2D,HES1
GO:BP	visual system development	GO:0150063	4.94863e-08	7.30552	434	377	28	26944	COL8A1,SERPINF1,CFH,NINJ1,FAT1,COL5A2,EFEMP1,COL4A1,COL5A1,MFAP2,TGFB2,THY1,PDGFRB,FBN1,GAS1,PLAAT3,RCN1,KLF4,PXDN,SMARCD3,C3,SOX9,MAF,CITED2,MFAP5,HES1,DCLK1,ARL6
GO:BP	sensory system development	GO:0048880	6.46728e-08	7.18928	439	377	28	26944	COL8A1,SERPINF1,CFH,NINJ1,FAT1,COL5A2,EFEMP1,COL4A1,COL5A1,MFAP2,TGFB2,THY1,PDGFRB,FBN1,GAS1,PLAAT3,RCN1,KLF4,PXDN,SMARCD3,C3,SOX9,MAF,CITED2,MFAP5,HES1,DCLK1,ARL6
GO:BP	negative regulation of angiogenesis	GO:0016525	7.20599e-08	7.14231	109	377	15	26944	THBS1,SPARC,THBS2,SERPINF1,DCN,COL4A2,FBLN5,ECSCR,ANGPT2,CREB3L1,TGFB2,SERPINE1,KLF4,GADD45A,ADAMTS1
GO:BP	negative regulation of blood vessel morphogenesis	GO:2000181	9.40628e-08	7.02658	111	377	15	26944	THBS1,SPARC,THBS2,SERPINF1,DCN,COL4A2,FBLN5,ECSCR,ANGPT2,CREB3L1,TGFB2,SERPINE1,KLF4,GADD45A,ADAMTS1
GO:BP	cell projection morphogenesis	GO:0048858	1.04477e-07	6.98098	721	377	36	26944	ABI3BP,POSTN,ALCAM,PALLD,NRN1,NBL1,UNC5B,CRABP2,TGFB2,THY1,APBB2,MDK,UCHL1,NTN1,ABLIM1,GAS1,EMB,FOXP1,NEO1,APLP1,ENPP2,PICALM,ANO1,OLFM1,ADARB1,AUTS2,KALRN,NEXN,ENAH,ID1,MATN2,CD44,VCL,MGLL,DCLK1,NGEF
GO:BP	negative regulation of vasculature development	GO:1901343	1.07242e-07	6.96963	112	377	15	26944	THBS1,SPARC,THBS2,SERPINF1,DCN,COL4A2,FBLN5,ECSCR,ANGPT2,CREB3L1,TGFB2,SERPINE1,KLF4,GADD45A,ADAMTS1
GO:BP	axon development	GO:0061564	1.15282e-07	6.93824	548	377	31	26944	ALCAM,PALLD,NRN1,FLNA,TNC,MMP2,UNC5B,CRABP2,TGFB2,THY1,APBB2,UCHL1,NTN1,ABLIM1,GAS1,KLF4,EMB,FOXP1,NEO1,APLP1,PICALM,OLFM1,ADARB1,AUTS2,KALRN,NEXN,ENAH,MATN2,VCL,MGLL,DCLK1
GO:BP	collagen metabolic process	GO:0032963	1.38833e-07	6.85751	114	377	15	26944	COL1A1,COL1A2,SERPINH1,SCX,TNXB,MMP2,COL5A1,CREB3L1,CST3,PDGFRB,ADAMTS2,CCN2,MMP14,ID1,P3H1
GO:BP	osteoblast differentiation	GO:0001649	1.7797e-07	6.74965	228	377	20	26944	COL1A1,CTHRC1,CCN1,LOX,ID3,CCN4,PTH1R,TMEM119,SCUBE3,CRIM1,GPNMB,ID2,SMAD6,FZD1,PDLIM7,SOX9,ID1,NPNT,SNAI1,TENT5A
GO:BP	cell junction organization	GO:0034330	2.06897e-07	6.68425	814	377	38	26944	ABI3BP,SPARC,S100A10,THBS2,PALLD,FSCN1,PECAM1,FLNA,CD9,TNC,ACTN1,COL4A1,PERP,TGFB2,THY1,LGMN,ACTN4,SMAD7,PHLDB2,SYNPO,CAV1,NTN1,KCNJ8,COL16A1,CDH13,C3,ENPP2,PICALM,FZD1,MMP14,PLEC,SORBS2,KALRN,DLC1,SNAI1,VCL,CACNB3,NGEF
GO:BP	eye development	GO:0001654	2.19947e-07	6.65768	431	377	27	26944	COL8A1,SERPINF1,CFH,NINJ1,FAT1,COL5A2,EFEMP1,COL4A1,COL5A1,MFAP2,TGFB2,THY1,PDGFRB,FBN1,GAS1,PLAAT3,RCN1,KLF4,PXDN,SMARCD3,SOX9,MAF,CITED2,MFAP5,HES1,DCLK1,ARL6
GO:BP	regulation of transforming growth factor beta receptor signaling pathway	GO:0017015	2.23553e-07	6.65062	138	377	16	26944	THBS1,LOX,HTRA3,SMAD7,TGFB1I1,RASL11B,FBN1,LRG1,CAV3,SMAD6,ITGA8,CITED2,VASN,NPNT,ASPN,BCL9L
GO:BP	regulation of cellular response to transforming growth factor beta stimulus	GO:1903844	3.09735e-07	6.50901	141	377	16	26944	THBS1,LOX,HTRA3,SMAD7,TGFB1I1,RASL11B,FBN1,LRG1,CAV3,SMAD6,ITGA8,CITED2,VASN,NPNT,ASPN,BCL9L
GO:BP	mesenchymal cell differentiation	GO:0048762	4.13537e-07	6.38349	239	377	20	26944	COL1A1,TIMP3,LOXL3,FLNA,TGFB2,OSR1,SMAD7,MDK,TGFB1I1,PHLDB2,LRG1,LOXL2,OLFM1,SOX9,CITED2,VASN,SNAI1,HES1,GLIPR2,BCL9L
GO:BP	negative regulation of cellular response to growth factor stimulus	GO:0090288	4.41415e-07	6.35515	104	377	14	26944	THBS1,SULF2,DCN,NBL1,CREB3L1,HTRA3,CRIM1,SMAD7,FSTL3,CAV1,FBN1,SMAD6,FZD1,RBPMS2
GO:BP	response to inorganic substance	GO:0010035	4.71196e-07	6.3268	651	377	33	26944	THBS1,MT1,COL1A1,MT2,VCAM1,COL18A1,SERPINF1,GSN,LCN2,CDKN2A,FBLN5,MMP2,CP,KCNMB1,MYLK,LGMN,SELENOP,SLC38A2,CAV1,PDGFRB,TNFRSF11B,KLF4,FABP4,ID2,LOXL2,PLEC,FOSB,CPNE8,BNIP3,ENPP1,ADCY7,NR4A1,ASPN
GO:BP	tissue remodeling	GO:0048771	7.45735e-07	6.12742	196	377	18	26944	ABI3BP,CTHRC1,ELN,CDKN2A,PTH1R,FLNA,MMP2,TMEM119,ANGPT2,EPAS1,TGFB2,CST3,MDK,CAV1,TNFRSF11B,GPNMB,TNS3,MMP14
GO:BP	regulation of cartilage development	GO:0061035	9.51974e-07	6.02138	74	377	12	26944	CCN1,CCN4,SCX,EFEMP1,TGFB2,SMAD7,MDK,BMP1,CCN2,LOXL2,SOX9,MAF
GO:BP	blood circulation	GO:0008015	1.0633e-06	5.97334	530	377	29	26944	COL1A2,POSTN,ACTA2,GSN,TPM1,SGCG,FLNA,MMP2,F5,AOC3,KCNMB1,SMTN,EPAS1,TGFB2,SMAD7,ABCC9,CAV1,KCNJ8,ITGA9,CCN2,CAV3,ID2,PDE3A,SMAD6,PLEC,ICAM1,EPHX2,GCLM,MGLL
GO:BP	developmental growth	GO:0048589	1.07075e-06	5.97031	785	377	36	26944	POSTN,ALCAM,NINJ1,CCN4,NRN1,FGF7,FBLN5,CD9,TNC,KIF26B,CRABP2,TGFB2,LGMN,SMAD7,MDK,ARID5B,NTN1,PDGFRB,KCNJ8,RASAL2,GAS1,FOXP1,CAV3,C3,PICALM,OLFM1,SOX9,PLEC,ADARB1,AUTS2,CITED2,SORBS2,VCL,SOCS2,MGLL,DCLK1
GO:BP	plasma membrane bounded cell projection morphogenesis	GO:0120039	1.26728e-06	5.89713	714	377	34	26944	ABI3BP,POSTN,ALCAM,PALLD,NRN1,NBL1,UNC5B,CRABP2,TGFB2,THY1,APBB2,UCHL1,NTN1,ABLIM1,GAS1,EMB,FOXP1,NEO1,APLP1,ENPP2,PICALM,OLFM1,ADARB1,AUTS2,KALRN,NEXN,ENAH,ID1,MATN2,CD44,VCL,MGLL,DCLK1,NGEF
GO:BP	transforming growth factor beta receptor signaling pathway	GO:0007179	1.42994e-06	5.84468	204	377	18	26944	THBS1,COL1A2,LOX,TGFB2,HTRA3,SMAD7,TGFB1I1,RASL11B,FBN1,LRG1,CAV3,SMAD6,ITGA8,CITED2,VASN,NPNT,ASPN,BCL9L
GO:BP	regulation of epithelial cell proliferation	GO:0050678	1.48941e-06	5.82699	405	377	25	26944	THBS1,SPARC,COL18A1,SERPINF1,SLURP1,SULF2,CDKN2A,FGF7,NUPR1,TGFB2,OSR1,MDK,CAV1,GLUL,LRG1,MAGED1,GAS1,FOXP1,CDH13,BMYC,SOX9,ID1,NR4A1,HES1,ZFP36
GO:BP	cell morphogenesis involved in neuron differentiation	GO:0048667	1.64158e-06	5.78474	647	377	32	26944	ABI3BP,ALCAM,PALLD,NRN1,UNC5B,CRABP2,TGFB2,THY1,APBB2,UCHL1,NTN1,ABLIM1,GAS1,EMB,FOXP1,NEO1,ID2,APLP1,PICALM,OLFM1,ADARB1,AUTS2,KALRN,NEXN,ENAH,ID1,MATN2,VCL,MGLL,HES1,DCLK1,NGEF
GO:BP	epithelial to mesenchymal transition	GO:0001837	1.70288e-06	5.76882	158	377	16	26944	COL1A1,LOXL3,FLNA,TGFB2,SMAD7,MDK,TGFB1I1,PHLDB2,LRG1,LOXL2,OLFM1,SOX9,VASN,SNAI1,GLIPR2,BCL9L
GO:BP	fat cell differentiation	GO:0045444	1.7071e-06	5.76774	259	377	20	26944	CCN4,LPL,SELENBP1,ARID5B,TGFB1I1,LRG1,KCNJ8,KLF4,FABP4,ID2,ARL4A,SMAD6,MECOM,MEDAG,BNIP3,ENPP1,NR4A1,HES1,ZFP36,ARL6
GO:BP	regulation of epithelial to mesenchymal transition	GO:0010717	1.81636e-06	5.7408	96	377	13	26944	COL1A1,TGFB2,SMAD7,MDK,TGFB1I1,PHLDB2,LRG1,LOXL2,OLFM1,VASN,SNAI1,GLIPR2,BCL9L
GO:BP	leukocyte migration	GO:0050900	1.87525e-06	5.72694	378	377	24	26944	VCAM1,LGALS3,NINJ1,PECAM1,CNN2,NBL1,CD9,MMP2,AOC3,CD47,CD34,MIF,TGFB2,THY1,LGMN,SERPINE1,MDK,JAM2,PLVAP,ST3GAL4,ITGA9,MMP14,PLEC,ICAM1
GO:BP	axonogenesis	GO:0007409	2.46457e-06	5.60826	481	377	27	26944	ALCAM,PALLD,NRN1,UNC5B,CRABP2,TGFB2,THY1,APBB2,UCHL1,NTN1,ABLIM1,GAS1,EMB,FOXP1,NEO1,APLP1,PICALM,OLFM1,ADARB1,AUTS2,KALRN,NEXN,ENAH,MATN2,VCL,MGLL,DCLK1
GO:BP	epithelial cell differentiation	GO:0030855	3.00976e-06	5.52147	777	377	35	26944	TAGLN,LGALS3,COL18A1,ACTA2,PALLD,ID3,FAT1,CDKN2A,PECAM1,SCX,FLNA,COL4A1,CD34,EPAS1,TGFB2,OSR1,SERPINE1,TGFB1I1,CAV1,LBH,SFRP4,PLAAT3,KLF4,FOXP1,ID2,SOX4,FZD1,SOX9,PLEC,MAF,ICAM1,ID1,VCL,HES1,ZFP36
GO:BP	chemotaxis	GO:0006935	3.46965e-06	5.45971	455	377	26	26944	THBS1,VCAM1,LGALS3,SMOC2,CCN1,LOX,NINJ1,FGF7,NBL1,MMP2,ECSCR,ANGPT2,MIF,TGFB2,LGMN,SERPINE1,MDK,NTN1,PDGFRB,ACKR3,ITGA9,CDH13,ENPP2,SAA3,PLEC,NR4A1
GO:BP	circulatory system process	GO:0003013	3.59412e-06	5.44441	559	377	29	26944	COL1A2,POSTN,ACTA2,GSN,TPM1,SGCG,FLNA,MMP2,F5,AOC3,KCNMB1,SMTN,EPAS1,TGFB2,SMAD7,ABCC9,CAV1,KCNJ8,ITGA9,CCN2,CAV3,ID2,PDE3A,SMAD6,PLEC,ICAM1,EPHX2,GCLM,MGLL
GO:BP	taxis	GO:0042330	3.80346e-06	5.41982	457	377	26	26944	THBS1,VCAM1,LGALS3,SMOC2,CCN1,LOX,NINJ1,FGF7,NBL1,MMP2,ECSCR,ANGPT2,MIF,TGFB2,LGMN,SERPINE1,MDK,NTN1,PDGFRB,ACKR3,ITGA9,CDH13,ENPP2,SAA3,PLEC,NR4A1
GO:BP	muscle cell development	GO:0055001	3.86565e-06	5.41278	217	377	18	26944	LOX,MYL9,CCN4,TPM1,ACTN1,CSRP2,MYH11,ACTN4,UCHL1,PDGFRB,FOXP1,CAV3,SPEG,SMAD6,PLEC,SORBS2,CSRP1,HES1
GO:BP	regulation of cell-matrix adhesion	GO:0001952	4.21419e-06	5.37529	123	377	14	26944	THBS1,POSTN,S100A10,NINJ1,CDKN2A,THY1,SERPINE1,PHLDB2,COL16A1,CDH13,ENPP2,MMP14,DLC1,VCL
GO:BP	cell growth	GO:0016049	6.18734e-06	5.2085	537	377	28	26944	IGFBP7,SERPINE2,POSTN,ALCAM,IGFBP4,CCN4,CDKN2A,NRN1,TNC,CRABP2,TGFB2,SMAD7,NTN1,GAS1,FOXP1,CAV3,PICALM,OLFM1,MMP14,SOX9,AUTS2,SORBS2,ENPP1,CDKN2D,VCL,MGLL,DCLK1,P3H1
GO:BP	positive regulation of epithelial to mesenchymal transition	GO:0010718	7.06997e-06	5.15058	54	377	10	26944	COL1A1,TGFB2,MDK,TGFB1I1,LRG1,LOXL2,OLFM1,SNAI1,GLIPR2,BCL9L
GO:BP	negative regulation of cell differentiation	GO:0045596	7.49363e-06	5.12531	805	377	35	26944	ID3,LOXL3,CCN4,CDKN2A,COL5A2,EFEMP1,COL5A1,TMEM119,TGFB2,THY1,OSR1,CRIM1,SMAD7,MDK,TGFB1I1,FSTL3,CAV1,NTN1,TNFRSF11B,FBN1,LBH,FOXP1,CAV3,ID2,SOX4,BMYC,SMAD6,SOX9,VASN,ID1,ENPP1,SNAI1,RBPMS2,HES1,ZFP36
GO:BP	regulation of osteoblast differentiation	GO:0045667	9.86733e-06	5.0058	154	377	15	26944	CTHRC1,CCN1,ID3,CCN4,TMEM119,SCUBE3,CRIM1,ID2,SMAD6,FZD1,PDLIM7,SOX9,ID1,NPNT,TENT5A
GO:BP	endothelial cell migration	GO:0043542	1.04316e-05	4.98165	231	377	18	26944	THBS1,SPARC,SMOC2,COL18A1,SERPINF1,DCN,LCN2,PECAM1,ANGPT2,LGMN,GLUL,TNS3,KLF4,FOXP1,CDH13,GADD45A,LOXL2,NR4A1
GO:BP	neuron projection morphogenesis	GO:0048812	1.0687e-05	4.97115	699	377	32	26944	ABI3BP,POSTN,ALCAM,PALLD,NRN1,NBL1,UNC5B,CRABP2,TGFB2,THY1,APBB2,UCHL1,NTN1,ABLIM1,GAS1,EMB,FOXP1,NEO1,APLP1,PICALM,OLFM1,ADARB1,AUTS2,KALRN,NEXN,ENAH,ID1,MATN2,VCL,MGLL,DCLK1,NGEF
GO:BP	response to fibroblast growth factor	GO:0071774	1.11891e-05	4.9512	111	377	13	26944	THBS1,COL1A1,POSTN,SMOC2,SULF2,FGF7,TNC,CREB3L1,CCN2,GCLM,NR4A1,CD44,ZFP36
GO:BP	negative regulation of cell motility	GO:2000146	1.13546e-05	4.94483	319	377	21	26944	THBS1,SERPINF1,SLURP1,DCN,TPM1,CNN2,NBL1,ANGPT2,ACAN,MIF,THY1,SERPINE1,PHLDB2,CAV1,KLF4,ARHGDIB,FBLN1,GADD45A,ADARB1,CITED2,DLC1
GO:BP	glomerulus vasculature development	GO:0072012	1.22042e-05	4.91349	30	377	8	26944	ACTA2,PECAM1,ANGPT2,CD34,OSR1,PDGFRB,EGR1,HES1
GO:BP	actomyosin structure organization	GO:0031032	1.26947e-05	4.89638	207	377	17	26944	S100A10,ELN,MYL9,CNN1,TPM1,CNN2,PDLIM1,CD47,CSRP2,PHLDB2,PDGFRB,CCN2,CAV3,PLEC,DLC1,CSRP1,EPB41L2
GO:BP	regulation of leukocyte migration	GO:0002685	1.46083e-05	4.8354	236	377	18	26944	LGALS3,NINJ1,PECAM1,CNN2,NBL1,CD9,AOC3,CD47,MIF,THY1,LGMN,SERPINE1,MDK,JAM2,PLVAP,ST3GAL4,MMP14,ICAM1
GO:BP	negative regulation of BMP signaling pathway	GO:0030514	1.46684e-05	4.83362	58	377	10	26944	NBL1,HTRA3,CRIM1,SMAD7,FSTL3,CAV1,FBN1,SMAD6,FZD1,RBPMS2
GO:BP	glomerulus development	GO:0032835	1.53072e-05	4.8151	75	377	11	26944	ACTA2,CFH,SULF2,PECAM1,ANGPT2,CD34,ACTN4,OSR1,PDGFRB,EGR1,HES1
GO:BP	positive regulation of cell-substrate adhesion	GO:0010811	1.57533e-05	4.80263	136	377	14	26944	COL8A1,ABI3BP,SMOC2,CCN1,S100A10,NINJ1,FLNA,THY1,MDK,COL16A1,CDH13,ENPP2,FBLN1,NPNT
GO:BP	regulation of epithelial cell migration	GO:0010632	1.66737e-05	4.77797	238	377	18	26944	THBS1,SPARC,SMOC2,COL18A1,SERPINF1,DCN,LCN2,FGF7,ANGPT2,TGFB2,LGMN,GLUL,KLF4,FOXP1,ENPP2,GADD45A,SOX9,GLIPR2
GO:BP	muscle organ development	GO:0007517	1.90765e-05	4.7195	360	377	22	26944	ANKRD1,LOX,ELN,ID3,TPM1,SCX,MYL6,NUPR1,MYLK,TGFB2,SMAD7,ARID5B,CAV1,FOXP1,FZD1,PLEC,ADARB1,CITED2,EGR1,NR4A1,JPH2,BCL9L
GO:BP	regulation of actin filament-based process	GO:0032970	1.97103e-05	4.70531	393	377	23	26944	ACTA2,S100A10,TMSB10,ELN,GSN,TMSB4X,FSCN1,TPM1,PECAM1,CNN2,FLNA,CD47,TGFB2,PHLDB2,SYNPO,CAV1,PDGFRB,CCN2,CAV3,ICAM1,LMOD1,ID1,DLC1
GO:BP	MAPK cascade	GO:0000165	2.07359e-05	4.68328	758	377	33	26944	TIMP3,CCN1,ACTA2,IGFBP4,GSN,MIF,TGFB2,PLVAP,CAV1,PDGFRB,LBH,SFRP4,GADD45B,GPNMB,ACKR3,KCNJ8,MAGED1,KLF4,CCN2,CAV3,C3,BMYC,FBLN1,MECOM,GADD45A,DOK1,SOX9,ICAM1,ID1,NPNT,CD44,GLIPR2,ZFP36
GO:BP	renal system vasculature development	GO:0061437	2.14028e-05	4.66953	32	377	8	26944	ACTA2,PECAM1,ANGPT2,CD34,OSR1,PDGFRB,EGR1,HES1
GO:BP	kidney vasculature development	GO:0061440	2.14028e-05	4.66953	32	377	8	26944	ACTA2,PECAM1,ANGPT2,CD34,OSR1,PDGFRB,EGR1,HES1
GO:BP	cardiac chamber morphogenesis	GO:0003206	2.51493e-05	4.59947	141	377	14	26944	CCN1,CPE,TPM1,TGFB2,SMAD7,CAV3,ID2,SOX4,SMARCD3,SMAD6,FZD1,ADAMTS1,CITED2,HES1
GO:BP	extracellular matrix assembly	GO:0085029	2.60818e-05	4.58366	46	377	9	26944	COL1A2,LOX,ELN,FBLN5,TNXB,MYH11,PHLDB2,PXDN,SOX9
GO:BP	negative regulation of cell migration	GO:0030336	2.65929e-05	4.57523	304	377	20	26944	THBS1,SERPINF1,SLURP1,DCN,TPM1,CNN2,NBL1,ANGPT2,ACAN,MIF,THY1,SERPINE1,PHLDB2,CAV1,KLF4,ARHGDIB,GADD45A,ADARB1,CITED2,DLC1
GO:BP	regulation of smooth muscle cell proliferation	GO:0048660	2.68096e-05	4.57171	191	377	16	26944	THBS1,TIMP3,CCN4,CNN1,TPM1,RGS5,MMP2,CAV1,PDGFRB,KLF4,FOXP1,ID2,CDH13,ADAMTS1,EGR1,RBPMS2
GO:BP	skeletal system morphogenesis	GO:0048705	3.16575e-05	4.49952	248	377	18	26944	COL1A1,SERPINH1,SCX,MMP2,TMEM119,ACAN,TGFB2,OSR1,ARID5B,PDGFRB,SFRP4,GAS1,INSIG2,CCN2,MMP14,SOX9,CITED2,CHSY1
GO:BP	embryonic organ development	GO:0048568	3.22125e-05	4.49198	507	377	26	26944	VCAM1,CTHRC1,CCN1,COL18A1,ID3,EFEMP1,MFAP2,EPAS1,TGFB2,OSR1,NTN1,PDGFRB,FBN1,GAS1,INSIG2,ID2,MICAL2,ITGA8,MMP14,SOX9,CITED2,MFAP5,LRIG1,SNAI1,RBPMS2,HES1
GO:BP	actin filament bundle assembly	GO:0051017	3.23908e-05	4.48958	168	377	15	26944	CALD1,S100A10,ELN,FSCN1,TPM1,FLNA,ACTN1,PDLIM1,CD47,ACTN4,PHLDB2,SYNPO,CCN2,ID1,DLC1
GO:BP	sensory organ morphogenesis	GO:0090596	3.31063e-05	4.48009	308	377	20	26944	COL8A1,CTHRC1,CFH,FAT1,COL5A2,EFEMP1,COL5A1,MFAP2,THY1,OSR1,NTN1,FBN1,GAS1,INSIG2,ITGA8,SOX9,CITED2,MFAP5,LRIG1,ARL6
GO:BP	nephron development	GO:0072006	3.50992e-05	4.4547	169	377	15	26944	ACTA2,CFH,SULF2,PECAM1,KIF26B,ANGPT2,CD34,ACTN4,OSR1,PDGFRB,MAGED1,SOX9,NPNT,EGR1,HES1
GO:BP	negative regulation of cell-matrix adhesion	GO:0001953	3.6053e-05	4.44306	34	377	8	26944	THBS1,POSTN,CDKN2A,SERPINE1,PHLDB2,ENPP2,MMP14,DLC1
GO:BP	negative regulation of transmembrane receptor protein serine/threonine kinase signaling pathway	GO:0090101	3.60539e-05	4.44305	145	377	14	26944	NBL1,HTRA3,CRIM1,SMAD7,RASL11B,FSTL3,CAV1,FBN1,SMAD6,FZD1,VASN,RBPMS2,ASPN,BCL9L
GO:BP	camera-type eye development	GO:0043010	3.97443e-05	4.40073	375	377	22	26944	COL8A1,SERPINF1,CFH,NINJ1,FAT1,EFEMP1,COL4A1,TGFB2,THY1,PDGFRB,FBN1,GAS1,PLAAT3,RCN1,KLF4,SMARCD3,SOX9,MAF,CITED2,HES1,DCLK1,ARL6
GO:BP	actin filament bundle organization	GO:0061572	4.1144e-05	4.38569	171	377	15	26944	CALD1,S100A10,ELN,FSCN1,TPM1,FLNA,ACTN1,PDLIM1,CD47,ACTN4,PHLDB2,SYNPO,CCN2,ID1,DLC1
GO:BP	cellular response to fibroblast growth factor stimulus	GO:0044344	4.61065e-05	4.33624	103	377	12	26944	THBS1,COL1A1,POSTN,SMOC2,SULF2,FGF7,CREB3L1,CCN2,GCLM,NR4A1,CD44,ZFP36
GO:BP	regulation of epithelial cell apoptotic process	GO:1904035	4.78348e-05	4.32026	125	377	13	26944	THBS1,COL18A1,GSN,ECSCR,BOK,NUPR1,SERPINE1,MDK,SFRP4,CD248,ICAM1,ID1,ZFP36
GO:BP	smooth muscle cell proliferation	GO:0048659	5.14889e-05	4.28829	200	377	16	26944	THBS1,TIMP3,CCN4,CNN1,TPM1,RGS5,MMP2,CAV1,PDGFRB,KLF4,FOXP1,ID2,CDH13,ADAMTS1,EGR1,RBPMS2
GO:BP	response to hypoxia	GO:0001666	5.70438e-05	4.24379	350	377	21	26944	VCAM1,POSTN,MMP2,PDLIM1,ANGPT2,KCNMB1,EPAS1,TGFB2,FNDC1,CAV1,KCNJ8,CAV3,SOX4,BMYC,LOXL2,MMP14,CITED2,VASN,BNIP3,WTIP,EGR1
GO:BP	negative regulation of locomotion	GO:0040013	5.70438e-05	4.24379	350	377	21	26944	THBS1,SERPINF1,SLURP1,DCN,TPM1,CNN2,NBL1,ANGPT2,ACAN,MIF,THY1,SERPINE1,PHLDB2,CAV1,KLF4,ARHGDIB,FBLN1,GADD45A,ADARB1,CITED2,DLC1
GO:BP	negative regulation of cellular component organization	GO:0051129	5.77431e-05	4.2385	751	377	32	26944	LGALS3,LGALS1,TMSB10,GSN,TMSB4X,TPM1,PECAM1,CNN2,EFEMP1,FLNA,PMP22,CD47,BOK,FEZ1,NUPR1,THY1,CST3,PHLDB2,CAV1,NTN1,NEO1,CAV3,PICALM,MMP14,SOX9,LMOD1,BNIP3,ID1,DLC1,MYLIP,HES1,NGEF
GO:BP	leukocyte cell-cell adhesion	GO:0007159	6.16551e-05	4.21003	418	377	23	26944	VCAM1,LGALS1,IGFBP2,CFH,LOXL3,CDKN2A,PECAM1,CD47,THY1,SMAD7,MDK,JAM2,CAV1,GPNMB,LRG1,ST3GAL4,KLF4,SOX4,SMARCD3,H2-T23,ICAM1,CD44,HES1
GO:BP	cell chemotaxis	GO:0060326	6.58503e-05	4.18144	321	377	20	26944	THBS1,VCAM1,LGALS3,SMOC2,LOX,NINJ1,NBL1,MMP2,MIF,TGFB2,LGMN,SERPINE1,MDK,PDGFRB,ACKR3,ITGA9,ENPP2,SAA3,PLEC,NR4A1
GO:BP	regulation of cell projection organization	GO:0031344	8.83902e-05	4.0536	765	377	32	26944	SERPINE2,ABI3BP,LGALS1,ANKRD1,SERPINF1,LCN2,FSCN1,EFEMP1,FLNA,PMP22,CRABP2,FEZ1,THY1,MDK,CAV1,NTN1,KLF4,NEO1,ENPP2,PICALM,FZD1,ADAMTS1,SERPINI1,AUTS2,ICAM1,KALRN,ID1,CD44,MYLIP,HES1,NGEF,P3H1
GO:BP	cardiac chamber development	GO:0003205	0.000126614	3.89752	186	377	15	26944	CCN1,CPE,TPM1,TGFB2,SMAD7,KCNJ8,CAV3,ID2,SOX4,SMARCD3,SMAD6,FZD1,ADAMTS1,CITED2,HES1
GO:BP	muscle system process	GO:0003012	0.000138313	3.85914	437	377	23	26944	CALD1,ACTA2,GSN,SULF2,CCN4,TPM2,TPM1,FLNA,MYL6,SMTN,MYLK,SMAD7,APBB2,ABCC9,CAV1,KCNJ8,KLF4,FOXP1,CCN2,CAV3,SORBS2,NPNT,NR4A1
GO:BP	cardiocyte differentiation	GO:0035051	0.000145859	3.83607	188	377	15	26944	VCAM1,ABI3BP,CCN4,MYH11,TGFB2,PDGFRB,KCNJ8,FOXP1,CAV3,SPEG,SMAD6,PLEC,CITED2,SORBS2,HES1
GO:BP	metanephros development	GO:0001656	0.000152181	3.81764	93	377	11	26944	ID3,KIF26B,CD34,OSR1,PDGFRB,FBN1,ID2,ITGA8,SOX9,EGR1,HES1
GO:BP	muscle cell proliferation	GO:0033002	0.000181167	3.74192	278	377	18	26944	THBS1,TIMP3,CCN4,CNN1,TPM1,RGS5,MMP2,TGFB2,CAV1,PDGFRB,KLF4,FOXP1,ID2,CDH13,ADAMTS1,CITED2,EGR1,RBPMS2
GO:BP	regulation of plasma membrane bounded cell projection organization	GO:0120035	0.000194437	3.71122	751	377	31	26944	SERPINE2,ABI3BP,LGALS1,ANKRD1,SERPINF1,FSCN1,EFEMP1,FLNA,PMP22,CRABP2,FEZ1,THY1,MDK,CAV1,NTN1,KLF4,NEO1,ENPP2,PICALM,FZD1,ADAMTS1,SERPINI1,AUTS2,ICAM1,KALRN,ID1,CD44,MYLIP,HES1,NGEF,P3H1
GO:BP	regulation of response to wounding	GO:1903034	0.000199961	3.69905	166	377	14	26944	THBS1,SERPINE2,SMOC2,CCN4,FLNA,CD9,MYLK,SERPINE1,MDK,PHLDB2,CAV1,ST3GAL4,KLF4,NEO1
GO:BP	regulation of actin cytoskeleton organization	GO:0032956	0.000204444	3.68943	344	377	20	26944	S100A10,TMSB10,ELN,GSN,TMSB4X,FSCN1,TPM1,PECAM1,FLNA,CD47,TGFB2,PHLDB2,SYNPO,PDGFRB,CCN2,CAV3,ICAM1,LMOD1,ID1,DLC1
GO:BP	smooth muscle cell differentiation	GO:0051145	0.000214613	3.66834	76	377	10	26944	CFH,TMSB4X,PDGFRB,SMARCD3,SMAD6,ITGA8,SOX9,NPNT,RBPMS2,HES1
GO:BP	muscle contraction	GO:0006936	0.000230216	3.63786	314	377	19	26944	CALD1,ACTA2,GSN,SULF2,TPM2,TPM1,FLNA,MYL6,SMTN,MYLK,SMAD7,APBB2,ABCC9,CAV1,KCNJ8,CCN2,CAV3,NPNT,NR4A1
GO:BP	regulation of apoptotic signaling pathway	GO:2001233	0.000256773	3.59045	417	377	22	26944	THBS1,TIMP3,LGALS3,BOK,UNC5B,NUPR1,MIF,TGFB2,SERPINE1,CAV1,GRINA,ACKR3,MAGED1,GAS1,BMYC,FZD1,TMBIM1,ICAM1,SNAI1,GCLM,CDKN2D,CD44
GO:BP	response to decreased oxygen levels	GO:0036293	0.000262459	3.58094	383	377	21	26944	VCAM1,POSTN,MMP2,PDLIM1,ANGPT2,KCNMB1,EPAS1,TGFB2,FNDC1,CAV1,KCNJ8,CAV3,SOX4,BMYC,LOXL2,MMP14,CITED2,VASN,BNIP3,WTIP,EGR1
GO:BP	striated muscle tissue development	GO:0014706	0.000263049	3.57996	285	377	18	26944	ANKRD1,LOX,CCN4,TPM1,SGCG,MYH11,TGFB2,SMAD7,PDGFRB,KCNJ8,FOXP1,CAV3,ID2,SPEG,PLEC,CITED2,SORBS2,JPH2
GO:BP	embryonic organ morphogenesis	GO:0048562	0.000280302	3.55237	318	377	19	26944	CTHRC1,EFEMP1,MFAP2,TGFB2,OSR1,NTN1,FBN1,GAS1,INSIG2,ID2,MICAL2,ITGA8,MMP14,SOX9,CITED2,MFAP5,LRIG1,RBPMS2,HES1
GO:BP	inflammatory response	GO:0006954	0.000331597	3.47939	811	377	32	26944	THBS1,VCAM1,ABI3BP,LGALS1,CFH,LOXL3,NINJ1,CCN4,LXN,TNC,AOC3,CD47,LPL,NUPR1,MIF,SERPINE1,MDK,BPGM,KCNJ8,FOXP1,FABP4,C3,MECOM,H2-T23,SAA3,ICAM1,EPHX2,SLC7A2,ADCY7,NR4A1,MGLL,ZFP36
GO:BP	regulation of cell-cell adhesion	GO:0022407	0.000365693	3.43688	498	377	24	26944	VCAM1,SERPINE2,LGALS1,IGFBP2,LOXL3,CDKN2A,CD9,KIF26B,CD47,THY1,SMAD7,MDK,FSTL3,CAV1,GPNMB,ST3GAL4,KLF4,SOX4,SMARCD3,H2-T23,CITED2,ICAM1,CD44,HES1
GO:BP	ascending aorta development	GO:0035905	0.000373115	3.42816	5	377	4	26944	LOX,TGFB2,SOX4,HES1
GO:BP	positive regulation of transmembrane receptor protein serine/threonine kinase signaling pathway	GO:0090100	0.000397513	3.40065	102	377	11	26944	THBS1,CCN1,SCUBE3,TGFB2,TGFB1I1,LRG1,NEO1,ITGA8,CITED2,NPNT,HES1
GO:BP	respiratory system development	GO:0060541	0.000423531	3.37311	263	377	17	26944	SPARC,LOX,LOXL3,FGF7,TNC,EPAS1,PDGFRB,ADAMTS2,TNS3,FOXP1,CCN2,SPEG,ANO1,MMP14,SOX9,ID1,HES1
GO:BP	regulation of growth	GO:0040008	0.000449245	3.34752	658	377	28	26944	MT1,MT2,IGFBP7,SERPINE2,IGFBP4,CCN4,CDKN2A,TNC,CRABP2,TGFB2,LGMN,SMAD7,SELENOP,RFTN1,NTN1,GAS1,FOXP1,CAV3,C3,PICALM,OLFM1,MMP14,CITED2,ENPP1,CDKN2D,SOCS2,MGLL,P3H1
GO:BP	epithelial tube morphogenesis	GO:0060562	0.000484985	3.31427	363	377	20	26944	CTHRC1,LCN2,TNC,COL4A1,KIF26B,TGFB2,OSR1,MDK,NTN1,MAGED1,FOXP1,CAV3,MICAL2,FZD1,MMP14,SOX9,CITED2,ENAH,NPNT,HES1
GO:BP	cardiac muscle tissue development	GO:0048738	0.000497465	3.30324	266	377	17	26944	ANKRD1,CCN4,TPM1,SGCG,MYH11,TGFB2,SMAD7,PDGFRB,KCNJ8,FOXP1,CAV3,ID2,SPEG,PLEC,CITED2,SORBS2,JPH2
GO:BP	regulation of protein maturation	GO:1903317	0.000522342	3.28205	64	377	9	26944	THBS1,SERPINE2,S100A10,GSN,SERPINE1,RASAL2,GAS1,SOX4,MMP14
GO:BP	cell junction assembly	GO:0034329	0.000525053	3.2798	471	377	23	26944	ABI3BP,S100A10,THBS2,FSCN1,PECAM1,CD9,ACTN1,THY1,ACTN4,SMAD7,PHLDB2,CAV1,NTN1,KCNJ8,COL16A1,CDH13,ENPP2,FZD1,MMP14,PLEC,DLC1,SNAI1,VCL
GO:BP	regulation of phosphorylation	GO:0042325	0.000620719	3.20711	877	377	33	26944	THBS1,CCN1,LOX,CRLF1,CDKN2A,FGF7,PECAM1,TMEM119,PPP1R14A,PPP1R14B,MIF,THY1,SMAD7,FNDC1,CAV1,PDGFRB,GPNMB,MAGED1,CCN2,C3,ENPP2,FBLN1,GADD45A,FZD1,SOX9,ADARB1,ICAM1,FAM20A,ENPP1,CDKN2D,CD44,CTDSPL,HES1
GO:BP	eye morphogenesis	GO:0048592	0.00062368	3.20504	182	377	14	26944	COL8A1,CFH,FAT1,COL5A2,EFEMP1,COL5A1,MFAP2,THY1,FBN1,GAS1,SOX9,CITED2,MFAP5,ARL6
GO:BP	regulation of MAPK cascade	GO:0043408	0.000646477	3.18945	670	377	28	26944	TIMP3,CCN1,ACTA2,IGFBP4,GSN,MIF,TGFB2,CAV1,PDGFRB,LBH,SFRP4,GADD45B,GPNMB,ACKR3,MAGED1,KLF4,CCN2,CAV3,C3,FBLN1,MECOM,GADD45A,DOK1,ICAM1,ID1,NPNT,CD44,GLIPR2
GO:BP	positive regulation of cellular extravasation	GO:0002693	0.000655322	3.18355	21	377	6	26944	PECAM1,CD47,THY1,MDK,PLVAP,ICAM1
GO:BP	positive regulation of supramolecular fiber organization	GO:1902905	0.000666892	3.17594	183	377	14	26944	S100A10,GSN,GDA,TPM1,FLNA,TNXB,CD47,SYNPO,CAV1,CCN2,CAV3,ICAM1,LMOD1,ID1
GO:BP	regulation of cell activation	GO:0050865	0.000709469	3.14907	633	377	27	26944	THBS1,VCAM1,SERPINE2,LGALS3,LGALS1,ACTA2,IGFBP2,LOXL3,CDKN2A,FLNA,CD9,CD47,MIF,THY1,SMAD7,MDK,CAV1,PDGFRB,GPNMB,CCN2,ID2,SOX4,SMARCD3,H2-T23,MMP14,SLC7A2,HES1
GO:BP	apoptotic signaling pathway	GO:0097190	0.000709469	3.14907	633	377	27	26944	THBS1,TIMP3,LGALS3,LCN2,PERP,BOK,UNC5B,NUPR1,MIF,TGFB2,SERPINE1,CAV1,GRINA,ACKR3,MAGED1,GAS1,PDE3A,BMYC,FZD1,TMBIM1,ICAM1,BNIP3,SNAI1,GCLM,HIP1,CDKN2D,CD44
GO:BP	developmental cell growth	GO:0048588	0.000755584	3.12172	274	377	17	26944	POSTN,ALCAM,CCN4,NRN1,CRABP2,SMAD7,NTN1,FOXP1,CAV3,PICALM,OLFM1,SOX9,AUTS2,SORBS2,VCL,MGLL,DCLK1
GO:BP	positive regulation of cartilage development	GO:0061036	0.000771723	3.11254	34	377	7	26944	CCN1,SCX,SMAD7,MDK,BMP1,LOXL2,SOX9
GO:BP	regulation of neuron projection development	GO:0010975	0.000791878	3.10134	558	377	25	26944	SERPINE2,ABI3BP,LGALS1,ANKRD1,SERPINF1,EFEMP1,FLNA,PMP22,CRABP2,FEZ1,THY1,MDK,NTN1,KLF4,NEO1,PICALM,FZD1,ADAMTS1,SERPINI1,KALRN,ID1,MYLIP,HES1,NGEF,P3H1
GO:BP	response to oxygen levels	GO:0070482	0.000840099	3.07567	447	377	22	26944	COL1A1,VCAM1,POSTN,MMP2,PDLIM1,ANGPT2,KCNMB1,EPAS1,TGFB2,FNDC1,CAV1,KCNJ8,CAV3,SOX4,BMYC,LOXL2,MMP14,CITED2,VASN,BNIP3,WTIP,EGR1
GO:BP	transmembrane receptor protein tyrosine kinase signaling pathway	GO:0007169	0.00084478	3.07326	599	377	26	26944	THBS1,COL1A1,SMOC2,LOX,IGFBP2,IGFBP4,SULF2,DCN,COL4A2,FGF7,EFEMP1,COL4A1,ANGPT2,CREB3L1,LGMN,ARID5B,PDGFRB,CCN2,CDH13,DOK1,SOX9,ENPP1,HIP1,SOCS2,COL4A6,NGEF
GO:BP	regulation of cytoskeleton organization	GO:0051493	0.000856069	3.06749	522	377	24	26944	S100A10,TMSB10,ELN,GSN,GDA,TMSB4X,FSCN1,TPM1,PECAM1,FLNA,CD47,TGFB2,PHLDB2,SYNPO,CAV1,PDGFRB,CDK2AP2,CCN2,CAV3,ICAM1,NEXN,LMOD1,ID1,DLC1
GO:BP	artery development	GO:0060840	0.000861039	3.06498	110	377	11	26944	LOX,LOXL1,MYLK,TGFB2,SMAD7,MDK,PDGFRB,SOX4,SMAD6,CITED2,HES1
GO:BP	epithelial cell apoptotic process	GO:1904019	0.00101738	2.99252	162	377	13	26944	THBS1,COL18A1,GSN,ECSCR,BOK,NUPR1,SERPINE1,MDK,SFRP4,CD248,ICAM1,ID1,ZFP36
GO:BP	heart valve morphogenesis	GO:0003179	0.00102761	2.98817	51	377	8	26944	CCN1,ELN,SCX,TGFB2,SOX4,SMAD6,OLFM1,SOX9
GO:BP	cell-substrate junction assembly	GO:0007044	0.00119987	2.92086	91	377	10	26944	S100A10,ACTN1,THY1,PHLDB2,COL16A1,ENPP2,MMP14,PLEC,DLC1,VCL
GO:BP	regulation of supramolecular fiber organization	GO:1902903	0.00138509	2.85852	388	377	20	26944	S100A10,TMSB10,ELN,GSN,GDA,TMSB4X,TPM1,PECAM1,FLNA,TNXB,CD47,PHLDB2,SYNPO,CAV1,CCN2,CAV3,ICAM1,LMOD1,ID1,DLC1
GO:BP	cellular response to nitrogen compound	GO:1901699	0.00140615	2.85197	823	377	31	26944	COL1A1,COL1A2,VCAM1,LY6A,LY6C1,COL5A2,FLNA,MMP2,COL4A1,LPL,LGMN,CAV1,FBN1,COLEC12,COL16A1,KLF4,INSIG2,CAV3,PDE3A,APLP1,ANO1,SOX9,SORBS2,ICAM1,ENPP1,EGR1,GCLM,NR4A1,SOCS2,COL4A6,ORAI1
GO:BP	positive regulation of cellular component biogenesis	GO:0044089	0.00141751	2.84847	537	377	24	26944	LGALS3,S100A10,THBS2,GDA,FSCN1,TPM1,FLNA,CD47,THY1,TPPP3,PHLDB2,SYNPO,CAV1,MMP3,COL16A1,CCN2,CAV3,ENPP2,SOX9,AUTS2,ICAM1,LMOD1,ID1,SNX18
GO:BP	cardiac ventricle development	GO:0003231	0.00149248	2.82609	141	377	12	26944	CCN1,CPE,TPM1,TGFB2,SMAD7,ID2,SOX4,SMARCD3,SMAD6,FZD1,CITED2,HES1
GO:BP	endothelial cell proliferation	GO:0001935	0.0016492	2.78273	169	377	13	26944	THBS1,COL8A1,SPARC,COL18A1,FGF7,CD34,MDK,CAV1,LRG1,CDH13,LOXL2,MMP14,NR4A1
GO:BP	inorganic ion homeostasis	GO:0098771	0.00172475	2.76327	543	377	24	26944	MT1,MT2,FTH1,LCN2,PTH1R,FLNA,BOK,EPAS1,TGFB2,THY1,MARCKSL1,SYNPO,CAV1,GRINA,SFRP4,NEO1,CAV3,BMYC,PICALM,MCUB,BNIP3,FAM20A,ENPP1,JPH2
GO:BP	regulation of chondrocyte differentiation	GO:0032330	0.00187147	2.72782	55	377	8	26944	CCN4,EFEMP1,SMAD7,MDK,CCN2,LOXL2,SOX9,MAF
GO:BP	biomineral tissue development	GO:0031214	0.00188478	2.72474	171	377	13	26944	COL1A1,COL1A2,CCN1,LOX,PTH1R,TMEM119,OSR1,GPNMB,SOX9,FAM20A,ENPP1,ASPN,TENT5A
GO:BP	positive regulation of cell-cell adhesion	GO:0022409	0.0019702	2.70549	327	377	18	26944	VCAM1,LGALS1,IGFBP2,KIF26B,CD47,THY1,SMAD7,MDK,FSTL3,CAV1,ST3GAL4,SOX4,SMARCD3,H2-T23,CITED2,ICAM1,CD44,HES1
GO:BP	membrane raft organization	GO:0031579	0.0020399	2.69039	25	377	6	26944	S100A10,GSN,CAV1,RFTN1,COLEC12,CAV3
GO:BP	striated muscle cell differentiation	GO:0051146	0.00205834	2.68648	328	377	18	26944	MYL9,CCN4,TPM1,CD9,TMEM119,CSRP2,MYH11,JAM2,PDGFRB,KCNJ8,FOXP1,NEO1,CAV3,SPEG,MMP14,PLEC,SORBS2,CSRP1
GO:BP	metanephric nephron development	GO:0072210	0.00207761	2.68244	39	377	7	26944	KIF26B,CD34,OSR1,PDGFRB,SOX9,EGR1,HES1
GO:BP	cardiac septum morphogenesis	GO:0060411	0.00233135	2.63239	76	377	9	26944	CCN1,TGFB2,SMAD7,ID2,SOX4,SMAD6,FZD1,CITED2,HES1
GO:BP	cell-substrate junction organization	GO:0150115	0.00239771	2.6202	98	377	10	26944	S100A10,ACTN1,THY1,PHLDB2,COL16A1,ENPP2,MMP14,PLEC,DLC1,VCL
GO:BP	lung development	GO:0030324	0.00244126	2.61239	234	377	15	26944	SPARC,LOX,LOXL3,FGF7,TNC,EPAS1,PDGFRB,ADAMTS2,TNS3,FOXP1,CCN2,MMP14,SOX9,ID1,HES1
GO:BP	metanephric glomerulus vasculature development	GO:0072239	0.00255431	2.59273	7	377	4	26944	CD34,OSR1,PDGFRB,EGR1
GO:BP	cellular extravasation	GO:0045123	0.00260767	2.58375	77	377	9	26944	VCAM1,PECAM1,CD47,THY1,MDK,JAM2,PLVAP,ST3GAL4,ICAM1
GO:BP	negative regulation of intracellular signal transduction	GO:1902532	0.00261099	2.58319	556	377	24	26944	THBS1,SERPINE2,TIMP3,MIF,TGFB2,SMAD7,CAV1,GRINA,SFRP4,ACKR3,TNS3,KLF4,CAV3,PDE3A,FBLN1,SMAD6,MECOM,DOK1,FZD1,DLC1,SNAI1,WTIP,CDKN2D,CD44
GO:BP	regulation of chemokine (C-X-C motif) ligand 2 production	GO:2000341	0.00262069	2.58158	26	377	6	26944	POSTN,CCN1,LPL,MIF,KLF4,FOXP1
GO:BP	chemokine (C-X-C motif) ligand 2 production	GO:0072567	0.00262069	2.58158	26	377	6	26944	POSTN,CCN1,LPL,MIF,KLF4,FOXP1
GO:BP	regulation of smooth muscle cell migration	GO:0014910	0.00263431	2.57933	99	377	10	26944	POSTN,CCN4,TMSB4X,TPM1,SERPINE1,MDK,CAV1,PDGFRB,ADAMTS1,EGR1
GO:BP	reproductive structure development	GO:0048608	0.00267521	2.57264	369	377	19	26944	SERPINE2,SERPINF1,FGF7,SCX,FLNA,TNC,MMP2,BOK,NUPR1,TGFB2,OSR1,ARID5B,C3,SERPINB6B,MMP14,SOX9,ADAMTS1,CITED2,ICAM1
GO:BP	myeloid leukocyte migration	GO:0097529	0.00271533	2.56618	236	377	15	26944	LGALS3,NINJ1,PECAM1,CNN2,NBL1,CD9,MMP2,CD47,MIF,TGFB2,LGMN,SERPINE1,MDK,ITGA9,MMP14
GO:BP	regulation of blood circulation	GO:1903522	0.00276101	2.55893	268	377	16	26944	TPM1,FLNA,MMP2,SMTN,EPAS1,TGFB2,SMAD7,ABCC9,CAV1,KCNJ8,ITGA9,CCN2,CAV3,SMAD6,ICAM1,MGLL
GO:BP	regulation of endothelial cell migration	GO:0010594	0.00278177	2.55568	177	377	13	26944	THBS1,SPARC,SMOC2,COL18A1,SERPINF1,DCN,LCN2,ANGPT2,LGMN,GLUL,KLF4,FOXP1,GADD45A
GO:BP	regulation of cell-substrate junction assembly	GO:0090109	0.00284056	2.5466	58	377	8	26944	S100A10,THY1,PHLDB2,COL16A1,ENPP2,MMP14,DLC1,VCL
GO:BP	regulation of focal adhesion assembly	GO:0051893	0.00284056	2.5466	58	377	8	26944	S100A10,THY1,PHLDB2,COL16A1,ENPP2,MMP14,DLC1,VCL
GO:BP	respiratory tube development	GO:0030323	0.00286246	2.54326	237	377	15	26944	SPARC,LOX,LOXL3,FGF7,TNC,EPAS1,PDGFRB,ADAMTS2,TNS3,FOXP1,CCN2,MMP14,SOX9,ID1,HES1
GO:BP	positive regulation of osteoblast differentiation	GO:0045669	0.0029118	2.53584	78	377	9	26944	CTHRC1,CCN1,CCN4,TMEM119,SCUBE3,FZD1,PDLIM7,NPNT,TENT5A
GO:BP	ventricular septum development	GO:0003281	0.0029118	2.53584	78	377	9	26944	CCN1,TGFB2,SMAD7,ID2,SOX4,SMAD6,FZD1,CITED2,HES1
GO:BP	reproductive system development	GO:0061458	0.00326324	2.48635	374	377	19	26944	SERPINE2,SERPINF1,FGF7,SCX,FLNA,TNC,MMP2,BOK,NUPR1,TGFB2,OSR1,ARID5B,C3,SERPINB6B,MMP14,SOX9,ADAMTS1,CITED2,ICAM1
GO:BP	gland development	GO:0048732	0.00350519	2.45529	526	377	23	26944	SERPINE2,SERPINF1,SULF2,CDKN2A,FGF7,TNC,MMP2,DKK3,TGFB2,MDK,ARID5B,CAV1,NTN1,PDGFRB,LBH,CAV3,ID2,SOX9,CITED2,KALRN,SOCS2,HES1,ORAI1
GO:BP	focal adhesion assembly	GO:0048041	0.00361287	2.44215	80	377	9	26944	S100A10,ACTN1,THY1,PHLDB2,COL16A1,ENPP2,MMP14,DLC1,VCL
GO:BP	positive regulation of inflammatory response	GO:0050729	0.0038111	2.41895	154	377	12	26944	LGALS1,NINJ1,CCN4,AOC3,CD47,LPL,NUPR1,SERPINE1,MDK,FABP4,C3,H2-T23
GO:BP	negative regulation of apoptotic signaling pathway	GO:2001234	0.00390567	2.4083	243	377	15	26944	LGALS3,BOK,UNC5B,MIF,SERPINE1,GRINA,ACKR3,GAS1,FZD1,TMBIM1,ICAM1,SNAI1,GCLM,CDKN2D,CD44
GO:BP	collagen-activated signaling pathway	GO:0038065	0.0040188	2.3959	16	377	5	26944	COL1A1,ITGA11,COL4A2,COL4A1,COL4A6
GO:BP	regulation of leukocyte cell-cell adhesion	GO:1903037	0.00412249	2.38484	380	377	19	26944	VCAM1,LGALS1,IGFBP2,LOXL3,CDKN2A,CD47,THY1,SMAD7,MDK,CAV1,GPNMB,ST3GAL4,KLF4,SOX4,SMARCD3,H2-T23,ICAM1,CD44,HES1
GO:BP	macrophage migration	GO:1905517	0.00420757	2.37597	61	377	8	26944	LGALS3,NINJ1,CNN2,CD9,MMP2,MIF,MDK,MMP14
GO:BP	heart valve development	GO:0003170	0.00420757	2.37597	61	377	8	26944	CCN1,ELN,SCX,TGFB2,SOX4,SMAD6,OLFM1,SOX9
GO:BP	regulation of actin filament organization	GO:0110053	0.00424388	2.37224	277	377	16	26944	S100A10,TMSB10,ELN,GSN,TMSB4X,TPM1,PECAM1,FLNA,CD47,PHLDB2,SYNPO,CCN2,ICAM1,LMOD1,ID1,DLC1
GO:BP	cell adhesion mediated by integrin	GO:0033627	0.00445479	2.35117	82	377	9	26944	ITGA11,TGFB2,SERPINE1,FBN1,COL16A1,ITGA9,ITGA8,ICAM1,NPNT
GO:BP	regulation of system process	GO:0044057	0.00446112	2.35056	614	377	25	26944	CALD1,GSN,CCN4,TPM1,FLNA,MMP2,SMTN,EPAS1,TGFB2,SMAD7,ABCC9,JAM2,CAV1,KCNJ8,ITGA9,KLF4,FOXP1,CCN2,CAV3,SMAD6,ICAM1,NPNT,NR4A1,MGLL,CACNB3
GO:BP	bone mineralization	GO:0030282	0.00457576	2.33954	130	377	11	26944	COL1A2,CCN1,LOX,PTH1R,TMEM119,OSR1,GPNMB,SOX9,ENPP1,ASPN,TENT5A
GO:BP	import into cell	GO:0098657	0.00461481	2.33585	916	377	32	26944	THBS1,LGALS3,PRG4,GSN,MFGE8,LCN2,PECAM1,CNN2,SLC6A6,CD9,CD47,LRP1,RAMP1,ACTN4,SERPINE1,ABCC9,SLC38A2,CAV1,SFRP4,ACKR3,KCNJ8,COLEC12,CAV3,CDH13,C3,APLP1,ENPP2,PICALM,ENPP1,SLC7A2,SNX18,HIP1
GO:BP	positive regulation of epithelial cell migration	GO:0010634	0.00466722	2.33094	157	377	12	26944	THBS1,SPARC,SMOC2,COL18A1,LCN2,FGF7,TGFB2,LGMN,FOXP1,ENPP2,SOX9,GLIPR2
GO:BP	regulation of cellular response to stress	GO:0080135	0.00483719	2.31541	497	377	22	26944	ANKRD1,CDKN2A,FBLN5,FLNA,BOK,NUPR1,MIF,TGFB2,THY1,SLC38A2,GRINA,ACKR3,KLF4,INSIG2,NEO1,SOX4,SMARCD3,SNAI1,RNF13,CDKN2D,CD44,IER5
GO:BP	bone morphogenesis	GO:0060349	0.0049393	2.30633	106	377	10	26944	COL1A1,SERPINH1,SCX,TMEM119,SFRP4,INSIG2,MMP14,SOX9,CITED2,CHSY1
GO:BP	regulation of cell-substrate junction organization	GO:0150116	0.00540057	2.26756	63	377	8	26944	S100A10,THY1,PHLDB2,COL16A1,ENPP2,MMP14,DLC1,VCL
GO:BP	metanephric glomerular mesangium development	GO:0072223	0.00543566	2.26475	3	377	3	26944	CD34,PDGFRB,EGR1
GO:BP	peptidyl-lysine oxidation	GO:0018057	0.00543566	2.26475	3	377	3	26944	LOX,LOXL3,LOXL2
GO:BP	neuron projection guidance	GO:0097485	0.00554422	2.25616	250	377	15	26944	ALCAM,PALLD,UNC5B,TGFB2,APBB2,NTN1,ABLIM1,GAS1,EMB,FOXP1,NEO1,KALRN,NEXN,ENAH,MATN2
GO:BP	axon guidance	GO:0007411	0.00554422	2.25616	250	377	15	26944	ALCAM,PALLD,UNC5B,TGFB2,APBB2,NTN1,ABLIM1,GAS1,EMB,FOXP1,NEO1,KALRN,NEXN,ENAH,MATN2
GO:BP	ERK1 and ERK2 cascade	GO:0070371	0.00559453	2.25224	352	377	18	26944	TIMP3,CCN1,ACTA2,MIF,CAV1,PDGFRB,GPNMB,ACKR3,KLF4,CCN2,C3,BMYC,FBLN1,SOX9,ICAM1,NPNT,CD44,GLIPR2
GO:BP	response to xenobiotic stimulus	GO:0009410	0.0058695	2.2314	503	377	22	26944	THBS1,COL1A1,COL18A1,ANKRD1,LOX,IGFBP2,LCN2,CDKN2A,GSTM1,MGST1,MMP2,PPP1R14A,MYLK,ABCC9,UCHL1,TNFRSF11B,KCNJ8,PDE3A,BMYC,FZD1,FOSB,GCLM
GO:BP	cellular response to mechanical stimulus	GO:0071260	0.00637022	2.19585	109	377	10	26944	COL1A1,ANKRD1,CNN2,SCX,SLC38A2,CAV1,GADD45A,SOX9,PLEC,BNIP3
GO:BP	odontogenesis	GO:0042476	0.00662123	2.17906	135	377	11	26944	COL1A1,ID3,TNC,PERP,CD34,OSR1,SERPINE1,TNFRSF11B,GAS1,FAM20A,ASPN
GO:BP	regulation of cellular extravasation	GO:0002691	0.0066465	2.17741	46	377	7	26944	PECAM1,CD47,THY1,MDK,PLVAP,ST3GAL4,ICAM1
GO:BP	ventricular septum morphogenesis	GO:0060412	0.0066465	2.17741	46	377	7	26944	TGFB2,SMAD7,ID2,SOX4,FZD1,CITED2,HES1
GO:BP	negative regulation of growth	GO:0045926	0.00673494	2.17167	254	377	15	26944	MT1,MT2,SERPINE2,CDKN2A,TGFB2,LGMN,NTN1,GAS1,FOXP1,CAV3,CITED2,ENPP1,CDKN2D,SOCS2,P3H1
GO:BP	smooth muscle cell migration	GO:0014909	0.00692114	2.15982	110	377	10	26944	POSTN,CCN4,TMSB4X,TPM1,SERPINE1,MDK,CAV1,PDGFRB,ADAMTS1,EGR1
GO:BP	response to metal ion	GO:0010038	0.00723849	2.14035	395	377	19	26944	THBS1,MT1,MT2,VCAM1,SERPINF1,GSN,CP,KCNMB1,MYLK,LGMN,CAV1,TNFRSF11B,FABP4,ID2,LOXL2,FOSB,CPNE8,BNIP3,ADCY7
GO:BP	aorta development	GO:0035904	0.00772218	2.11226	66	377	8	26944	LOX,LOXL1,MYLK,TGFB2,PDGFRB,SOX4,SMAD6,HES1
GO:BP	positive regulation of cytoskeleton organization	GO:0051495	0.00815805	2.08841	195	377	13	26944	S100A10,GSN,GDA,TPM1,FLNA,CD47,SYNPO,CAV1,CCN2,CAV3,ICAM1,LMOD1,ID1
GO:BP	positive regulation of leukocyte migration	GO:0002687	0.00833929	2.07887	166	377	12	26944	LGALS3,PECAM1,AOC3,CD47,THY1,LGMN,SERPINE1,MDK,JAM2,PLVAP,MMP14,ICAM1
GO:BP	endodermal cell differentiation	GO:0035987	0.00892598	2.04934	48	377	7	26944	COL8A1,COL4A2,COL5A2,MMP2,COL5A1,COL12A1,MMP14
GO:BP	intracellular chemical homeostasis	GO:0055082	0.00914236	2.03894	768	377	28	26944	MT1,MT2,VCAM1,SERPINF1,FTH1,LCN2,PTH1R,FLNA,BOK,TGFB2,THY1,MARCKSL1,SYNPO,CAV1,GRINA,GLUL,NEO1,CAV3,SOX4,BMYC,PICALM,ANO1,MCUB,ICAM1,ORMDL2,BNIP3,ENPP1,GCLM
GO:BP	Wnt signaling pathway	GO:0016055	0.00939922	2.02691	440	377	20	26944	COL1A1,CTHRC1,SULF2,CCN4,CPE,DKK3,MDK,TGFB1I1,AMOTL2,CAV1,SFRP4,KLF4,SOX4,TMEM132A,FZD1,SOX9,SNAI1,EGR1,BCL9L,ARL6
GO:BP	positive regulation of cellular response to transforming growth factor beta stimulus	GO:1903846	0.00960919	2.01731	32	377	6	26944	THBS1,TGFB1I1,LRG1,ITGA8,CITED2,NPNT
GO:BP	response to fluid shear stress	GO:0034405	0.00960919	2.01731	32	377	6	26944	MMP2,SMAD7,KLF4,SMAD6,PLEC,CITED2
GO:BP	smooth muscle tissue development	GO:0048745	0.00960919	2.01731	32	377	6	26944	MYLK,OSR1,PDGFRB,FOXP1,ITGA8,SOX9
GO:BP	positive regulation of transforming growth factor beta receptor signaling pathway	GO:0030511	0.00960919	2.01731	32	377	6	26944	THBS1,TGFB1I1,LRG1,ITGA8,CITED2,NPNT
GO:BP	cell-cell signaling by wnt	GO:0198738	0.0100539	1.99767	442	377	20	26944	COL1A1,CTHRC1,SULF2,CCN4,CPE,DKK3,MDK,TGFB1I1,AMOTL2,CAV1,SFRP4,KLF4,SOX4,TMEM132A,FZD1,SOX9,SNAI1,EGR1,BCL9L,ARL6
GO:BP	positive regulation of epithelial cell proliferation	GO:0050679	0.0100756	1.99673	230	377	14	26944	COL18A1,FGF7,OSR1,MDK,CAV1,GLUL,LRG1,GAS1,FOXP1,CDH13,BMYC,SOX9,ID1,NR4A1
GO:BP	negative regulation of protein metabolic process	GO:0051248	0.0101843	1.99207	686	377	26	26944	THBS1,SERPINE2,TIMP3,CDKN2A,PECAM1,FLNA,MIF,THY1,SMAD7,SERPINE1,CST3,CAV1,GAS1,SOX4,FBLN1,PICALM,TMEM132A,GADD45A,SERPINB6B,ADARB1,ENPP1,AZIN2,WTIP,CTDSPL,P3H1,ZFP36
GO:BP	gastrulation	GO:0007369	0.0101883	1.9919	199	377	13	26944	COL8A1,COL4A2,COL5A2,SCX,MMP2,COL5A1,COL12A1,OSR1,PHLDB2,KLF4,ITGA8,MMP14,SNAI1
GO:BP	positive regulation of smooth muscle cell proliferation	GO:0048661	0.0103414	1.98542	115	377	10	26944	THBS1,CCN4,MMP2,PDGFRB,FOXP1,ID2,CDH13,ADAMTS1,EGR1,RBPMS2
GO:BP	cardiac septum development	GO:0003279	0.0103414	1.98542	115	377	10	26944	CCN1,TGFB2,SMAD7,KCNJ8,ID2,SOX4,SMAD6,FZD1,CITED2,HES1
GO:BP	multicellular organismal-level homeostasis	GO:0048871	0.011569	1.9367	912	377	31	26944	CFH,LCN2,FGF7,SCX,PTH1R,TMEM119,CD34,MFAP2,EPAS1,MIF,TGFB2,APBB2,CYTL1,CAV1,PDGFRB,TNFRSF11B,BPGM,TNS3,RASAL2,CCN2,NEO1,FABP4,ID2,SOX4,PICALM,MECOM,SOX9,CITED2,ID1,EGR1,ZFP36
GO:BP	chondrocyte development	GO:0002063	0.0116067	1.93529	33	377	6	26944	SULF2,SERPINH1,ACAN,SMAD7,SOX9,CHSY1
GO:BP	regulation of cell growth	GO:0001558	0.0118748	1.92537	447	377	20	26944	IGFBP7,SERPINE2,IGFBP4,CCN4,CDKN2A,TNC,CRABP2,TGFB2,SMAD7,NTN1,GAS1,FOXP1,CAV3,PICALM,OLFM1,MMP14,ENPP1,CDKN2D,MGLL,P3H1
GO:BP	regulation of cell junction assembly	GO:1901888	0.0135408	1.86836	236	377	14	26944	ABI3BP,S100A10,THBS2,THY1,PHLDB2,CAV1,NTN1,COL16A1,ENPP2,FZD1,MMP14,DLC1,SNAI1,VCL
GO:BP	endocytosis	GO:0006897	0.0149203	1.82622	701	377	26	26944	THBS1,LGALS3,PRG4,GSN,MFGE8,PECAM1,CNN2,CD9,CD47,LRP1,RAMP1,ACTN4,SERPINE1,CAV1,SFRP4,ACKR3,COLEC12,CAV3,CDH13,C3,APLP1,ENPP2,PICALM,ENPP1,SNX18,HIP1
GO:BP	leukocyte adhesion to vascular endothelial cell	GO:0061756	0.0154582	1.81084	52	377	7	26944	VCAM1,MDK,JAM2,LRG1,ST3GAL4,KLF4,ICAM1
GO:BP	gland morphogenesis	GO:0022612	0.0160819	1.79366	148	377	11	26944	SULF2,CDKN2A,FGF7,TNC,MMP2,TGFB2,MDK,CAV1,NTN1,CAV3,SOX9
GO:BP	nerve development	GO:0021675	0.0165982	1.77994	96	377	9	26944	VCAM1,SERPINE2,SULF2,ACKR3,ADARB1,CITED2,LRIG1,B4GALNT1,HES1
GO:BP	positive regulation of transport	GO:0051050	0.0166038	1.77979	975	377	32	26944	LGALS3,ANKRD1,S100A10,LCN2,FLNA,AOC3,CD47,LRP1,BOK,KCNMB1,FEZ1,MYLK,MIF,TGFB2,THY1,ACTN4,SERPINE1,PLTP,CAV1,GLUL,PDGFRB,SFRP4,CAV3,SOX4,C3,PICALM,ANO1,TMEM132A,AZIN2,HIP1,CACNB3,ORAI1
GO:BP	signal transduction by p53 class mediator	GO:0072331	0.0171494	1.76575	149	377	11	26944	ANKRD1,CDKN2A,PERP,BOK,NUPR1,MIF,SOX4,BMYC,SNAI1,BOP1,CD44
GO:BP	protein maturation	GO:0051604	0.0182851	1.7379	500	377	21	26944	THBS1,SERPINE2,S100A10,GSN,SERPINH1,PPIC,CPE,FLNA,LGMN,SERPINE1,BMP1,ADAMTS2,RASAL2,GAS1,SOX4,FBLN1,FKBP11,MMP14,PDIA5,TSPAN5,P3H1
GO:BP	ear development	GO:0043583	0.0188878	1.72382	243	377	14	26944	IGFBP7,CTHRC1,TGFB2,OSR1,CYTL1,NTN1,GAS1,INSIG2,H2-T23,ITGA8,SOX9,MAF,LRIG1,HES1
GO:BP	regulation of wound healing	GO:0061041	0.0202566	1.69343	124	377	10	26944	THBS1,SERPINE2,SMOC2,CCN4,CD9,MYLK,SERPINE1,PHLDB2,CAV1,ST3GAL4
GO:BP	gliogenesis	GO:0042063	0.0206017	1.6861	387	377	18	26944	SERPINE2,EFEMP1,CD9,BOK,ACAN,TGFB2,MDK,NTN1,ID2,SOX4,ENPP2,ANO1,MMP14,SOX9,PLEC,BNIP3,MATN2,HES1
GO:BP	negative regulation of epithelial cell proliferation	GO:0050680	0.0207309	1.68338	152	377	11	26944	THBS1,SPARC,SERPINF1,SLURP1,CDKN2A,NUPR1,TGFB2,CAV1,MAGED1,GAS1,SOX9
GO:BP	regulation of cell development	GO:0060284	0.0214494	1.66859	941	377	31	26944	SERPINE2,LOX,S100A10,SERPINF1,LOXL3,NINJ1,CDKN2A,ACAN,CRABP2,THY1,SMAD7,MDK,FSTL3,NTN1,TNFRSF11B,FBN1,FOXP1,CAV3,ID2,SOX4,SMARCD3,PDE3A,ENPP2,BMYC,PICALM,MMP14,KALRN,ID1,VCL,HES1,ZFP36
GO:BP	ascending aorta morphogenesis	GO:0035910	0.0215163	1.66723	4	377	3	26944	TGFB2,SOX4,HES1
GO:BP	muscle cell migration	GO:0014812	0.0217479	1.66258	125	377	10	26944	POSTN,CCN4,TMSB4X,TPM1,SERPINE1,MDK,CAV1,PDGFRB,ADAMTS1,EGR1
GO:BP	positive regulation of cell activation	GO:0050867	0.0220857	1.65589	389	377	18	26944	THBS1,VCAM1,LGALS1,ACTA2,IGFBP2,FLNA,CD47,MIF,THY1,MDK,CAV1,PDGFRB,CCN2,SOX4,SMARCD3,H2-T23,MMP14,HES1
GO:BP	elastic fiber assembly	GO:0048251	0.0230361	1.63759	11	377	4	26944	LOX,FBLN5,TNXB,MYH11
GO:BP	pericyte cell differentiation	GO:1904238	0.0230361	1.63759	11	377	4	26944	ACTA2,CD34,TGFB2,OSR1
GO:BP	actin-mediated cell contraction	GO:0070252	0.0231869	1.63476	100	377	9	26944	ACTA2,GSN,TPM1,FLNA,MYL6,ABCC9,CAV1,KCNJ8,CAV3
GO:BP	epiboly involved in wound healing	GO:0090505	0.0232394	1.63377	37	377	6	26944	CCN1,FLNA,COL5A1,PHLDB2,LRG1,CD44
GO:BP	wound healing, spreading of cells	GO:0044319	0.0232394	1.63377	37	377	6	26944	CCN1,FLNA,COL5A1,PHLDB2,LRG1,CD44
GO:BP	formation of primary germ layer	GO:0001704	0.0233329	1.63203	126	377	10	26944	COL8A1,COL4A2,COL5A2,SCX,MMP2,COL5A1,COL12A1,ITGA8,MMP14,SNAI1
GO:BP	artery morphogenesis	GO:0048844	0.0247517	1.6064	77	377	8	26944	MYLK,TGFB2,SMAD7,MDK,PDGFRB,SOX4,CITED2,HES1
GO:BP	actin filament-based movement	GO:0030048	0.0268036	1.57181	128	377	10	26944	ACTA2,GSN,TPM1,FLNA,MYL6,ACTN4,ABCC9,CAV1,KCNJ8,CAV3
GO:BP	ureteric bud development	GO:0001657	0.0272427	1.56475	102	377	9	26944	CRLF1,KIF26B,OSR1,SMAD7,MAGED1,SMAD6,SOX9,NPNT,HES1
GO:BP	positive regulation of response to wounding	GO:1903036	0.0272476	1.56467	78	377	8	26944	THBS1,SMOC2,CCN4,FLNA,MYLK,SERPINE1,MDK,ST3GAL4
GO:BP	regulation of DNA damage response, signal transduction by p53 class mediator	GO:0043516	0.0272733	1.56426	38	377	6	26944	ANKRD1,CDKN2A,MIF,SOX4,SNAI1,CD44
GO:BP	epiboly	GO:0090504	0.0272733	1.56426	38	377	6	26944	CCN1,FLNA,COL5A1,PHLDB2,LRG1,CD44
GO:BP	regulation of protein phosphorylation	GO:0001932	0.0279112	1.55422	816	377	28	26944	CCN1,LOX,CRLF1,FGF7,PECAM1,TMEM119,MIF,THY1,SMAD7,FNDC1,CAV1,PDGFRB,GPNMB,MAGED1,CCN2,C3,ENPP2,FBLN1,GADD45A,FZD1,SOX9,ADARB1,ICAM1,FAM20A,ENPP1,CD44,CTDSPL,HES1
GO:BP	negative regulation of epithelial cell differentiation	GO:0030857	0.0287705	1.54105	57	377	7	26944	TGFB2,OSR1,CAV1,FOXP1,SOX9,ID1,HES1
GO:BP	endoderm formation	GO:0001706	0.0287705	1.54105	57	377	7	26944	COL8A1,COL4A2,COL5A2,MMP2,COL5A1,COL12A1,MMP14
GO:BP	regulation of endothelial cell apoptotic process	GO:2000351	0.0323295	1.4904	58	377	7	26944	THBS1,COL18A1,ECSCR,SERPINE1,CD248,ICAM1,ID1
GO:BP	regulation of substrate adhesion-dependent cell spreading	GO:1900024	0.0323295	1.4904	58	377	7	26944	POSTN,S100A10,FLNA,ACTN4,MDK,ENPP2,FBLN1
GO:BP	cellular homeostasis	GO:0019725	0.0327934	1.48421	869	377	29	26944	MT1,MT2,VCAM1,LOX,SERPINF1,FTH1,LCN2,PTH1R,FLNA,BOK,TGFB2,THY1,MARCKSL1,SYNPO,CAV1,GRINA,GLUL,NEO1,CAV3,SOX4,BMYC,PICALM,ANO1,MCUB,ICAM1,ORMDL2,BNIP3,ENPP1,GCLM
GO:BP	cardiac muscle contraction	GO:0060048	0.0328402	1.48359	131	377	10	26944	GSN,TPM1,FLNA,SMTN,SMAD7,ABCC9,CAV1,KCNJ8,CCN2,CAV3
GO:BP	kidney epithelium development	GO:0072073	0.0336325	1.47324	160	377	11	26944	CRLF1,PECAM1,KIF26B,CD34,OSR1,SMAD7,MAGED1,SMAD6,SOX9,NPNT,HES1
GO:BP	membrane raft assembly	GO:0001765	0.0341725	1.46632	12	377	4	26944	S100A10,CAV1,RFTN1,CAV3
GO:BP	collagen-activated tyrosine kinase receptor signaling pathway	GO:0038063	0.0341725	1.46632	12	377	4	26944	COL1A1,COL4A2,COL4A1,COL4A6
GO:BP	gonad development	GO:0008406	0.0343155	1.46451	291	377	15	26944	FGF7,SCX,FLNA,MMP2,BOK,NUPR1,TGFB2,OSR1,ARID5B,SERPINB6B,MMP14,SOX9,ADAMTS1,CITED2,ICAM1
GO:BP	positive regulation of cell projection organization	GO:0031346	0.0354127	1.45084	442	377	19	26944	SERPINE2,ANKRD1,SERPINF1,LCN2,FSCN1,EFEMP1,FLNA,CRABP2,FEZ1,MDK,NTN1,ENPP2,PICALM,FZD1,ADAMTS1,SERPINI1,AUTS2,KALRN,P3H1
GO:BP	regulation of ERK1 and ERK2 cascade	GO:0070372	0.0357067	1.44725	328	377	16	26944	TIMP3,CCN1,ACTA2,MIF,CAV1,PDGFRB,GPNMB,ACKR3,KLF4,CCN2,C3,FBLN1,ICAM1,NPNT,CD44,GLIPR2
GO:BP	mesonephric tubule development	GO:0072164	0.0371914	1.42956	106	377	9	26944	CRLF1,KIF26B,OSR1,SMAD7,MAGED1,SMAD6,SOX9,NPNT,HES1
GO:BP	mesonephric epithelium development	GO:0072163	0.0371914	1.42956	106	377	9	26944	CRLF1,KIF26B,OSR1,SMAD7,MAGED1,SMAD6,SOX9,NPNT,HES1
GO:BP	positive regulation of protein modification process	GO:0031401	0.0398465	1.39961	742	377	26	26944	CCN1,CRLF1,CDKN2A,FGF7,PECAM1,TMEM119,RAMP1,NUPR1,MIF,FNDC1,CAV1,PDGFRB,GPNMB,MAGED1,CCN2,SOX4,C3,ENPP2,FZD1,SOX9,ICAM1,FAM20A,DLC1,EGR1,CD44,HES1
GO:BP	keratinocyte proliferation	GO:0043616	0.0405428	1.39209	60	377	7	26944	SLURP1,CDKN2A,FGF7,MDK,LRG1,CDH13,ZFP36
GO:BP	regulation of protein processing	GO:0070613	0.0405428	1.39209	60	377	7	26944	THBS1,SERPINE2,S100A10,GSN,SERPINE1,GAS1,MMP14
GO:BP	development of primary sexual characteristics	GO:0045137	0.0418678	1.37812	296	377	15	26944	FGF7,SCX,FLNA,MMP2,BOK,NUPR1,TGFB2,OSR1,ARID5B,SERPINB6B,MMP14,SOX9,ADAMTS1,CITED2,ICAM1
GO:BP	regulation of epithelial cell differentiation	GO:0030856	0.0423618	1.37303	164	377	11	26944	TGFB2,OSR1,SERPINE1,CAV1,SFRP4,FOXP1,SOX9,ID1,VCL,HES1,ZFP36
GO:BP	regulation of extrinsic apoptotic signaling pathway	GO:2001236	0.0423618	1.37303	164	377	11	26944	THBS1,TIMP3,LGALS3,UNC5B,TGFB2,SERPINE1,CAV1,GAS1,TMBIM1,ICAM1,GCLM
GO:BP	regulation of anatomical structure size	GO:0090066	0.0425794	1.3708	571	377	22	26944	ACTA2,TMSB10,ELN,GSN,TMSB4X,TPM1,PECAM1,MMP2,CRABP2,KCNMB1,CAV1,NTN1,KCNJ8,ITGA9,CAV3,PICALM,SMAD6,OLFM1,ICAM1,LMOD1,GCLM,MGLL
GO:BP	regulation of ossification	GO:0030278	0.0426819	1.36976	135	377	10	26944	CCN1,TMEM119,OSR1,SMAD7,MDK,SMAD6,SOX9,CHSY1,P3H1,TENT5A
GO:BP	regulation of signal transduction by p53 class mediator	GO:1901796	0.0431388	1.36513	83	377	8	26944	ANKRD1,CDKN2A,MIF,SOX4,BMYC,SNAI1,BOP1,CD44
GO:BP	negative regulation of intrinsic apoptotic signaling pathway in response to DNA damage	GO:1902230	0.044068	1.35588	25	377	5	26944	MIF,ACKR3,SNAI1,CDKN2D,CD44
GO:BP	cellular response to organonitrogen compound	GO:0071417	0.0446573	1.35011	747	377	26	26944	COL1A1,COL1A2,VCAM1,COL5A2,FLNA,MMP2,COL4A1,LPL,LGMN,CAV1,FBN1,COL16A1,KLF4,INSIG2,CAV3,PDE3A,APLP1,ANO1,SOX9,ICAM1,ENPP1,EGR1,GCLM,NR4A1,SOCS2,COL4A6
GO:BP	metal ion transport	GO:0030001	0.0448652	1.34809	884	377	29	26944	SERPINE2,LGALS3,FTH1,LCN2,SLC6A6,FLNA,CP,RAMP1,KCNMB1,MYLK,TGFB2,THY1,OSR1,ABCC9,SLC38A2,CAV1,PDGFRB,LRG1,GJA4,KCNJ8,CCN2,CAV3,MCUB,RRAD,ICAM1,MAGED2,HES1,CACNB3,ORAI1
GO:BP	heterotypic cell-cell adhesion	GO:0034113	0.0452529	1.34435	61	377	7	26944	VCAM1,NINJ1,PERP,CD47,THY1,KLF4,CD44
GO:BP	cell-cell junction organization	GO:0045216	0.0458089	1.33905	229	377	13	26944	FSCN1,PECAM1,FLNA,CD9,PERP,TGFB2,ACTN4,SMAD7,CAV1,CDH13,PLEC,SNAI1,VCL
GO:BP	positive regulation of chemokine (C-X-C motif) ligand 2 production	GO:2000343	0.0488155	1.31144	13	377	4	26944	POSTN,CCN1,LPL,MIF
GO:CC	extracellular matrix	GO:0031012	3.15703e-47	46.5007	499	383	71	26995	THBS1,COL8A1,COL1A1,COL1A2,IGFBP7,SERPINE2,ABI3BP,TIMP3,SPARC,POSTN,SMOC2,LGALS1,CTHRC1,CCN1,COL18A1,ACTA2,LOX,S100A10,THBS2,SERPINF1,ELN,LOXL3,FMOD,DCN,COL4A2,SERPINH1,CCN4,MFGE8,LOXL1,COL5A2,FBLN5,SCARA3,EFEMP1,TNXB,TNC,MMP2,COL4A1,COL5A1,ANGPT2,ACAN,MFAP2,VCAN,COL12A1,TGFB2,PRELP,SERPINE1,CST3,BMP1,ANGPTL2,MMP3,TGFBI,NTN1,TNFRSF11B,FBN1,ADAMTS2,COLEC12,COL16A1,PXDN,CCN2,FBLN1,LOXL2,MMP14,ADAMT…
GO:CC	external encapsulating structure	GO:0030312	4.18821e-47	46.378	501	383	71	26995	THBS1,COL8A1,COL1A1,COL1A2,IGFBP7,SERPINE2,ABI3BP,TIMP3,SPARC,POSTN,SMOC2,LGALS1,CTHRC1,CCN1,COL18A1,ACTA2,LOX,S100A10,THBS2,SERPINF1,ELN,LOXL3,FMOD,DCN,COL4A2,SERPINH1,CCN4,MFGE8,LOXL1,COL5A2,FBLN5,SCARA3,EFEMP1,TNXB,TNC,MMP2,COL4A1,COL5A1,ANGPT2,ACAN,MFAP2,VCAN,COL12A1,TGFB2,PRELP,SERPINE1,CST3,BMP1,ANGPTL2,MMP3,TGFBI,NTN1,TNFRSF11B,FBN1,ADAMTS2,COLEC12,COL16A1,PXDN,CCN2,FBLN1,LOXL2,MMP14,ADAMT…
GO:CC	collagen-containing extracellular matrix	GO:0062023	8.57722e-43	42.0667	371	383	60	26995	COL8A1,COL1A1,COL1A2,IGFBP7,SERPINE2,ABI3BP,TIMP3,SPARC,POSTN,SMOC2,LGALS1,CCN1,COL18A1,ACTA2,LOX,S100A10,THBS2,SERPINF1,ELN,LOXL3,FMOD,DCN,COL4A2,SERPINH1,MFGE8,LOXL1,COL5A2,FBLN5,SCARA3,EFEMP1,TNXB,TNC,COL4A1,COL5A1,ANGPT2,ACAN,MFAP2,COL12A1,TGFB2,PRELP,SERPINE1,CST3,BMP1,ANGPTL2,TGFBI,NTN1,FBN1,ADAMTS2,COLEC12,COL16A1,PXDN,FBLN1,LOXL2,ADAMTS1,MFAP5,NPNT,MATN2,COL4A6,ASPN,P3H1
GO:CC	basement membrane	GO:0005604	5.66696e-25	24.2466	109	383	28	26995	COL8A1,TIMP3,SPARC,SMOC2,COL18A1,ACTA2,THBS2,SERPINF1,COL4A2,LOXL1,EFEMP1,TNC,COL4A1,COL5A1,ACAN,TGFB2,CST3,TGFBI,NTN1,FBN1,PXDN,FBLN1,LOXL2,ADAMTS1,NPNT,MATN2,COL4A6,P3H1
GO:CC	contractile fiber	GO:0043292	1.32726e-14	13.877	252	383	28	26995	ACTA2,ANKRD1,PALLD,MYL9,TPM2,TPM1,PECAM1,FLNA,ACTN1,MMP2,PDLIM1,CSRP2,AHNAK2,ACTN4,CST3,ABCC9,SYNPO,KCNJ8,CAV3,PDLIM7,PLEC,SORBS2,NEXN,LMOD1,NPNT,CSRP1,JPH2,VCL
GO:CC	collagen trimer	GO:0005581	5.46992e-14	13.262	85	383	18	26995	COL8A1,COL1A1,COL1A2,CTHRC1,COL18A1,LOX,DCN,COL4A2,COL5A2,SCARA3,COL4A1,COL5A1,C1QTNF6,COL12A1,COLEC12,COL16A1,C1QTNF7,COL4A6
GO:CC	actin cytoskeleton	GO:0015629	5.88628e-13	12.2302	503	383	36	26995	CALD1,VCAM1,ACTA2,PALLD,MYL9,GSN,CNN1,TPM2,FSCN1,TPM1,CNN2,FLNA,MYL6,ACTN1,PDLIM1,SMTN,MYH11,MYLK,ACTN4,SYNPO,NTN1,TNS3,ABLIM1,MICAL2,PDLIM7,AUTS2,NEXN,ENAH,LPP,CCDC102A,DLC1,TSPAN5,FBLIM1,CSRP1,VCL,EPB41L2
GO:CC	actin filament bundle	GO:0032432	3.33797e-12	11.4765	106	383	18	26995	ACTA2,PALLD,MYL9,FSCN1,TPM1,CNN2,FLNA,ACTN1,PDLIM1,MYLK,ACTN4,SYNPO,ABLIM1,PDLIM7,ENAH,LPP,FBLIM1,VCL
GO:CC	stress fiber	GO:0001725	8.92673e-12	11.0493	96	383	17	26995	ACTA2,PALLD,MYL9,FSCN1,TPM1,CNN2,ACTN1,PDLIM1,MYLK,ACTN4,SYNPO,ABLIM1,PDLIM7,ENAH,LPP,FBLIM1,VCL
GO:CC	contractile actin filament bundle	GO:0097517	8.92673e-12	11.0493	96	383	17	26995	ACTA2,PALLD,MYL9,FSCN1,TPM1,CNN2,ACTN1,PDLIM1,MYLK,ACTN4,SYNPO,ABLIM1,PDLIM7,ENAH,LPP,FBLIM1,VCL
GO:CC	sarcomere	GO:0030017	3.00173e-11	10.5226	219	383	23	26995	ANKRD1,PALLD,MYL9,TPM2,TPM1,FLNA,ACTN1,MMP2,PDLIM1,CSRP2,AHNAK2,ACTN4,ABCC9,SYNPO,CAV3,PDLIM7,PLEC,SORBS2,NEXN,LMOD1,CSRP1,JPH2,VCL
GO:CC	myofibril	GO:0030016	3.08512e-11	10.5107	242	383	24	26995	ANKRD1,PALLD,MYL9,TPM2,TPM1,FLNA,ACTN1,MMP2,PDLIM1,CSRP2,AHNAK2,ACTN4,ABCC9,SYNPO,KCNJ8,CAV3,PDLIM7,PLEC,SORBS2,NEXN,LMOD1,CSRP1,JPH2,VCL
GO:CC	actomyosin	GO:0042641	4.18088e-11	10.3787	105	383	17	26995	ACTA2,PALLD,MYL9,FSCN1,TPM1,CNN2,ACTN1,PDLIM1,MYLK,ACTN4,SYNPO,ABLIM1,PDLIM7,ENAH,LPP,FBLIM1,VCL
GO:CC	focal adhesion	GO:0005925	9.86123e-10	9.00607	188	383	20	26995	PALLD,ITGA11,GSN,ACTN1,ACTN4,TGFB1I1,PHLDB2,CAV1,TNS3,CAV3,PDLIM7,PLEC,SORBS2,NEXN,ENAH,LPP,DLC1,FBLIM1,WTIP,VCL
GO:CC	I band	GO:0031674	2.74312e-09	8.56176	155	383	18	26995	ANKRD1,PALLD,MYL9,FLNA,ACTN1,PDLIM1,CSRP2,AHNAK2,ACTN4,SYNPO,CAV3,PDLIM7,PLEC,SORBS2,NEXN,CSRP1,JPH2,VCL
GO:CC	cell-substrate junction	GO:0030055	2.83279e-09	8.54779	199	383	20	26995	PALLD,ITGA11,GSN,ACTN1,ACTN4,TGFB1I1,PHLDB2,CAV1,TNS3,CAV3,PDLIM7,PLEC,SORBS2,NEXN,ENAH,LPP,DLC1,FBLIM1,WTIP,VCL
GO:CC	Z disc	GO:0030018	5.68336e-09	8.24539	141	383	17	26995	PALLD,MYL9,FLNA,ACTN1,PDLIM1,CSRP2,AHNAK2,ACTN4,SYNPO,CAV3,PDLIM7,PLEC,SORBS2,NEXN,CSRP1,JPH2,VCL
GO:CC	anchoring junction	GO:0070161	3.10768e-08	7.50756	729	383	36	26995	PALLD,ITGA11,GSN,FAT1,FSCN1,PECAM1,FLNA,ACTN1,PMP22,PDLIM1,PERP,MYLK,ACTN4,SMAD7,FNDC1,TGFB1I1,JAM2,PHLDB2,AMOTL2,SYNPO,CAV1,GJA4,TNS3,CAV3,CDH13,CLMP,PDLIM7,PLEC,SORBS2,NEXN,ENAH,LPP,DLC1,FBLIM1,WTIP,VCL
GO:CC	complex of collagen trimers	GO:0098644	1.41041e-06	5.85066	19	383	7	26995	COL1A1,COL1A2,COL4A2,COL5A2,COL4A1,COL5A1,COL4A6
GO:CC	cell-cell junction	GO:0005911	0.000286724	3.54254	539	383	24	26995	GSN,FAT1,FSCN1,PECAM1,FLNA,ACTN1,PMP22,PDLIM1,PERP,MYLK,ACTN4,SMAD7,FNDC1,JAM2,AMOTL2,SYNPO,GJA4,CAV3,CDH13,CLMP,PDLIM7,NEXN,WTIP,VCL
GO:CC	plasma membrane protein complex	GO:0098797	0.000380405	3.41975	587	383	25	26995	VCAM1,ALCAM,S100A10,ITGA11,NRN1,SLC6A6,SGCG,FLNA,RAMP1,KCNMB1,GNB4,ABCC9,CAV1,LRG1,GJA4,KCNJ8,ITGA9,NEO1,CAV3,CDH13,PICALM,H2-T23,ITGA8,OLFM1,CACNB3
GO:CC	actin filament	GO:0005884	0.000568894	3.24497	126	383	11	26995	CALD1,PALLD,TPM2,TPM1,FLNA,ACTN1,PDLIM1,SMTN,MICAL2,PDLIM7,VCL
GO:CC	cell leading edge	GO:0031252	0.000735919	3.13317	453	383	21	26995	ABI3BP,ACTA2,PALLD,GSN,FAT1,FSCN1,TPM1,PECAM1,ACTN1,ACTG2,MYLK,THY1,PHLDB2,PDGFRB,ABLIM1,ITGA8,PDLIM7,SORBS2,ENAH,DLC1,CD44
GO:CC	platelet alpha granule	GO:0031091	0.00215561	2.66643	20	383	5	26995	THBS1,SERPINE2,SPARC,THBS2,F5
GO:CC	external side of plasma membrane	GO:0009897	0.00224393	2.64899	487	383	21	26995	THBS1,VCAM1,LY6A,LY6C1,ALCAM,CRLF1,CFH,MFGE8,PECAM1,CD9,MCAM,CD34,THY1,ACKR3,ITGA9,CDH13,ANO1,CD248,H2-T23,ITGA8,ICAM1
GO:CC	cell body	GO:0044297	0.00262524	2.58083	829	383	29	26995	CALD1,SERPINE2,ACTA2,ALCAM,PALLD,SERPINF1,CFH,CPE,SLC6A6,FLNA,ACTG2,ACAN,FEZ1,GNB4,TGFB2,THY1,CST3,SLC38A2,UCHL1,SYNPO,GLUL,NEO1,PICALM,ITGA8,OLFM1,SERPINI1,SORBS2,KALRN,AZIN2
GO:CC	smooth muscle contractile fiber	GO:0030485	0.00331832	2.47908	4	383	3	26995	ACTA2,PECAM1,NPNT
GO:CC	podosome	GO:0002102	0.00371958	2.42951	37	383	6	26995	VCAM1,PALLD,GSN,FSCN1,TNS3,VCL
GO:CC	fibrillar collagen trimer	GO:0005583	0.00533868	2.27257	12	383	4	26995	COL1A1,COL1A2,COL5A2,COL5A1
GO:CC	banded collagen fibril	GO:0098643	0.00533868	2.27257	12	383	4	26995	COL1A1,COL1A2,COL5A2,COL5A1
GO:CC	neuronal cell body	GO:0043025	0.0076531	2.11616	743	383	26	26995	CALD1,SERPINE2,ALCAM,PALLD,SERPINF1,CFH,CPE,SLC6A6,FLNA,ACAN,FEZ1,TGFB2,THY1,CST3,SLC38A2,UCHL1,SYNPO,GLUL,NEO1,PICALM,ITGA8,OLFM1,SERPINI1,SORBS2,KALRN,AZIN2
GO:CC	elastic fiber	GO:0071953	0.00820828	2.08575	5	383	3	26995	ELN,FBLN5,FBLN1
GO:CC	sarcolemma	GO:0042383	0.0129441	1.88793	175	383	11	26995	VCAM1,ANXA8,SGCG,ABCC9,SLC38A2,CAV1,KCNJ8,CAV3,PLEC,VCL,CACNB3
GO:CC	lamellipodium	GO:0030027	0.0149299	1.82594	210	383	12	26995	ABI3BP,ACTA2,PALLD,GSN,FAT1,FSCN1,ACTG2,MYLK,ABLIM1,SORBS2,ENAH,CD44
GO:CC	basement membrane collagen trimer	GO:0098651	0.0162435	1.78932	6	383	3	26995	COL4A2,COL4A1,COL4A6
GO:CC	collagen type IV trimer	GO:0005587	0.0162435	1.78932	6	383	3	26995	COL4A2,COL4A1,COL4A6
GO:CC	side of membrane	GO:0098552	0.0274642	1.56123	803	383	26	26995	THBS1,VCAM1,LY6A,LY6C1,ALCAM,CRLF1,CFH,MFGE8,NRN1,PECAM1,CD9,MCAM,CD34,GNB4,THY1,ACKR3,GAS1,ITGA9,CDH13,ANO1,CD248,H2-T23,ITGA8,ICAM1,SNX18,LYNX1
GO:CC	collagen network	GO:0098645	0.0281265	1.55088	7	383	3	26995	COL4A2,COL4A1,COL4A6
GO:CC	network-forming collagen trimer	GO:0098642	0.0281265	1.55088	7	383	3	26995	COL4A2,COL4A1,COL4A6
GO:CC	cell cortex	GO:0005938	0.0336924	1.47247	339	383	15	26995	CALD1,MYL9,GSN,FSCN1,FLNA,ACTN1,ACTN4,OSR1,PHLDB2,CAV1,CCN2,GYPC,DLC1,VCL,EPB41L2
GO:CC	protein complex involved in cell adhesion	GO:0098636	0.0457345	1.33976	57	383	6	26995	LGALS1,ITGA11,TNC,JAM2,ITGA9,ITGA8
KEGG	ECM-receptor interaction	KEGG:04512	3.33709e-08	7.47663	89	194	15	9330	THBS1,COL1A1,COL1A2,THBS2,ITGA11,COL4A2,TNXB,TNC,COL4A1,CD47,ITGA9,ITGA8,NPNT,CD44,COL4A6
KEGG	Focal adhesion	KEGG:04510	1.03295e-07	6.98592	202	194	21	9330	THBS1,COL1A1,COL1A2,THBS2,MYL9,ITGA11,COL4A2,FLNA,TNXB,TNC,ACTN1,COL4A1,MYLK,ACTN4,CAV1,PDGFRB,ITGA9,CAV3,ITGA8,VCL,COL4A6
KEGG	Protein digestion and absorption	KEGG:04974	3.27189e-05	4.4852	108	194	13	9330	COL8A1,COL1A1,COL1A2,COL18A1,ELN,COL4A2,COL5A2,COL4A1,COL5A1,COL12A1,SLC38A2,COL16A1,COL4A6
KEGG	TGF-beta signaling pathway	KEGG:04350	0.000271594	3.56608	110	194	12	9330	THBS1,ID3,FMOD,DCN,NBL1,TGFB2,SMAD7,FBN1,NEO1,ID2,SMAD6,ID1
KEGG	AGE-RAGE signaling pathway in diabetic complications	KEGG:04933	0.00072571	3.13924	101	194	11	9330	COL1A1,COL1A2,VCAM1,COL4A2,MMP2,COL4A1,TGFB2,SERPINE1,ICAM1,EGR1,COL4A6
KEGG	Malaria	KEGG:05144	0.00157232	2.80346	55	194	8	9330	THBS1,VCAM1,THBS2,PECAM1,LRP1,TGFB2,ICAM1,GYPC
KEGG	Vascular smooth muscle contraction	KEGG:04270	0.00403143	2.39454	143	194	12	9330	CALD1,ACTA2,MYL9,MYL6,ACTG2,RAMP1,KCNMB1,MYH11,PPP1R14A,MYLK,PLA2G12A,ADCY7
KEGG	Dilated cardiomyopathy	KEGG:05414	0.00439436	2.3571	101	194	10	9330	ITGA11,TPM2,TPM1,SGCG,TGFB2,ITGA9,CAV3,ITGA8,ADCY7,CACNB3
KEGG	Amoebiasis	KEGG:05146	0.00721494	2.14177	107	194	10	9330	COL1A1,COL1A2,COL4A2,ACTN1,COL4A1,TGFB2,ACTN4,SERPINB6B,VCL,COL4A6
KEGG	Relaxin signaling pathway	KEGG:04926	0.00732359	2.13528	129	194	11	9330	COL1A1,COL1A2,ACTA2,COL4A2,MMP2,COL4A1,GNB4,CREB3L1,ADCY7,COL4A6,CREB5
KEGG	Leukocyte transendothelial migration	KEGG:04670	0.0164232	1.78454	118	194	10	9330	VCAM1,MYL9,PECAM1,ACTN1,MMP2,THY1,ACTN4,JAM2,ICAM1,VCL
KEGG	Hypertrophic cardiomyopathy	KEGG:05410	0.0189926	1.72141	98	194	9	9330	ITGA11,TPM2,TPM1,SGCG,TGFB2,ITGA9,CAV3,ITGA8,CACNB3
KEGG	PI3K-Akt signaling pathway	KEGG:04151	0.0197067	1.70539	364	194	19	9330	THBS1,COL1A1,COL1A2,THBS2,ITGA11,COL4A2,FGF7,TNXB,TNC,COL4A1,ANGPT2,GNB4,CREB3L1,PDGFRB,ITGA9,ITGA8,NR4A1,COL4A6,CREB5
KEGG	Cell adhesion molecules	KEGG:04514	0.0264162	1.57813	174	194	12	9330	VCAM1,ALCAM,PECAM1,CD34,VCAN,SDC3,JAM2,ITGA9,NEO1,H2-T23,ITGA8,ICAM1
KEGG	Regulation of actin cytoskeleton	KEGG:04810	0.0302998	1.51856	230	194	14	9330	MYL9,ITGA11,GSN,TMSB4X,FGF7,ACTN1,MYH11,MYLK,ACTN4,PDGFRB,ITGA9,ITGA8,ENAH,VCL
KEGG	Human papillomavirus infection	KEGG:05165	0.0386478	1.41288	353	194	18	9330	THBS1,COL1A1,COL1A2,THBS2,ITGA11,COL4A2,TNXB,TNC,COL4A1,CREB3L1,PDGFRB,ITGA9,H2-T23,ITGA8,FZD1,COL4A6,HES1,CREB5
REAC	Extracellular matrix organization	REAC:R-MMU-1474244	2.30875e-24	23.6366	222	198	42	8405	COL8A1,COL1A1,COL1A2,VCAM1,SPARC,COL18A1,LOX,ELN,LOXL3,DCN,COL4A2,SERPINH1,COL5A2,PECAM1,FBLN5,TNXB,TNC,MMP2,COL4A1,COL5A1,SCUBE3,CD47,ACAN,PCOLCE,MFAP2,COL12A1,TGFB2,SDC3,BMP1,JAM2,FBN1,ADAMTS2,COL16A1,ITGA9,PXDN,ITGA8,LOXL2,MMP14,ICAM1,MFAP5,COL4A6,P3H1
REAC	Collagen formation	REAC:R-MMU-1474290	3.15781e-14	13.5006	71	198	20	8405	COL8A1,COL1A1,COL1A2,COL18A1,LOX,LOXL3,COL4A2,SERPINH1,COL5A2,COL4A1,COL5A1,PCOLCE,COL12A1,BMP1,ADAMTS2,COL16A1,PXDN,LOXL2,COL4A6,P3H1
REAC	Integrin cell surface interactions	REAC:R-MMU-216083	4.63328e-14	13.3341	63	198	19	8405	COL8A1,COL1A1,COL1A2,VCAM1,COL18A1,COL4A2,COL5A2,PECAM1,TNC,COL4A1,COL5A1,CD47,JAM2,FBN1,COL16A1,ITGA9,ITGA8,ICAM1,COL4A6
REAC	Crosslinking of collagen fibrils	REAC:R-MMU-2243919	1.21908e-13	12.914	14	198	11	8405	COL1A1,COL1A2,LOX,LOXL3,COL4A2,COL4A1,PCOLCE,BMP1,PXDN,LOXL2,COL4A6
REAC	Assembly of collagen fibrils and other multimeric structures	REAC:R-MMU-2022090	1.80575e-13	12.7433	42	198	16	8405	COL8A1,COL1A1,COL1A2,COL18A1,LOX,LOXL3,COL4A2,COL5A2,COL4A1,COL5A1,PCOLCE,COL12A1,BMP1,PXDN,LOXL2,COL4A6
REAC	Collagen biosynthesis and modifying enzymes	REAC:R-MMU-1650814	1.11865e-10	9.95131	60	198	16	8405	COL8A1,COL1A1,COL1A2,COL18A1,COL4A2,SERPINH1,COL5A2,COL4A1,COL5A1,PCOLCE,COL12A1,BMP1,ADAMTS2,COL16A1,COL4A6,P3H1
REAC	Regulation of Insulin-like Growth Factor (IGF) transport and uptake by Insulin-like Growth Factor Binding Proteins (IGFBPs)	REAC:R-MMU-381426	6.48749e-08	7.18792	116	198	18	8405	IGFBP7,LGALS1,CCN1,IGFBP2,IGFBP4,MFGE8,TNC,F5,CP,CST3,FSTL3,FBN1,CKAP4,RCN1,C3,TMEM132A,FAM20A,PRSS23
REAC	Degradation of the extracellular matrix	REAC:R-MMU-1474228	6.68628e-08	7.17482	102	198	17	8405	COL8A1,COL1A1,COL1A2,COL18A1,ELN,DCN,COL4A2,COL5A2,MMP2,COL4A1,COL5A1,SCUBE3,ACAN,COL12A1,FBN1,MMP14,COL4A6
REAC	Post-translational protein phosphorylation	REAC:R-MMU-8957275	2.27997e-07	6.64207	110	198	17	8405	IGFBP7,LGALS1,CCN1,IGFBP4,MFGE8,TNC,F5,CP,CST3,FSTL3,FBN1,CKAP4,RCN1,C3,TMEM132A,FAM20A,PRSS23
REAC	ECM proteoglycans	REAC:R-MMU-3000178	3.35228e-07	6.47466	39	198	11	8405	COL1A1,COL1A2,SPARC,DCN,COL5A2,TNXB,TNC,COL5A1,ACAN,ITGA9,ITGA8
REAC	Collagen degradation	REAC:R-MMU-1442490	1.14322e-06	5.94187	54	198	12	8405	COL8A1,COL1A1,COL1A2,COL18A1,COL4A2,COL5A2,MMP2,COL4A1,COL5A1,COL12A1,MMP14,COL4A6
REAC	Elastic fibre formation	REAC:R-MMU-1566948	2.37017e-06	5.62522	36	198	10	8405	LOX,ELN,LOXL3,FBLN5,MFAP2,TGFB2,FBN1,ITGA8,LOXL2,MFAP5
REAC	Smooth Muscle Contraction	REAC:R-MMU-445355	9.08742e-06	5.04156	31	198	9	8405	CALD1,ACTA2,MYL9,TPM2,TPM1,MYL6,ACTG2,MYLK,VCL
REAC	Platelet degranulation	REAC:R-MMU-114608	0.000109583	3.96026	111	198	14	8405	TIMP3,SPARC,TMSB4X,ISLR,PECAM1,FLNA,CD9,ACTN1,F5,TGFB2,ACTN4,SELENOP,MAGED2,VCL
REAC	Non-integrin membrane-ECM interactions	REAC:R-MMU-3000171	0.00011701	3.93178	30	198	8	8405	COL1A1,COL1A2,COL4A2,COL5A2,COL4A1,COL5A1,SDC3,COL4A6
REAC	Response to elevated platelet cytosolic Ca2+	REAC:R-MMU-76005	0.000170813	3.76748	115	198	14	8405	TIMP3,SPARC,TMSB4X,ISLR,PECAM1,FLNA,CD9,ACTN1,F5,TGFB2,ACTN4,SELENOP,MAGED2,VCL
REAC	Collagen chain trimerization	REAC:R-MMU-8948216	0.000334745	3.47529	34	198	8	8405	COL8A1,COL1A1,COL1A2,COL18A1,COL5A2,COL5A1,COL12A1,COL16A1
REAC	Molecules associated with elastic fibres	REAC:R-MMU-2129379	0.001763	2.75375	30	198	7	8405	ELN,FBLN5,MFAP2,TGFB2,FBN1,ITGA8,MFAP5
REAC	Platelet activation, signaling and aggregation	REAC:R-MMU-76002	0.00475354	2.32298	239	198	18	8405	COL1A1,COL1A2,TIMP3,SPARC,TMSB4X,ISLR,PECAM1,FLNA,CD9,ACTN1,F5,GNB4,TGFB2,ACTN4,SELENOP,MAGED2,VCL,MGLL
WP	Focal adhesion	WP:WP85	6.7165e-07	6.17286	185	145	23	4496	THBS1,COL1A1,COL1A2,THBS2,ITGA11,COL4A2,COL5A2,FLNA,TNXB,MYL6,TNC,ACTN1,COL4A1,COL5A1,MYLK,SELENOP,CAV1,PDGFRB,ITGA9,CAV3,ITGA8,VCL,COL4A6
WP	Comprehensive IL 17A signaling	WP:WP5242	0.0042901	2.36753	102	145	12	4496	COL1A1,ACTA2,MYLK,PPP1R14B,SMAD7,MMP3,FBN1,CCN2,C3,SMAD6,MMP14,SNAI1
WP	Endochondral ossification	WP:WP1270	0.00586822	2.23149	61	145	9	4496	TIMP3,SERPINH1,PTH1R,ACAN,TGFB2,SLC38A2,SOX9,ADAMTS1,ENPP1
WP	Osteoblast signaling	WP:WP238	0.00900879	2.04533	10	145	4	4496	COL1A1,PTH1R,PDGFRB,TNFRSF11B
WP	Spinal cord injury	WP:WP2432	0.0142076	1.84748	99	145	11	4496	COL4A1,CD47,ACAN,VCAN,NTN1,GADD45A,SOX9,ICAM1,EGR1,NR4A1,ZFP36
TF	Factor: MAZ; motif: CCCTCCCYCYN; match class: 1	TF:M07297_1	0.0312214	1.50555	822	394	33	21629	THBS1,COL1A1,COL1A2,ANXA8,CRLF1,ELN,SLURP1,COL4A2,RGS5,MGST1,COL4A1,LRP1,C1QTNF6,NUPR1,MYH11,COL12A1,PRELP,SMAD7,SERPINE1,CST3,ST3GAL4,PDE3A,MECOM,PPP1R18,CLMP,SOX9,TMBIM1,ICAM1,ARHGEF25,ENAH,QPCT,JPH2,BCL9L
TF	Factor: SRF; motif: DCCWTATATGGNCWN	TF:M00215	0.032817	1.4839	202	394	14	21629	TAGLN,CNN2,LXN,MYL6,ACTG2,MYH11,SDC3,GLIPR1,CD248,FOSB,NR2F6,EGR1,VCL,GLIPR2
TF	Factor: FPM315; motif: SRGGGAGGAGGN; match class: 1	TF:M01587_1	0.0437757	1.35877	353	394	19	21629	SPARC,FXYD5,TNXB,CD47,NUPR1,EPAS1,CREB3L1,MIF,CRIM1,KCNJ8,APLP1,MECOM,CD248,AUTS2,GPR153,CPNE8,ENAH,LPP,MYLIP
MIRNA	mmu-miR-29a-3p	MIRNA:mmu-miR-29a-3p	1.2423e-05	4.90577	49	198	11	7222	COL1A1,COL1A2,SPARC,ELN,COL4A2,COL4A1,LPL,PDGFRB,FBN1,COL4A6,ZFP36
MIRNA	mmu-miR-29b-1-5p	MIRNA:mmu-miR-29b-1-5p	0.00748927	2.12556	8	198	4	7222	COL1A2,ACTA2,PDGFRB,SOX4
MIRNA	mmu-miR-29b-3p	MIRNA:mmu-miR-29b-3p	0.0207738	1.68248	54	198	8	7222	COL1A1,COL1A2,SPARC,ELN,COL4A2,COL4A1,FBN1,COL4A6
CORUM	Fhl1-Pdlim1-Gsn-Actn1 complex	CORUM:6774	0.00401409	2.39641	4	24	3	1082	GSN,ACTN1,PDLIM1
HP	Hyperextensible skin	HP:0000974	9.77744e-07	6.00977	71	141	15	5098	COL1A1,COL1A2,ELN,COL5A2,FBLN5,FLNA,TNXB,COL5A1,C1S1,COL12A1,TGFB2,PDGFRB,FBN1,ADAMTS2,ENPP1
HP	Bruising susceptibility	HP:0000978	1.22917e-05	4.91039	172	141	21	5098	COL1A1,COL1A2,ACTA2,LOX,ELN,GSN,COL5A2,FLNA,TNXB,F5,COL5A1,C1S1,MYH11,CREB3L1,MYLK,TGFB2,FBN1,ADAMTS2,PLEC,MFAP5,ENPP1
HP	Subcutaneous hemorrhage	HP:0001933	1.39081e-05	4.85673	243	141	25	5098	COL1A1,COL1A2,ACTA2,LOX,ELN,GSN,COL5A2,FLNA,TNXB,F5,COL5A1,C1S1,MYH11,CREB3L1,MYLK,TGFB2,SERPINE1,JAM2,PDGFRB,FBN1,ADAMTS2,PLEC,MFAP5,ENPP1,ORAI1
HP	Dilatation of the cerebral artery	HP:0004944	1.57993e-05	4.80136	51	141	12	5098	COL1A1,ACTA2,LOX,ELN,COL5A2,COL4A1,COL5A1,MYH11,MYLK,TGFB2,FBN1,MFAP5
HP	Ascending aortic dissection	HP:0004933	3.07453e-05	4.51222	26	141	9	5098	ACTA2,LOX,ELN,MYH11,MYLK,TGFB2,FBN1,SMAD6,MFAP5
HP	Cystic medial necrosis	HP:0012180	3.28382e-05	4.48362	19	141	8	5098	ACTA2,LOX,ELN,MYH11,MYLK,TGFB2,FBN1,MFAP5
HP	Medial degeneration	HP:0032079	3.28382e-05	4.48362	19	141	8	5098	ACTA2,LOX,ELN,MYH11,MYLK,TGFB2,FBN1,MFAP5
HP	Descending thoracic aorta aneurysm	HP:0004959	3.28382e-05	4.48362	19	141	8	5098	ACTA2,LOX,ELN,MYH11,MYLK,TGFB2,FBN1,MFAP5
HP	Mucoid extracellular matrix accumulation	HP:0200146	3.28382e-05	4.48362	19	141	8	5098	ACTA2,LOX,ELN,MYH11,MYLK,TGFB2,FBN1,MFAP5
HP	Dermal atrophy	HP:0004334	3.32162e-05	4.47865	104	141	16	5098	COL1A1,COL1A2,LOX,GSN,COL5A2,TNXB,COL5A1,LRP1,C1S1,COL12A1,TGFB2,PDGFRB,FBN1,ADAMTS2,PLEC,ENPP1
HP	Abnormal ascending aorta morphology	HP:0031784	4.50427e-05	4.34638	27	141	9	5098	ACTA2,LOX,ELN,MYH11,MYLK,TGFB2,FBN1,SMAD6,MFAP5
HP	Abnormal left ventricular function	HP:0005162	5.18521e-05	4.28523	137	141	18	5098	ACTA2,ANKRD1,LOX,ELN,TPM1,SLC6A6,SGCG,MYH11,MYLK,TGFB2,ABCC9,FBN1,CITED2,NEXN,MFAP5,ENPP1,JPH2,VCL
HP	Paroxysmal dyspnea	HP:0012763	5.34609e-05	4.27196	20	141	8	5098	ACTA2,LOX,ELN,MYH11,MYLK,TGFB2,FBN1,MFAP5
HP	Abnormal cardiac ventricular function	HP:0030872	6.54245e-05	4.18426	155	141	19	5098	ACTA2,ANKRD1,LOX,ELN,TPM1,FBLN5,SLC6A6,SGCG,MYH11,MYLK,TGFB2,ABCC9,FBN1,CITED2,NEXN,MFAP5,ENPP1,JPH2,VCL
HP	Descending aortic dissection	HP:0012499	8.43573e-05	4.07388	21	141	8	5098	ACTA2,LOX,ELN,MYH11,MYLK,TGFB2,FBN1,MFAP5
HP	Atrophic scars	HP:0001075	0.000121993	3.91366	39	141	10	5098	COL1A1,COL1A2,COL5A2,TNXB,COL5A1,LRP1,C1S1,COL12A1,ADAMTS2,PLEC
HP	Aortic dissection	HP:0002647	0.000121993	3.91366	39	141	10	5098	ACTA2,LOX,ELN,MYH11,MYLK,TGFB2,FBN1,SMAD6,MFAP5,ENPP1
HP	Blepharochalasis	HP:0010749	0.000177102	3.75178	6	141	5	5098	COL1A1,GSN,COL5A2,COL5A1,ADAMTS2
HP	Abdominal aortic aneurysm	HP:0005112	0.000193945	3.71232	23	141	8	5098	ACTA2,LOX,ELN,MYH11,MYLK,TGFB2,FBN1,MFAP5
HP	Dural ectasia	HP:0100775	0.000193945	3.71232	23	141	8	5098	ACTA2,LOX,ELN,MYH11,MYLK,TGFB2,FBN1,MFAP5
HP	Abnormal peristalsis	HP:0030914	0.000193945	3.71232	23	141	8	5098	ACTA2,MYL9,ACTG2,MYH11,MYLK,CLMP,LMOD1,COL4A6
HP	Scarring	HP:0100699	0.000204737	3.6888	103	141	15	5098	COL1A1,COL1A2,COL5A2,FLNA,TNXB,COL5A1,LRP1,C1S1,COL12A1,TGFB2,TGFBI,PDGFRB,TNFRSF11B,ADAMTS2,PLEC
HP	Atypical scarring of skin	HP:0000987	0.000256683	3.5906	77	141	13	5098	COL1A1,COL1A2,COL5A2,FLNA,TNXB,COL5A1,LRP1,C1S1,COL12A1,TGFB2,PDGFRB,ADAMTS2,PLEC
HP	Carotid artery dilatation	HP:0012163	0.000284173	3.54642	24	141	8	5098	ACTA2,LOX,ELN,MYH11,MYLK,TGFB2,FBN1,MFAP5
HP	Abnormal spinal meningeal morphology	HP:0010303	0.000284173	3.54642	24	141	8	5098	ACTA2,LOX,ELN,MYH11,MYLK,TGFB2,FBN1,MFAP5
HP	Abnormal cerebral artery morphology	HP:0009145	0.000300798	3.52172	78	141	13	5098	COL1A1,ACTA2,LOX,ELN,COL5A2,COL4A1,COL5A1,MYH11,MYLK,TGFB2,PDGFRB,FBN1,MFAP5
HP	Aortic root aneurysm	HP:0002616	0.000408331	3.38899	67	141	12	5098	COL1A1,COL1A2,ACTA2,LOX,ELN,COL5A2,COL5A1,MYH11,MYLK,TGFB2,FBN1,MFAP5
HP	Protrusio acetabuli	HP:0003179	0.00064898	3.18777	12	141	6	5098	COL1A1,COL1A2,SERPINF1,MMP2,TGFB2,FBN1
HP	Poor wound healing	HP:0001058	0.000662825	3.1786	46	141	10	5098	COL1A1,COL1A2,ELN,COL5A2,FBLN5,TNXB,COL5A1,COL12A1,SERPINE1,ADAMTS2
HP	Tibial bowing	HP:0002982	0.000731747	3.13564	36	141	9	5098	COL1A1,COL1A2,SERPINH1,FLNA,PDGFRB,SOX9,ENPP1,SETBP1,P3H1
HP	Ischemic stroke	HP:0002140	0.000731747	3.13564	36	141	9	5098	ACTA2,LOX,ELN,COL4A1,MYH11,MYLK,TGFB2,FBN1,MFAP5
HP	Wormian bones	HP:0002645	0.000733524	3.13459	58	141	11	5098	COL1A1,COL1A2,ELN,FBLN5,FLNA,CREB3L1,BMP1,PDGFRB,SETBP1,P3H1,TENT5A
HP	Cerebral infarct	HP:0025722	0.000944425	3.02483	37	141	9	5098	ACTA2,LOX,ELN,COL4A1,MYH11,MYLK,TGFB2,FBN1,MFAP5
HP	Thoracic aortic aneurysm	HP:0012727	0.00101456	2.99372	116	141	15	5098	COL1A1,COL1A2,ACTA2,LOX,ELN,COL5A2,FBLN5,FLNA,COL5A1,MYH11,MYLK,TGFB2,FBN1,SMAD6,MFAP5
HP	Incisional hernia	HP:0004872	0.00112249	2.94982	4	141	4	5098	COL1A1,COL5A2,COL5A1,FBN1
HP	Mitral valve prolapse	HP:0001634	0.00113651	2.94443	117	141	15	5098	COL1A1,COL1A2,PRG4,ELN,COL5A2,SLC6A6,FLNA,TNXB,MMP2,COL5A1,TGFB2,FBN1,MMP14,MFAP5,ENPP1
HP	Abnormal atrioventricular valve morphology	HP:0006705	0.00190408	2.72031	173	141	18	5098	COL1A1,COL1A2,PRG4,ELN,TPM1,COL5A2,SLC6A6,FLNA,TNXB,MMP2,COL5A1,TGFB2,FBN1,MMP14,CITED2,MFAP5,ENPP1,JPH2
HP	Abnormal bladder morphology	HP:0025487	0.00197377	2.7047	77	141	12	5098	COL1A1,COL1A2,ELN,MYL9,COL5A2,FBLN5,ACTG2,COL5A1,MYH11,MYLK,PLEC,LMOD1
HP	Exertional dyspnea	HP:0002875	0.0025143	2.59958	141	141	16	5098	ACTA2,ANKRD1,LOX,ELN,TPM1,MYH11,MYLK,TGFB2,ABCC9,FBN1,PLEC,CITED2,NEXN,MFAP5,JPH2,VCL
HP	Hypoperistalsis	HP:0100771	0.00257115	2.58987	22	141	7	5098	ACTA2,MYL9,ACTG2,MYH11,MYLK,LMOD1,COL4A6
HP	Dentinogenesis imperfecta	HP:0000703	0.00257115	2.58987	22	141	7	5098	COL1A1,COL1A2,SPARC,SERPINF1,SERPINH1,BMP1,P3H1
HP	Limitation of joint mobility	HP:0001376	0.00258916	2.58684	406	141	29	5098	COL1A1,COL1A2,CRLF1,PRG4,ELN,PTH1R,FLNA,ACTG2,MMP2,SCUBE3,PERP,LTBP2,COL12A1,HACD1,BMP1,ABCC9,PDGFRB,TNFRSF11B,FBN1,SFRP4,ADAMTS2,SMAD6,MECOM,MAF,ENPP1,SETBP1,GNPTG,ASPN,TMEM43
HP	Abnormal bleeding	HP:0001892	0.0029307	2.53303	528	141	34	5098	COL1A1,COL1A2,SPARC,ACTA2,LOX,ELN,GSN,COL4A2,COL5A2,EFEMP1,FLNA,TNXB,ACTN1,COL4A1,F5,COL5A1,C1S1,EPAS1,MYH11,CREB3L1,MYLK,TGFB2,SERPINE1,CST3,JAM2,PLVAP,PDGFRB,FBN1,ADAMTS2,BMYC,PLEC,MFAP5,ENPP1,ORAI1
HP	Pneumothorax	HP:0002107	0.00301348	2.52093	80	141	12	5098	ACTA2,LOX,ELN,FBLN5,MYH11,MYLK,MIF,TGFB2,CAV1,FBN1,ADAMTS2,MFAP5
HP	Soft skin	HP:0000977	0.00371666	2.42985	43	141	9	5098	COL1A1,COL1A2,SPARC,ELN,COL5A2,TNXB,COL5A1,COL12A1,ADAMTS2
HP	Abnormal heart valve morphology	HP:0001654	0.00393715	2.40482	346	141	26	5098	COL1A1,COL1A2,ACTA2,LOX,PRG4,ELN,TPM1,COL5A2,SLC6A6,FLNA,TNXB,MMP2,COL5A1,MYH11,MYLK,TGFB2,ABCC9,FBN1,KCNJ8,SPEG,SMAD6,MMP14,CITED2,MFAP5,ENPP1,JPH2
HP	Abnormal aortic valve cusp morphology	HP:0031567	0.00421778	2.37492	113	141	14	5098	ACTA2,LOX,ELN,FLNA,TNXB,MMP2,MYH11,MYLK,TGFB2,ABCC9,FBN1,SMAD6,MMP14,MFAP5
HP	Hypovolemia	HP:0011106	0.00434442	2.36207	33	141	8	5098	ACTA2,LOX,ELN,MYH11,MYLK,TGFB2,FBN1,MFAP5
HP	Abnormality of blood volume homeostasis	HP:0011104	0.00434442	2.36207	33	141	8	5098	ACTA2,LOX,ELN,MYH11,MYLK,TGFB2,FBN1,MFAP5
HP	Peripheral arterial stenosis	HP:0004950	0.00434442	2.36207	33	141	8	5098	ACTA2,LOX,ELN,MYH11,MYLK,TGFB2,FBN1,MFAP5
HP	Intracranial hemorrhage	HP:0002170	0.00441101	2.35546	147	141	16	5098	SPARC,ACTA2,LOX,ELN,COL4A2,FLNA,COL4A1,F5,EPAS1,MYH11,MYLK,TGFB2,SERPINE1,CST3,FBN1,MFAP5
HP	Atherosclerosis	HP:0002621	0.00451158	2.34567	83	141	12	5098	ACTA2,LOX,ELN,TNXB,LPL,MYH11,MYLK,TGFB2,FBN1,EPHX2,MFAP5,ENPP1
HP	Transient ischemic attack	HP:0002326	0.00457044	2.34004	56	141	10	5098	ACTA2,LOX,ELN,MYH11,MYLK,TGFB2,FBN1,CITED2,MFAP5,ENPP1
HP	Abnormal mitral valve morphology	HP:0001633	0.00631005	2.19997	151	141	16	5098	COL1A1,COL1A2,PRG4,ELN,COL5A2,SLC6A6,FLNA,TNXB,MMP2,COL5A1,TGFB2,FBN1,MMP14,CITED2,MFAP5,ENPP1
HP	Abnormal dentin morphology	HP:0010299	0.00675948	2.17009	25	141	7	5098	COL1A1,COL1A2,SPARC,SERPINF1,SERPINH1,BMP1,P3H1
HP	Megacystis	HP:0000021	0.0067987	2.16757	10	141	5	5098	MYL9,ACTG2,MYH11,MYLK,LMOD1
HP	Striae distensae	HP:0001065	0.00702753	2.1532	35	141	8	5098	COL1A1,LOX,COL5A2,TNXB,COL5A1,TGFB2,FBN1,ENPP1
HP	Blue sclerae	HP:0000592	0.00806799	2.09323	103	141	13	5098	COL1A1,COL1A2,SERPINH1,COL5A1,CREB3L1,COL12A1,TGFB2,BMP1,FBN1,ADAMTS2,ENPP1,CHSY1,TENT5A
HP	Aortic regurgitation	HP:0001659	0.00806799	2.09323	103	141	13	5098	COL1A2,ACTA2,LOX,ELN,FBLN5,FLNA,MYH11,MYLK,TGFB2,FBN1,SMAD6,MFAP5,GNPTG
HP	Femoral bowing	HP:0002980	0.00817343	2.0876	47	141	9	5098	COL1A1,COL1A2,FLNA,BMP1,TNFRSF11B,SOX9,ENPP1,P3H1,TENT5A
HP	Ascending tubular aorta aneurysm	HP:0004970	0.00903762	2.04395	26	141	7	5098	ACTA2,LOX,FBLN5,FLNA,MYH11,TGFB2,FBN1
HP	Arteriosclerosis	HP:0002634	0.00959055	2.01816	89	141	12	5098	ACTA2,LOX,ELN,TNXB,LPL,MYH11,MYLK,TGFB2,FBN1,EPHX2,MFAP5,ENPP1
HP	Aplasia/Hypoplasia of the skin	HP:0008065	0.0134945	1.86984	198	141	18	5098	COL1A1,COL1A2,LOX,GSN,COL5A2,FLNA,TNXB,COL5A1,LRP1,C1S1,COL12A1,TGFB2,CAV1,PDGFRB,FBN1,ADAMTS2,PLEC,ENPP1
HP	Fragile skin	HP:0001030	0.0136118	1.86608	38	141	8	5098	COL1A1,COL1A2,COL5A2,COL5A1,C1S1,PDGFRB,ADAMTS2,PLEC
HP	Subarachnoid hemorrhage	HP:0002138	0.0136118	1.86608	38	141	8	5098	ACTA2,LOX,ELN,MYH11,MYLK,TGFB2,FBN1,MFAP5
HP	Joint subluxation	HP:0032153	0.0155301	1.80883	28	141	7	5098	COL1A1,COL1A2,FBLN5,TNXB,MMP2,COL5A1,ADAMTS2
HP	Hemoptysis	HP:0002105	0.0171356	1.7661	94	141	12	5098	ACTA2,LOX,ELN,COL5A2,F5,COL5A1,MYH11,MYLK,MIF,TGFB2,FBN1,MFAP5
HP	Bicuspid aortic valve	HP:0001647	0.0187212	1.72767	111	141	13	5098	ACTA2,LOX,ELN,FLNA,MMP2,MYH11,MYLK,TGFB2,ABCC9,FBN1,SMAD6,MMP14,MFAP5
HP	Chest pain	HP:0100749	0.0187344	1.72736	128	141	14	5098	ACTA2,LOX,CRLF1,ELN,EPAS1,MYH11,MYLK,TGFB2,ABCC9,FBN1,CAV3,MFAP5,COL4A6,TMEM43
HP	Dilatation of the bladder	HP:0010955	0.0204295	1.68974	12	141	5	5098	MYL9,ACTG2,MYH11,MYLK,LMOD1
HP	Intestinal hypoplasia	HP:0005245	0.0226635	1.64467	20	141	6	5098	FLNA,ACTG2,MYH11,MYLK,CLMP,LMOD1
HP	Coronary artery atherosclerosis	HP:0001677	0.0230805	1.63675	53	141	9	5098	ACTA2,LOX,ELN,MYH11,MYLK,TGFB2,FBN1,EPHX2,MFAP5
HP	Platyspondyly	HP:0000926	0.0276972	1.55756	115	141	13	5098	COL1A1,COL1A2,SPARC,SERPINH1,PTH1R,FLNA,ACAN,CREB3L1,BMP1,ABCC9,SFRP4,KCNJ8,P3H1
HP	Congestive heart failure	HP:0001635	0.0279741	1.55324	250	141	20	5098	COL1A1,COL1A2,ANKRD1,ELN,TPM1,FBLN5,FLNA,CP,EPAS1,ABCC9,CAV1,FBN1,CCN2,CAV3,CITED2,NEXN,ENPP1,JPH2,VCL,TMEM43
HP	Thin bony cortex	HP:0002753	0.0310112	1.50848	21	141	6	5098	SERPINH1,PTH1R,MMP2,FBN1,SFRP4,TENT5A
HP	Cutis marmorata	HP:0000965	0.0321012	1.49348	69	141	10	5098	ACTA2,LOX,ELN,MYH11,MYLK,TGFB2,ABCC9,CAV1,FBN1,MFAP5
HP	Abnormal coronary artery morphology	HP:0006704	0.0321012	1.49348	69	141	10	5098	ACTA2,LOX,ELN,MYH11,MYLK,TGFB2,FBN1,EPHX2,MFAP5,ENPP1
HP	Soft, doughy skin	HP:0001027	0.0324617	1.48863	13	141	5	5098	COL1A1,COL1A2,COL5A2,COL5A1,ADAMTS2
HP	Genital hernia	HP:0100823	0.0368073	1.43407	7	141	4	5098	COL1A1,ELN,COL5A2,COL5A1
HP	Uterine prolapse	HP:0000139	0.0368073	1.43407	7	141	4	5098	COL1A1,ELN,COL5A2,COL5A1
HP	Pulp calcification	HP:0003771	0.0368073	1.43407	7	141	4	5098	COL1A1,COL5A2,COL5A1,FAM20A
HP	Hernia of the abdominal wall	HP:0004299	0.0373278	1.42797	489	141	30	5098	COL1A1,COL1A2,ACTA2,LOX,ELN,SERPINH1,COL5A2,FBLN5,FLNA,ACTG2,MMP2,COL5A1,C1S1,MYH11,MYLK,TGFB2,BMP1,ABCC9,FBN1,ADAMTS2,KCNJ8,MMP14,MAF,AUTS2,LMOD1,MFAP5,RNF13,SETBP1,P3H1,TENT5A
HP	Subcutaneous spheroids	HP:0025014	0.0414427	1.38255	3	141	3	5098	COL1A1,COL5A2,COL5A1
HP	Inguinal hernia	HP:0000023	0.0421763	1.37493	301	141	22	5098	COL1A1,COL1A2,ACTA2,LOX,ELN,SERPINH1,COL5A2,FBLN5,FLNA,COL5A1,C1S1,MYH11,MYLK,TGFB2,FBN1,ADAMTS2,MAF,AUTS2,MFAP5,RNF13,SETBP1,P3H1
HP	Abdominal wall defect	HP:0010866	0.0455521	1.34149	494	141	30	5098	COL1A1,COL1A2,ACTA2,LOX,ELN,SERPINH1,COL5A2,FBLN5,FLNA,ACTG2,MMP2,COL5A1,C1S1,MYH11,MYLK,TGFB2,BMP1,ABCC9,FBN1,ADAMTS2,KCNJ8,MMP14,MAF,AUTS2,LMOD1,MFAP5,RNF13,SETBP1,P3H1,TENT5A
HP	Abnormality of upper limb joint	HP:0009810	0.0471777	1.32626	546	141	32	5098	COL1A1,CRLF1,PRG4,ELN,COL5A2,PTH1R,FLNA,ACTG2,MMP2,COL5A1,PMP22,COL12A1,TGFB2,HACD1,BMP1,ABCC9,CAV1,PDGFRB,FBN1,SFRP4,CCN2,FBLN1,SMAD6,MECOM,MMP14,SOX9,MAF,AUTS2,ENPP1,CHSY1,SETBP1,TMEM43
HP	Lack of skin elasticity	HP:0100679	0.0493065	1.3071	58	141	9	5098	COL1A1,LOX,COL5A2,FBLN5,TNXB,COL5A1,TGFB2,FBN1,ENPP1
HP	Tricuspid valve prolapse	HP:0001704	0.0493768	1.30648	14	141	5	5098	COL1A1,COL5A2,FLNA,COL5A1,FBN1

## Sheet: ST7_I_cluster_markers
Marker ref	p_val	avg_logFC	pct.1	pct.2	p_val_adj	cluster	gene
Igfbp7	8.65173e-175	0.545645	1	1	1.55999e-170	0	Igfbp7
Htra1	1.27414e-149	0.693614	0.996	0.899	2.2974e-145	0	Htra1
Col18a1	2.58151e-126	0.565526	1	0.925	4.65473e-122	0	Col18a1
Mfge8	1.71982e-121	0.557504	1	0.972	3.101e-117	0	Mfge8
Lmcd1	1.0633e-109	0.624497	1	0.827	1.91723e-105	0	Lmcd1
Sost	1.03146e-103	0.76508	0.945	0.613	1.85982e-99	0	Sost
Wtip	6.05169e-94	0.562907	0.957	0.772	1.09118e-89	0	Wtip
Smoc2	1.19019e-84	0.556018	0.703	0.334	2.14603e-80	0	Smoc2
Igfbp2	3.04996e-63	0.807045	0.505	0.212	5.49938e-59	0	Igfbp2
Mfap4	2.64387e-49	0.519778	0.882	0.656	4.76717e-45	0	Mfap4
Dstn	6.53426e-114	0.560497	1	0.974	1.17819e-109	1	Dstn
Mustn1	2.50547e-71	0.507748	0.997	0.863	4.5176e-67	1	Mustn1
Atf3	2.53637e-179	0.980904	0.995	0.828	4.57333e-175	2	Atf3
Ccn1	1.33557e-148	0.772979	0.99	0.872	2.40817e-144	2	Ccn1
Ier2	1.37896e-143	0.733176	0.998	0.921	2.48641e-139	2	Ier2
Egr1	9.54183e-142	0.677171	1	0.945	1.72049e-137	2	Egr1
Dusp1	7.41848e-141	0.743719	0.998	0.87	1.33763e-136	2	Dusp1
Klf2	4.64793e-120	0.733818	0.983	0.847	8.38069e-116	2	Klf2
Sparcl1	9.69134e-110	0.751939	0.943	0.526	1.74745e-105	2	Sparcl1
Ifrd1	9.79073e-104	0.657171	0.972	0.811	1.76537e-99	2	Ifrd1
Nr4a1	4.00895e-103	0.637787	0.829	0.445	7.22854e-99	2	Nr4a1
Fos	1.84413e-101	0.530481	1	0.972	3.32516e-97	2	Fos
Sgk1	1.04651e-94	0.607308	0.935	0.677	1.88696e-90	2	Sgk1
Myh11	1.36666e-88	0.564333	0.998	0.801	2.46423e-84	2	Myh11
Btg2	1.19526e-75	0.553314	0.948	0.761	2.15518e-71	2	Btg2
Id1	5.93945e-71	0.552531	0.963	0.837	1.07094e-66	2	Id1
Gadd45b	6.82744e-70	0.502944	0.995	0.947	1.23105e-65	2	Gadd45b
Gem	1.05089e-68	0.535776	0.878	0.627	1.89486e-64	2	Gem
Lum	7.0853e-292	1.7716	0.918	0.252	1.27755e-287	3	Lum
Pcolce	6.58261e-218	0.94928	0.886	0.286	1.18691e-213	3	Pcolce
Ecrg4	4.88793e-217	1.20285	0.548	0.078	8.81343e-213	3	Ecrg4
Col1a1	1.26996e-203	1.25559	1	0.965	2.28987e-199	3	Col1a1
Col8a1	2.09344e-198	0.873795	0.83	0.255	3.77469e-194	3	Col8a1
Mmp2	1.02673e-193	0.760685	0.79	0.223	1.8513e-189	3	Mmp2
Tmem176b	3.1739e-188	0.80867	0.851	0.275	5.72285e-184	3	Tmem176b
Col1a2	1.91632e-187	1.04303	1	0.991	3.45532e-183	3	Col1a2
Cxcl12	2.48097e-174	1.41691	0.9	0.419	4.47343e-170	3	Cxcl12
Tmem176a	2.63482e-172	0.697463	0.755	0.218	4.75084e-168	3	Tmem176a
Dcn	8.41317e-163	0.557286	0.581	0.116	1.51698e-158	3	Dcn
Slco2a1	4.06421e-162	0.721424	0.734	0.221	7.32818e-158	3	Slco2a1
Fkbp11	1.3171e-156	0.718044	0.793	0.265	2.37486e-152	3	Fkbp11
Sfrp2	9.41878e-154	1.80467	0.792	0.356	1.6983e-149	3	Sfrp2
Ppic	1.19668e-153	0.74237	0.984	0.733	2.15773e-149	3	Ppic
Fbln2	3.42759e-153	0.953385	0.865	0.367	6.18029e-149	3	Fbln2
Tm4sf1	3.75817e-153	0.748296	1	0.995	6.77635e-149	3	Tm4sf1
Tmsb10	3.67875e-152	0.793541	0.988	0.813	6.63315e-148	3	Tmsb10
Vcam1	4.25938e-149	0.919109	0.93	0.434	7.68009e-145	3	Vcam1
Ccn5	7.25219e-149	1.02998	0.786	0.278	1.30764e-144	3	Ccn5
Fbln5	5.21165e-142	0.768845	0.995	0.96	9.39712e-138	3	Fbln5
Eln	3.81831e-140	1.19997	0.988	0.982	6.88479e-136	3	Eln
Cthrc1	5.81857e-135	0.51996	0.434	0.073	1.04915e-130	3	Cthrc1
Timp1	9.29206e-135	0.887562	0.967	0.649	1.67545e-130	3	Timp1
Serpinh1	2.01403e-133	0.586392	1	0.991	3.63149e-129	3	Serpinh1
Thbs1	3.95801e-132	0.998262	0.848	0.385	7.1367e-128	3	Thbs1
Rplp0	2.88358e-130	0.54582	1	0.999	5.19939e-126	3	Rplp0
Ly6a	1.35665e-128	0.657465	0.448	0.084	2.44617e-124	3	Ly6a
Sparc	2.44783e-127	0.754025	1	0.998	4.41368e-123	3	Sparc
Rarres1	2.75608e-127	0.641151	0.694	0.244	4.96948e-123	3	Rarres1
Mmp14	3.15848e-127	0.685738	0.83	0.379	5.69506e-123	3	Mmp14
Oaf	3.11269e-125	0.554566	0.739	0.27	5.61249e-121	3	Oaf
Ftl1	1.15582e-118	0.515826	1	0.999	2.08406e-114	3	Ftl1
Nrn1	7.18512e-114	0.554657	0.594	0.171	1.29555e-109	3	Nrn1
Hmox1	1.95171e-111	0.833697	0.599	0.197	3.51913e-107	3	Hmox1
Ltbp2	6.10333e-110	0.635942	0.776	0.318	1.10049e-105	3	Ltbp2
Sfrp4	9.39411e-107	0.6325	0.443	0.106	1.69385e-102	3	Sfrp4
Fn1	5.50543e-104	0.702293	1	0.977	9.92685e-100	3	Fn1
Sec61b	1.38586e-102	0.553363	0.984	0.892	2.49885e-98	3	Sec61b
Frzb	3.84007e-102	0.57983	0.708	0.296	6.92402e-98	3	Frzb
Fstl1	6.13651e-100	0.568641	0.989	0.958	1.10647e-95	3	Fstl1
Cxcl2	7.52746e-100	0.829812	0.59	0.193	1.35728e-95	3	Cxcl2
Rcn1	7.71085e-100	0.536452	0.867	0.497	1.39034e-95	3	Rcn1
Lox	3.88182e-99	0.66924	0.949	0.765	6.9993e-95	3	Lox
Cxcl1	1.04613e-98	0.815314	0.758	0.331	1.88628e-94	3	Cxcl1
Col5a2	1.81613e-93	0.581442	0.96	0.797	3.27466e-89	3	Col5a2
Mgp	3.44221e-92	0.715795	1	1	6.20665e-88	3	Mgp
Ifitm3	3.44696e-90	0.538875	0.991	0.947	6.21521e-86	3	Ifitm3
Lman1	1.19235e-85	0.507864	0.912	0.632	2.14993e-81	3	Lman1
Lxn	2.93865e-85	0.597055	0.839	0.508	5.29868e-81	3	Lxn
Col3a1	1.49909e-81	0.657625	0.982	0.959	2.70301e-77	3	Col3a1
Ereg	1.18075e-77	0.588339	0.669	0.309	2.12901e-73	3	Ereg
Phlda1	5.52734e-75	0.557901	0.856	0.538	9.96636e-71	3	Phlda1
Ptgs2	4.01927e-74	0.515715	0.629	0.264	7.24715e-70	3	Ptgs2
Fbn1	1.19299e-71	0.506654	0.897	0.614	2.15108e-67	3	Fbn1
Ccnl1	1.23965e-71	0.5074	0.93	0.662	2.23521e-67	3	Ccnl1
Rgs5	9.28895e-65	0.540314	0.424	0.144	1.67489e-60	3	Rgs5
Lpl	2.26366e-64	0.739303	0.643	0.352	4.08161e-60	3	Lpl
Cox4i2	2.80924e-64	0.533273	0.604	0.287	5.06535e-60	3	Cox4i2
Ier3	1.62442e-62	0.544927	0.963	0.893	2.92899e-58	3	Ier3
Serpinb6b	1.04965e-35	0.514883	0.743	0.545	1.89262e-31	3	Serpinb6b
Apoe	2.93727e-28	0.632373	0.651	0.508	5.2962e-24	3	Apoe
Spp1	6.19655e-203	2.88901	0.959	0.455	1.1173e-198	4	Spp1
Timp11	1.83669e-88	1.51185	0.948	0.665	3.31173e-84	4	Timp1
Smoc21	4.47338e-84	0.966934	0.77	0.353	8.06596e-80	4	Smoc2
Cp	1.25408e-75	0.596635	0.411	0.097	2.26122e-71	4	Cp
Lcn2	2.64655e-73	1.5535	0.243	0.033	4.77199e-69	4	Lcn2
Tnfrsf11b	5.2377e-68	0.95245	0.713	0.348	9.4441e-64	4	Tnfrsf11b
Mgp1	1.81771e-64	0.833536	1	1	3.27751e-60	4	Mgp
Scx	4.94176e-56	0.559835	0.659	0.296	8.91049e-52	4	Scx
Esm1	1.87479e-51	0.99971	0.393	0.124	3.38044e-47	4	Esm1
Cxcl121	2.22557e-45	0.660257	0.778	0.452	4.01293e-41	4	Cxcl12
Ace	6.77037e-44	0.566238	0.736	0.447	1.22076e-39	4	Ace
Clu	1.01555e-40	1.19229	0.881	0.823	1.83115e-36	4	Clu
Crlf1	9.79414e-38	0.57762	0.693	0.427	1.76598e-33	4	Crlf1
Vcam11	1.92832e-34	1.03658	0.757	0.473	3.47696e-30	4	Vcam1
Mt2	7.36759e-22	0.733731	0.517	0.32	1.32845e-17	4	Mt2
Lum1	6.67099e-11	0.844738	0.47	0.324	1.20285e-06	4	Lum
Mt1	2.57291e-10	0.863758	0.793	0.735	4.63922e-06	4	Mt1
Cdkn1a	2.78836e-70	1.2866	0.927	0.638	5.0277e-66	5	Cdkn1a
Phlda3	4.62896e-45	0.781549	0.849	0.618	8.34648e-41	5	Phlda3
Ccng1	1.64427e-39	0.552413	0.614	0.284	2.96479e-35	5	Ccng1
Bax	1.04182e-38	0.595948	0.876	0.667	1.87851e-34	5	Bax
Rps27l	1.96433e-35	0.565257	0.961	0.863	3.54189e-31	5	Rps27l
Ftl11	2.53537e-34	0.96646	1	1	4.57152e-30	5	Ftl1
Mdm2	3.11118e-32	0.576101	0.579	0.288	5.60977e-28	5	Mdm2
Gdf15	1.91785e-22	0.936164	0.66	0.433	3.45808e-18	5	Gdf15
Atf5	3.65531e-21	0.779197	0.645	0.441	6.59089e-17	5	Atf5
Scx1	3.9555e-21	0.628234	0.56	0.313	7.13217e-17	5	Scx
Gas6	8.96408e-20	0.514683	0.857	0.784	1.61631e-15	5	Gas6
Lgals3	2.80077e-17	0.676766	0.807	0.658	5.05006e-13	5	Lgals3
Esd	8.13773e-13	0.724892	0.873	0.807	1.46731e-08	5	Esd
Mt11	5.08192e-08	0.656298	0.792	0.737	0.000916321	5	Mt1
Gclm	1.00188e-07	0.5043	0.498	0.373	0.00180648	5	Gclm
Cxcl21	2.50982e-147	1.62106	0.879	0.208	4.52545e-143	6	Cxcl2
Cxcl11	1.7851e-113	1.64331	0.925	0.355	3.21871e-109	6	Cxcl1
Eln1	8.84584e-104	1.41801	1	0.982	1.59499e-99	6	Eln
Tnfaip3	4.829e-101	0.672245	0.636	0.137	8.70717e-97	6	Tnfaip3
Ccn51	1.29314e-95	1.07067	0.895	0.311	2.33166e-91	6	Ccn5
Col1a11	7.49817e-95	1.06789	1	0.968	1.35199e-90	6	Col1a1
Col1a21	1.55503e-89	0.883073	1	0.992	2.80387e-85	6	Col1a2
Serpinh11	2.90638e-87	0.759087	1	0.991	5.24049e-83	6	Serpinh1
Nfkbia	7.89978e-80	0.951132	1	0.926	1.42441e-75	6	Nfkbia
Akap12	1.92698e-77	0.644059	0.64	0.172	3.47454e-73	6	Akap12
Nfkbiz	3.44854e-76	0.784856	0.895	0.43	6.21805e-72	6	Nfkbiz
Ccl2	1.25716e-74	0.782202	0.494	0.101	2.26678e-70	6	Ccl2
Tpm4	2.02521e-71	0.664517	1	0.886	3.65166e-67	6	Tpm4
Rarres11	2.35405e-69	0.633358	0.762	0.275	4.24459e-65	6	Rarres1
Ccnd1	5.66799e-68	0.525517	0.594	0.153	1.022e-63	6	Ccnd1
Fstl11	2.14201e-67	0.636042	0.996	0.96	3.86227e-63	6	Fstl1
Ppic1	4.21226e-67	0.70864	0.983	0.753	7.59513e-63	6	Ppic
Col8a11	9.78016e-66	0.576725	0.824	0.3	1.76346e-61	6	Col8a1
Aggf1	8.83967e-64	0.574251	0.674	0.235	1.59388e-59	6	Aggf1
Pcolce1	4.71038e-63	0.632851	0.849	0.335	8.49329e-59	6	Pcolce
Acan	1.90919e-61	0.830847	0.908	0.499	3.44247e-57	6	Acan
Fn11	1.03931e-60	0.689801	1	0.979	1.87398e-56	6	Fn1
Thbs11	1.86747e-60	0.756442	0.921	0.417	3.36723e-56	6	Thbs1
Tmsb101	7.24017e-60	0.703115	0.975	0.828	1.30548e-55	6	Tmsb10
Fkbp111	1.13189e-59	0.603353	0.787	0.307	2.04092e-55	6	Fkbp11
Sparc1	1.95176e-55	0.555985	1	0.999	3.51922e-51	6	Sparc
Lox1	4.42936e-53	0.654715	0.979	0.778	7.98658e-49	6	Lox
Slco2a11	7.00745e-53	0.524993	0.724	0.261	1.26351e-48	6	Slco2a1
Ptgs21	3.12007e-52	0.645835	0.715	0.288	5.6258e-48	6	Ptgs2
F2r	5.19246e-52	0.56048	0.699	0.302	9.36253e-48	6	F2r
Vcam12	1.9594e-50	0.537797	0.908	0.474	3.53299e-46	6	Vcam1
Ccnl11	8.07948e-50	0.592001	0.962	0.681	1.45681e-45	6	Ccnl1
Irf1	2.54223e-48	0.566011	0.682	0.292	4.5839e-44	6	Irf1
Tgfb2	2.01853e-47	0.681512	0.828	0.45	3.63961e-43	6	Tgfb2
Fbln51	1.05432e-46	0.561435	1	0.962	1.90104e-42	6	Fbln5
Sfrp21	1.83519e-46	0.50855	0.803	0.39	3.30903e-42	6	Sfrp2
Igfbp21	1.29113e-45	1.34738	0.594	0.236	2.32803e-41	6	Igfbp2
Col4a1	4.36471e-44	0.542416	0.992	0.88	7.87001e-40	6	Col4a1
Sec61b1	5.89392e-44	0.511947	0.983	0.899	1.06273e-39	6	Sec61b
Ereg1	3.1751e-42	0.574134	0.728	0.334	5.72503e-38	6	Ereg
Phlda11	1.94941e-41	0.710742	0.866	0.563	3.51497e-37	6	Phlda1
Nfkb1	5.55086e-41	0.582322	0.64	0.285	1.00088e-36	6	Nfkb1
Lxn1	6.52207e-36	0.546466	0.854	0.534	1.17599e-31	6	Lxn
Bdnf	1.46762e-34	0.543277	0.849	0.529	2.64627e-30	6	Bdnf
Ier31	1.9638e-30	0.527615	0.983	0.898	3.54092e-26	6	Ier3
Fosb	6.73136e-25	0.573106	0.967	0.865	1.21373e-20	6	Fosb
Actg2	1.37331e-18	0.540285	0.833	0.631	2.47622e-14	6	Actg2
Fos1	9.01027e-64	0.731293	1	0.974	1.62464e-59	7	Fos
Dstn1	2.23833e-57	0.567927	1	0.976	4.03594e-53	7	Dstn
Hspb1	1.67509e-46	0.615185	1	0.983	3.02035e-42	7	Hspb1
Ppp1r12a	1.71646e-42	0.522949	0.987	0.844	3.09496e-38	7	Ppp1r12a
Myh111	2.57952e-42	0.544718	1	0.818	4.65113e-38	7	Myh11
Hspa1a	1.87153e-40	0.585326	0.915	0.638	3.37456e-36	7	Hspa1a
Sh3bgr	1.34731e-36	0.504929	0.898	0.579	2.42933e-32	7	Sh3bgr
Ppp1r14a	2.4972e-36	0.511972	0.991	0.769	4.5027e-32	7	Ppp1r14a
Gadd45g	7.35661e-25	0.534115	0.945	0.832	1.32647e-20	7	Gadd45g
Dpt	1.75907e-121	0.740401	0.404	0.036	3.17177e-117	8	Dpt
Gsn	8.07339e-92	1.18723	1	0.974	1.45571e-87	8	Gsn
Col14a1	4.15534e-91	0.898787	0.821	0.261	7.49249e-87	8	Col14a1
Crispld2	8.52713e-73	0.73297	0.656	0.188	1.53753e-68	8	Crispld2
Rbp4	3.18073e-69	0.986204	0.826	0.339	5.73518e-65	8	Rbp4
Abi3bp	7.13698e-69	0.806804	0.743	0.273	1.28687e-64	8	Abi3bp
Cfh	6.62414e-55	0.827416	0.931	0.552	1.1944e-50	8	Cfh
Gucy1a1	1.02847e-53	0.74902	0.908	0.617	1.85443e-49	8	Gucy1a1
Cst3	5.3899e-53	0.592584	1	1	9.71854e-49	8	Cst3
Dcn1	4.03346e-42	0.687552	0.509	0.158	7.27273e-38	8	Dcn
Igfbp5	3.95535e-41	0.654117	0.317	0.068	7.13189e-37	8	Igfbp5
Id3	9.0891e-40	0.609779	1	0.984	1.63886e-35	8	Id3
Fos2	3.64766e-34	0.709083	1	0.974	6.57709e-30	8	Fos
Ltbp4	4.40345e-34	0.570065	0.839	0.581	7.93986e-30	8	Ltbp4
Egr11	4.78755e-34	0.626248	0.995	0.95	8.63242e-30	8	Egr1
Gadd45b1	2.11996e-33	0.65964	1	0.951	3.8225e-29	8	Gadd45b
Igf1	2.18717e-31	0.503622	0.257	0.058	3.94368e-27	8	Igf1
Sncg	3.07056e-31	0.685853	0.835	0.571	5.53653e-27	8	Sncg
Gstm1	1.10568e-30	0.5001	0.876	0.589	1.99365e-26	8	Gstm1
Ogn	1.70981e-26	0.50892	0.784	0.489	3.08296e-22	8	Ogn
Socs3	1.86565e-26	0.521739	0.725	0.441	3.36395e-22	8	Socs3
Mfap41	2.10669e-25	0.534166	0.931	0.677	3.79858e-21	8	Mfap4
Junb	5.24714e-25	0.523791	1	0.966	9.46112e-21	8	Junb
Mt12	1.7309e-22	0.514821	0.867	0.734	3.12099e-18	8	Mt1
Ifrd11	1.24918e-18	0.62582	0.927	0.828	2.2524e-14	8	Ifrd1
Ube2c	0	1.58232	0.711	0.019	0	9	Ube2c
Birc5	0	1.51366	0.798	0.018	0	9	Birc5
Pclaf	0	1.34706	0.734	0.012	0	9	Pclaf
Cenpf	0	1.28793	0.578	0.008	0	9	Cenpf
Hmmr	0	1.13156	0.67	0.008	0	9	Hmmr
Mki67	0	1.12631	0.656	0.012	0	9	Mki67
Cdca8	0	1.09553	0.716	0.017	0	9	Cdca8
Cdc20	0	1.03939	0.61	0.021	0	9	Cdc20
Cenpe	0	0.970675	0.546	0.008	0	9	Cenpe
Ccna2	0	0.932217	0.628	0.005	0	9	Ccna2
Tk1	0	0.858452	0.656	0.02	0	9	Tk1
Spc24	0	0.857501	0.711	0.022	0	9	Spc24
Ccnb2	0	0.840667	0.592	0.017	0	9	Ccnb2
Cdca3	0	0.814967	0.656	0.012	0	9	Cdca3
Rrm2	0	0.781044	0.546	0.017	0	9	Rrm2
Cdkn3	0	0.779903	0.56	0.014	0	9	Cdkn3
Racgap1	0	0.776688	0.628	0.013	0	9	Racgap1
Pbk	0	0.734014	0.546	0.004	0	9	Pbk
Diaph3	0	0.710117	0.573	0.017	0	9	Diaph3
Ccnb1	0	0.706708	0.509	0.008	0	9	Ccnb1
Knstrn	0	0.687364	0.541	0.014	0	9	Knstrn
Cenpm	0	0.662789	0.642	0.02	0	9	Cenpm
Ckap2l	0	0.606104	0.505	0.005	0	9	Ckap2l
Kif20b	0	0.554373	0.445	0.007	0	9	Kif20b
Knl1	0	0.554087	0.445	0.004	0	9	Knl1
Kif11	0	0.500165	0.404	0.004	0	9	Kif11
Top2a	2.25401e-303	1.27393	0.578	0.023	4.0642e-299	9	Top2a
Tpx2	8.25122e-301	1.02616	0.656	0.035	1.48778e-296	9	Tpx2
Prc1	2.06359e-288	1.14407	0.628	0.033	3.72085e-284	9	Prc1
Tacc3	1.11533e-285	0.608454	0.555	0.022	2.01105e-281	9	Tacc3
Cdk1	6.58916e-273	1.01795	0.596	0.031	1.18809e-268	9	Cdk1
Spc25	1.49767e-259	0.504892	0.417	0.01	2.70045e-255	9	Spc25
Stmn1	5.89683e-248	1.9964	0.945	0.148	1.06326e-243	9	Stmn1
Cenpa	1.10678e-245	1.33838	0.661	0.05	1.99564e-241	9	Cenpa
Gins2	5.08372e-207	0.579588	0.537	0.036	9.16645e-203	9	Gins2
Hist1h1b	1.77746e-201	1.07772	0.353	0.011	3.20493e-197	9	Hist1h1b
Sgo2a	3.47507e-201	0.544164	0.454	0.024	6.26589e-197	9	Sgo2a
Kif23	8.3403e-193	0.523464	0.5	0.033	1.50384e-188	9	Kif23
Smc2	4.01203e-192	1.16983	0.711	0.09	7.23409e-188	9	Smc2
Tyms	3.35265e-178	0.915046	0.702	0.091	6.04517e-174	9	Tyms
Selenoh	3.4922e-177	1.43446	0.963	0.258	6.29679e-173	9	Selenoh
Lmnb1	1.08716e-173	0.621464	0.624	0.067	1.96025e-169	9	Lmnb1
Krt19	2.38032e-168	0.657372	0.404	0.023	4.29196e-164	9	Krt19
Hist1h2ae	1.2382e-164	0.772053	0.326	0.013	2.2326e-160	9	Hist1h2ae
Nt5dc2	1.38332e-163	0.559253	0.606	0.066	2.49427e-159	9	Nt5dc2
Ddx39	2.02496e-162	0.860037	0.826	0.151	3.65121e-158	9	Ddx39
Cks1b	2.23124e-159	1.14321	0.899	0.22	4.02315e-155	9	Cks1b
Bok	6.06157e-157	0.717011	0.674	0.091	1.09296e-152	9	Bok
Col2a1	4.26289e-154	1.04168	0.647	0.086	7.68642e-150	9	Col2a1
Rrm1	3.83769e-147	0.630358	0.587	0.073	6.91975e-143	9	Rrm1
Ezh2	7.68125e-147	0.643494	0.592	0.074	1.38501e-142	9	Ezh2
Cks2	1.75129e-141	1.3605	0.858	0.222	3.15775e-137	9	Cks2
Hmgb3	5.70697e-140	0.524473	0.569	0.069	1.02902e-135	9	Hmgb3
Gmnn	1.02634e-139	0.589924	0.528	0.06	1.8506e-135	9	Gmnn
Gjb3	2.59982e-138	0.599119	0.454	0.042	4.68773e-134	9	Gjb3
Rfc4	8.92133e-137	0.527083	0.537	0.062	1.6086e-132	9	Rfc4
Lig1	7.20082e-131	0.626738	0.514	0.061	1.29838e-126	9	Lig1
H1fx	1.47152e-125	0.670341	0.619	0.098	2.65329e-121	9	H1fx
Ran	3.13789e-123	1.2547	1	0.825	5.65794e-119	9	Ran
H2afz	1.6072e-122	1.68424	1	0.817	2.89794e-118	9	H2afz
Hmga2	2.38049e-122	0.81839	0.537	0.073	4.29226e-118	9	Hmga2
Hmgn2	9.7553e-122	0.857625	0.789	0.185	1.75898e-117	9	Hmgn2
Angptl4	8.76195e-117	0.725627	0.5	0.065	1.57987e-112	9	Angptl4
Smc4	1.20334e-116	1.17143	0.812	0.236	2.16975e-112	9	Smc4
Fscn1	2.42625e-110	0.648257	0.578	0.094	4.37477e-106	9	Fscn1
Dctpp1	3.32958e-109	0.627392	0.656	0.131	6.00357e-105	9	Dctpp1
Tuba1b	1.57637e-105	1.16158	0.959	0.551	2.84236e-101	9	Tuba1b
Jpt1	4.52544e-105	1.04673	0.927	0.398	8.15982e-101	9	Jpt1
Tubb5	4.92458e-105	1.43669	1	0.858	8.87951e-101	9	Tubb5
Ube2s	5.97961e-101	1.20005	1	0.809	1.07818e-96	9	Ube2s
Mthfd2	6.22663e-96	0.580198	0.633	0.129	1.12272e-91	9	Mthfd2
Ccdc34	1.6263e-95	0.882924	0.78	0.243	2.93237e-91	9	Ccdc34
Hmgb2	7.82754e-95	1.11936	0.748	0.231	1.41138e-90	9	Hmgb2
Lgals1	2.49277e-94	0.64321	1	0.999	4.49471e-90	9	Lgals1
Rbm3	1.05223e-92	1.00458	0.986	0.736	1.89728e-88	9	Rbm3
Ccnd11	8.30938e-87	0.819844	0.651	0.152	1.49826e-82	9	Ccnd1
Tmsb102	7.07197e-86	1.1643	0.982	0.828	1.27515e-81	9	Tmsb10
Marcks	2.90363e-85	0.635308	0.693	0.174	5.23554e-81	9	Marcks
Nrn11	6.00144e-85	0.773091	0.729	0.199	1.08212e-80	9	Nrn1
Fbln21	7.21405e-84	1.2207	0.899	0.407	1.30077e-79	9	Fbln2
Ranbp1	3.122e-82	0.922922	0.963	0.646	5.62928e-78	9	Ranbp1
Ggct	2.7127e-81	0.733565	0.573	0.129	4.89127e-77	9	Ggct
Rpsa	6.24787e-81	0.807511	1	1	1.12655e-76	9	Rpsa
Clic1	1.9806e-80	0.69878	1	0.948	3.57122e-76	9	Clic1
S100a10	5.28712e-80	1.34433	0.977	0.774	9.53321e-76	9	S100a10
Lrrc59	3.08066e-79	0.798776	0.917	0.438	5.55473e-75	9	Lrrc59
Nme1	3.97338e-79	1.04525	0.954	0.657	7.16439e-75	9	Nme1
Clca3a2	6.14465e-79	0.552237	0.422	0.065	1.10794e-74	9	Clca3a2
Ripk2	7.70122e-78	0.551362	0.56	0.124	1.38861e-73	9	Ripk2
2810025M15Rik	1.60188e-76	0.703447	0.826	0.324	2.88836e-72	9	2810025M15Rik
Selp	8.22784e-76	0.502331	0.491	0.092	1.48356e-71	9	Selp
Rangap1	1.20979e-75	0.554708	0.624	0.161	2.18138e-71	9	Rangap1
Lsm2	3.73072e-75	0.694982	0.729	0.249	6.72686e-71	9	Lsm2
Ppp1r14b	4.60614e-75	1.00897	0.986	0.763	8.30533e-71	9	Ppp1r14b
Snrpd1	7.77037e-74	0.779496	0.917	0.572	1.40107e-69	9	Snrpd1
Acot7	1.68621e-72	0.504793	0.61	0.159	3.0404e-68	9	Acot7
Exosc8	1.78949e-72	0.576694	0.67	0.201	3.22663e-68	9	Exosc8
Dnajc9	2.01968e-72	0.565025	0.569	0.142	3.64169e-68	9	Dnajc9
Lsm5	3.82689e-72	0.538974	0.734	0.237	6.90027e-68	9	Lsm5
Hmgb1	1.9501e-70	0.759172	0.991	0.832	3.51622e-66	9	Hmgb1
Timp12	7.07472e-70	1.18667	0.968	0.675	1.27564e-65	9	Timp1
Rps2	8.488e-70	0.766298	1	1	1.53047e-65	9	Rps2
Eif5a	8.79932e-70	0.729948	1	0.989	1.58661e-65	9	Eif5a
Tuba1a	1.79538e-69	0.838567	0.986	0.822	3.23724e-65	9	Tuba1a
Hnrnpa1	3.89855e-69	0.744285	0.959	0.616	7.02948e-65	9	Hnrnpa1
Cdk4	7.93473e-69	0.731585	0.862	0.429	1.43071e-64	9	Cdk4
Snrpe	5.48053e-68	0.699854	0.931	0.608	9.88195e-64	9	Snrpe
Alyref	6.10126e-68	0.669044	0.798	0.327	1.10012e-63	9	Alyref
Fkbp112	6.4015e-68	0.8085	0.789	0.309	1.15425e-63	9	Fkbp11
Serpinh12	1.2854e-67	0.721736	1	0.991	2.31771e-63	9	Serpinh1
Nans	1.95718e-67	0.536578	0.771	0.272	3.52899e-63	9	Nans
Rpl41	5.37768e-67	0.653988	1	0.999	9.69649e-63	9	Rpl41
Tmpo	6.4096e-67	0.645864	0.72	0.256	1.15572e-62	9	Tmpo
Nhp2	4.67269e-66	0.75092	0.821	0.375	8.42533e-62	9	Nhp2
Dut	9.45176e-66	0.863301	0.775	0.331	1.70425e-61	9	Dut
Anxa2	1.08454e-65	0.827274	0.995	0.985	1.95554e-61	9	Anxa2
Hat1	6.12446e-65	0.553235	0.56	0.149	1.1043e-60	9	Hat1
Dclk1	6.03705e-64	0.552816	0.587	0.155	1.08854e-59	9	Dclk1
Mmp141	7.10854e-64	0.711167	0.881	0.413	1.28174e-59	9	Mmp14
Hint1	1.07437e-63	0.525343	1	0.971	1.9372e-59	9	Hint1
Dtymk	1.41415e-63	0.669872	0.78	0.348	2.54986e-59	9	Dtymk
Efemp1	3.13125e-63	0.515285	0.436	0.086	5.64595e-59	9	Efemp1
Nudcd2	2.35428e-62	0.578459	0.807	0.333	4.245e-58	9	Nudcd2
Pcolce2	9.03861e-62	0.75107	0.821	0.339	1.62975e-57	9	Pcolce
Taf10	9.31551e-62	0.685719	0.872	0.447	1.67968e-57	9	Taf10
Kdelr2	1.09604e-61	0.629303	0.963	0.599	1.97627e-57	9	Kdelr2
Anln	2.65805e-61	0.795578	0.661	0.236	4.79272e-57	9	Anln
Ly6a1	2.89181e-61	0.824525	0.491	0.112	5.21423e-57	9	Ly6a
Ptma	5.58796e-61	0.508178	1	1	1.00757e-56	9	Ptma
AI506816	5.98515e-61	0.567301	0.83	0.36	1.07918e-56	9	AI506816
Txn1	8.54775e-61	0.654021	0.995	0.959	1.54124e-56	9	Txn1
Pgk1	1.27256e-60	0.90706	0.94	0.636	2.29456e-56	9	Pgk1
H2afx	1.08523e-59	0.6735	0.679	0.25	1.95678e-55	9	H2afx
Npm1	1.34671e-59	0.755986	0.995	0.988	2.42824e-55	9	Npm1
Rpl11	6.45619e-59	0.558283	1	0.999	1.16411e-54	9	Rpl11
Tubb6	8.73484e-59	0.74254	0.835	0.424	1.57498e-54	9	Tubb6
Tpm3	1.55925e-58	0.654378	0.94	0.62	2.81148e-54	9	Tpm3
Actg1	2.81207e-58	0.613726	1	1	5.07045e-54	9	Actg1
Nop58	3.27997e-58	0.695252	0.817	0.386	5.91412e-54	9	Nop58
Banf1	5.28675e-58	0.608703	0.89	0.503	9.53254e-54	9	Banf1
Snrpa1	2.01346e-57	0.536082	0.761	0.315	3.63047e-53	9	Snrpa1
Ppp1ca	5.35896e-57	0.647758	0.95	0.776	9.66274e-53	9	Ppp1ca
Rps17	1.7099e-56	0.679147	0.982	0.942	3.08313e-52	9	Rps17
Anxa5	3.38317e-56	0.583739	0.995	0.983	6.1002e-52	9	Anxa5
Rps18	8.50954e-56	0.695963	1	0.997	1.53436e-51	9	Rps18
Hnrnpf	1.89715e-55	0.657112	0.945	0.702	3.42076e-51	9	Hnrnpf
Ppa1	2.30207e-55	0.623977	0.789	0.373	4.15086e-51	9	Ppa1
Rpl12	3.39815e-55	0.621052	0.995	0.991	6.1272e-51	9	Rpl12
Tpm41	3.74695e-55	0.578643	0.991	0.887	6.75612e-51	9	Tpm4
Cxcl22	5.2326e-55	1.17709	0.651	0.223	9.4349e-51	9	Cxcl2
Eif4a1	1.09687e-54	0.585923	0.991	0.917	1.97777e-50	9	Eif4a1
Oaf1	4.77148e-54	0.730279	0.739	0.309	8.60345e-50	9	Oaf
Edf1	5.45114e-54	0.626512	0.986	0.952	9.82895e-50	9	Edf1
Rpl32	7.13569e-54	0.611391	0.995	0.997	1.28664e-49	9	Rpl32
Rpl4	2.82336e-53	0.543741	0.986	0.976	5.09081e-49	9	Rpl4
Anp32b	3.68474e-53	0.643236	0.968	0.839	6.64396e-49	9	Anp32b
Plaur	4.19655e-53	0.627336	0.647	0.24	7.5668e-49	9	Plaur
Lsm3	1.22141e-52	0.505356	0.702	0.283	2.20232e-48	9	Lsm3
Lsm4	1.43537e-52	0.584884	0.876	0.51	2.58811e-48	9	Lsm4
Capg	1.60827e-52	0.589282	0.812	0.386	2.89987e-48	9	Capg
Set	2.3708e-52	0.599788	0.968	0.709	4.27479e-48	9	Set
Eif6	2.50805e-52	0.668968	0.867	0.537	4.52226e-48	9	Eif6
Ccl21	3.4062e-52	0.826234	0.445	0.106	6.14173e-48	9	Ccl2
Sec61b2	4.74532e-52	0.650865	0.968	0.9	8.55628e-48	9	Sec61b
Snrpf	1.81344e-51	0.538283	0.739	0.328	3.26982e-47	9	Snrpf
Eef1g	2.30523e-51	0.64271	0.972	0.878	4.15655e-47	9	Eef1g
Hnrnpab	3.55168e-51	0.605448	0.931	0.66	6.40404e-47	9	Hnrnpab
Serbp1	4.61746e-51	0.542847	0.986	0.918	8.32574e-47	9	Serbp1
Krtcap2	5.5886e-51	0.531544	0.986	0.778	1.00768e-46	9	Krtcap2
Phb2	5.77612e-51	0.576126	0.876	0.497	1.04149e-46	9	Phb2
Hsp90b1	7.87971e-51	0.55052	1	0.992	1.42079e-46	9	Hsp90b1
Rplp1	9.64178e-51	0.504129	1	1	1.73851e-46	9	Rplp1
Ywhae	9.98844e-51	0.588975	0.968	0.777	1.80102e-46	9	Ywhae
Rad21	1.19197e-50	0.563241	0.596	0.214	2.14924e-46	9	Rad21
Mif	1.23325e-50	1.06438	0.867	0.62	2.22366e-46	9	Mif
Rpl28	1.4783e-50	0.532804	1	0.996	2.66553e-46	9	Rpl28
Rps12	1.76134e-50	0.603921	0.991	0.994	3.17587e-46	9	Rps12
Nudt21	4.52995e-50	0.513114	0.725	0.311	8.16796e-46	9	Nudt21
Slco2a12	7.44348e-50	0.646042	0.688	0.266	1.34213e-45	9	Slco2a1
Ckap4	3.94568e-49	0.585	0.963	0.791	7.11446e-45	9	Ckap4
Gars	4.76146e-49	0.51029	0.761	0.338	8.58539e-45	9	Gars
Rplp2	1.11985e-48	0.521582	0.991	0.994	2.0192e-44	9	Rplp2
Eif2s1	1.26101e-48	0.611054	0.784	0.417	2.27373e-44	9	Eif2s1
Cthrc11	1.33162e-48	0.615381	0.427	0.104	2.40105e-44	9	Cthrc1
S100a11	1.97961e-48	0.513992	0.995	0.978	3.56943e-44	9	S100a11
Rps15	4.56512e-48	0.504567	1	0.992	8.23137e-44	9	Rps15
Manf	5.16417e-48	0.594511	0.995	0.868	9.31152e-44	9	Manf
Rack1	7.19715e-48	0.528552	1	0.998	1.29772e-43	9	Rack1
Pa2g4	1.67592e-47	0.554476	0.839	0.463	3.02185e-43	9	Pa2g4
H2afv	1.73956e-47	0.768854	0.881	0.668	3.1366e-43	9	H2afv
Rps27a	2.34605e-47	0.509112	0.995	0.997	4.23017e-43	9	Rps27a
Rps19	4.5702e-47	0.598179	0.986	0.95	8.24053e-43	9	Rps19
Prelid1	4.59984e-47	0.592124	0.922	0.655	8.29396e-43	9	Prelid1
Vcam13	1.0352e-46	0.757493	0.904	0.476	1.86657e-42	9	Vcam1
Sae1	1.22027e-46	0.510973	0.784	0.383	2.20028e-42	9	Sae1
Hdgf	1.38876e-46	0.554281	0.945	0.648	2.50408e-42	9	Hdgf
Bzw1	2.07506e-46	0.553704	0.894	0.611	3.74154e-42	9	Bzw1
Ssr2	6.24431e-46	0.557858	0.936	0.685	1.12591e-41	9	Ssr2
Cxcl13	7.95368e-46	1.13601	0.761	0.366	1.43413e-41	9	Cxcl1
Pdia6	8.96219e-46	0.671764	0.982	0.898	1.61597e-41	9	Pdia6
Rpl22l1	9.23471e-46	0.651912	0.954	0.838	1.66511e-41	9	Rpl22l1
Srm	1.73489e-45	0.694631	0.748	0.391	3.12819e-41	9	Srm
Cycs	3.02144e-45	0.563836	0.881	0.527	5.44796e-41	9	Cycs
Pgam1	6.87942e-45	0.610108	0.977	0.857	1.24043e-40	9	Pgam1
Tnfaip31	1.19237e-44	0.503196	0.491	0.147	2.14997e-40	9	Tnfaip3
Slc25a5	1.57108e-44	0.521167	0.972	0.812	2.83282e-40	9	Slc25a5
Atp2b1	5.15064e-44	0.666636	0.899	0.636	9.28712e-40	9	Atp2b1
Nucks1	2.64277e-43	0.693479	0.858	0.581	4.76518e-39	9	Nucks1
Eef1b2	4.20127e-43	0.510165	0.995	0.993	7.57531e-39	9	Eef1b2
Surf4	5.1749e-43	0.53441	0.826	0.48	9.33087e-39	9	Surf4
Calm3	5.95356e-43	0.551785	0.894	0.604	1.07349e-38	9	Calm3
Fkbp10	7.25667e-43	0.52988	0.821	0.435	1.30845e-38	9	Fkbp10
Rps15a	8.11751e-43	0.513933	0.995	0.992	1.46367e-38	9	Rps15a
Hspd1	1.15404e-42	0.721716	0.899	0.641	2.08084e-38	9	Hspd1
Rps26	1.6794e-42	0.52399	0.991	0.991	3.02812e-38	9	Rps26
Vdac1	3.11984e-42	0.517943	0.936	0.672	5.62538e-38	9	Vdac1
Hspe1	3.48306e-42	0.620194	0.94	0.773	6.2803e-38	9	Hspe1
Rpl14	4.33206e-42	0.510054	0.995	0.994	7.81113e-38	9	Rpl14
Prdx2	4.36992e-42	0.503465	0.982	0.902	7.87941e-38	9	Prdx2
Prmt1	5.41688e-42	0.637667	0.835	0.54	9.76718e-38	9	Prmt1
Srsf3	7.38613e-42	0.51642	0.963	0.821	1.33179e-37	9	Srsf3
Rpl35	1.02334e-41	0.526137	0.972	0.957	1.84518e-37	9	Rpl35
S100a4	1.66892e-41	0.686191	0.986	0.918	3.00922e-37	9	S100a4
Ssrp1	1.78559e-41	0.509133	0.716	0.352	3.21959e-37	9	Ssrp1
Ube2i	2.69704e-41	0.514374	0.89	0.574	4.86304e-37	9	Ube2i
Arf5	4.45841e-41	0.526936	0.954	0.765	8.03896e-37	9	Arf5
Snhg1	5.57113e-41	0.643818	0.78	0.449	1.00453e-36	9	Snhg1
Ldha	6.51259e-41	0.739848	0.986	0.964	1.17429e-36	9	Ldha
Cct8	1.50642e-40	0.501282	0.922	0.722	2.71623e-36	9	Cct8
Fstl12	1.93774e-40	0.525355	0.986	0.96	3.49394e-36	9	Fstl1
Nap1l1	2.43018e-40	0.533033	0.899	0.603	4.38185e-36	9	Nap1l1
Ostc	4.55924e-40	0.521047	0.959	0.775	8.22077e-36	9	Ostc
Ssr3	8.40392e-40	0.517709	0.881	0.573	1.51531e-35	9	Ssr3
Idh2	9.24951e-40	0.528949	0.83	0.488	1.66778e-35	9	Idh2
Lxn2	9.32552e-40	0.618519	0.853	0.535	1.68148e-35	9	Lxn
Cdv3	1.29575e-39	0.518385	0.876	0.557	2.33637e-35	9	Cdv3
Pdap1	1.81743e-39	0.502136	0.885	0.607	3.277e-35	9	Pdap1
Cd44	1.96084e-39	0.507771	0.651	0.278	3.53559e-35	9	Cd44
Slc16a3	3.21231e-39	0.561399	0.642	0.279	5.79212e-35	9	Slc16a3
Cnih4	4.91512e-39	0.552073	0.872	0.578	8.86245e-35	9	Cnih4
Timm23	5.58085e-39	0.505043	0.78	0.458	1.00628e-34	9	Timm23
Ywhah	1.16033e-37	0.506136	0.931	0.668	2.0922e-33	9	Ywhah
Txnl1	2.72863e-36	0.502812	0.917	0.692	4.91999e-32	9	Txnl1
Rps28	3.2813e-36	0.511636	0.908	0.672	5.91652e-32	9	Rps28
Ybx3	8.1344e-36	0.512001	0.922	0.712	1.46671e-31	9	Ybx3
Fkbp3	1.46564e-35	0.530925	0.83	0.536	2.64269e-31	9	Fkbp3
Rps6	1.483e-35	0.519518	0.954	0.833	2.67399e-31	9	Rps6
Eif2s2	4.02284e-35	0.517789	0.922	0.716	7.25358e-31	9	Eif2s2
Tubb4b	6.51056e-33	0.659445	0.95	0.804	1.17392e-28	9	Tubb4b
Mgst3	7.20492e-33	0.518941	0.683	0.359	1.29912e-28	9	Mgst3
Eno1	1.05239e-32	0.654067	0.885	0.679	1.89757e-28	9	Eno1
Esm11	3.71905e-32	0.54871	0.417	0.134	6.70582e-28	9	Esm1
Col1a12	1.88319e-31	0.506031	1	0.968	3.39558e-27	9	Col1a1
Akap121	3.43058e-31	0.507387	0.482	0.182	6.18567e-27	9	Akap12
Aprt	2.17395e-29	0.593515	0.78	0.531	3.91985e-25	9	Aprt
Anxa1	5.36915e-29	0.514579	0.977	0.933	9.68112e-25	9	Anxa1
Pcna	4.66704e-26	0.59292	0.56	0.298	8.41513e-22	9	Pcna
Rtn4	2.85428e-24	0.539913	0.995	0.975	5.14655e-20	9	Rtn4
Nfkbia1	4.63955e-24	0.549785	0.936	0.929	8.36557e-20	9	Nfkbia
Hmox11	2.0369e-16	0.563416	0.477	0.237	3.67273e-12	9	Hmox1
Gdf151	4.42065e-16	0.590375	0.661	0.435	7.97088e-12	9	Gdf15
Cxcl122	9.8711e-16	0.53116	0.697	0.469	1.77986e-11	9	Cxcl12
Arl6ip1	2.09064e-15	0.712606	0.67	0.485	3.76964e-11	9	Arl6ip1
Ier32	9.76258e-14	0.542061	0.927	0.901	1.76029e-09	9	Ier3
Hspa1b	6.08495e-115	1.66191	0.984	0.434	1.09718e-110	10	Hspa1b
Hspa1a1	6.6586e-104	1.75478	0.995	0.638	1.20061e-99	10	Hspa1a
Hspb11	1.87203e-96	1.53507	1	0.984	3.37545e-92	10	Hspb1
Hspa8	5.59228e-75	0.766996	1	0.999	1.00834e-70	10	Hspa8
Hsp90aa1	5.40416e-61	0.738946	1	0.97	9.74424e-57	10	Hsp90aa1
Dnaja1	1.33863e-54	0.710314	0.963	0.709	2.41369e-50	10	Dnaja1
Cnn1	2.92581e-54	0.714923	1	0.836	5.27553e-50	10	Cnn1
Dstn2	1.34101e-53	0.618937	1	0.976	2.41798e-49	10	Dstn
Filip1l	9.00785e-46	0.819517	0.957	0.766	1.62421e-41	10	Filip1l
Tpm2	8.17494e-43	0.518554	1	0.987	1.47402e-38	10	Tpm2
Myl9	1.04643e-42	0.564874	1	0.933	1.88682e-38	10	Myl9
Hsph1	1.06274e-42	0.696382	0.814	0.439	1.91623e-38	10	Hsph1
Lmod1	4.5785e-36	0.529932	0.995	0.861	8.25549e-32	10	Lmod1
Sh3bgr1	8.97466e-36	0.581582	0.926	0.582	1.61822e-31	10	Sh3bgr
Sparcl11	8.16205e-35	0.637928	0.963	0.565	1.4717e-30	10	Sparcl1
Ppp1r12a1	3.75917e-34	0.521159	0.995	0.845	6.77817e-30	10	Ppp1r12a
4930523C07Rik	2.90435e-33	0.543018	0.92	0.747	5.23683e-29	10	4930523C07Rik
Map1b	1.19269e-32	0.534418	0.989	0.891	2.15054e-28	10	Map1b
Pdlim3	1.51187e-32	0.541304	0.926	0.602	2.72606e-28	10	Pdlim3
Cacybp	8.60774e-31	0.543369	0.846	0.603	1.55206e-26	10	Cacybp
Ppp1r14a1	1.43773e-30	0.508613	0.984	0.772	2.59238e-26	10	Ppp1r14a
Sost1	2.37708e-30	0.658301	0.973	0.649	4.28611e-26	10	Sost
Gm13889	4.677e-24	0.59822	0.957	0.749	8.43309e-20	10	Gm13889
Actg21	9.88162e-24	0.558964	0.883	0.632	1.78176e-19	10	Actg2
Mustn11	1.36092e-22	0.507505	1	0.876	2.45388e-18	10	Mustn1
Postn	4.83338e-72	1.14167	1	0.883	8.71506e-68	11	Postn
Dbp	1.71158e-58	0.668143	0.529	0.111	3.08615e-54	11	Dbp
Col15a1	4.71823e-56	0.864667	0.987	0.653	8.50745e-52	11	Col15a1
Cd81	2.97021e-53	0.574566	1	0.997	5.35559e-49	11	Cd81
Bcam	4.69519e-42	0.732841	0.98	0.694	8.46589e-38	11	Bcam
Atp1b1	7.24038e-41	0.645146	0.843	0.382	1.30551e-36	11	Atp1b1
2210407C18Rik	1.28455e-38	0.690183	0.542	0.156	2.31618e-34	11	2210407C18Rik
Msrb1	1.18475e-35	0.730238	0.948	0.712	2.13622e-31	11	Msrb1
Htra3	1.28843e-35	0.573932	0.889	0.466	2.32317e-31	11	Htra3
Col18a11	3.64357e-35	0.527513	1	0.934	6.56973e-31	11	Col18a1
Olfr1033	6.80988e-35	0.53512	0.712	0.279	1.22789e-30	11	Olfr1033
Eln2	3.96399e-30	0.517626	1	0.982	7.14748e-26	11	Eln
Myl91	5.0764e-30	0.543482	1	0.934	9.15326e-26	11	Myl9
Fdps	7.26631e-30	0.520957	0.542	0.194	1.31019e-25	11	Fdps
Col6a3	1.45186e-29	0.582138	0.889	0.542	2.61784e-25	11	Col6a3
Col6a2	5.7137e-29	0.523551	0.908	0.585	1.03024e-24	11	Col6a2
Ifi27	6.81498e-29	0.554654	0.954	0.864	1.22881e-24	11	Ifi27
Cnn11	5.10852e-28	0.528159	1	0.837	9.21116e-24	11	Cnn1
Dmpk	1.14798e-27	0.50252	0.869	0.497	2.06992e-23	11	Dmpk
Col4a5	1.47146e-27	0.532025	0.85	0.528	2.6532e-23	11	Col4a5
Mustn12	7.63032e-27	0.546322	1	0.877	1.37582e-22	11	Mustn1
Sh3bgr2	9.31926e-27	0.542037	0.922	0.585	1.68036e-22	11	Sh3bgr
S100a41	2.19789e-26	0.577898	0.993	0.919	3.96301e-22	11	S100a4
Hspb7	1.8191e-24	0.569003	0.889	0.637	3.28002e-20	11	Hspb7
Nupr1	2.90899e-24	0.517275	1	0.997	5.2452e-20	11	Nupr1
Tcap	3.51117e-24	0.746068	0.66	0.302	6.331e-20	11	Tcap
Nrtn	6.68338e-23	0.515353	0.725	0.391	1.20508e-18	11	Nrtn
Fxyd5	2.28325e-21	0.523737	0.948	0.774	4.11692e-17	11	Fxyd5
Fmo2	1.15534e-20	0.543095	0.935	0.693	2.0832e-16	11	Fmo2
Cygb	0	1.53015	0.864	0.015	0	12	Cygb
Pi16	0	1.20895	0.5	0.004	0	12	Pi16
Angptl1	0	1.06693	0.455	0.001	0	12	Angptl1
Fndc1	0	0.761197	0.515	0.005	0	12	Fndc1
Clec3b	1.30025e-292	1.25573	0.47	0.004	2.34448e-288	12	Clec3b
Cpz	2.02401e-292	0.681922	0.439	0.003	3.6495e-288	12	Cpz
Igfbp6	8.61497e-279	1.6357	0.697	0.015	1.55337e-274	12	Igfbp6
Dpep1	1.7019e-274	0.553013	0.394	0.002	3.0687e-270	12	Dpep1
Dpt1	7.05816e-231	1.98079	0.924	0.041	1.27266e-226	12	Dpt
Gpm6b	1.03979e-218	0.688303	0.53	0.01	1.87485e-214	12	Gpm6b
C2	1.55022e-213	0.575829	0.394	0.005	2.79519e-209	12	C2
Serpinf1	1.6261e-211	2.33132	0.97	0.054	2.93202e-207	12	Serpinf1
Cpxm2	8.03094e-207	1.09426	0.545	0.012	1.44806e-202	12	Cpxm2
Il33	1.02275e-188	0.542923	0.318	0.003	1.84412e-184	12	Il33
Tshz2	5.9228e-179	0.812981	0.652	0.024	1.06794e-174	12	Tshz2
Srpx	3.12826e-163	0.528124	0.53	0.016	5.64056e-159	12	Srpx
Plac8	2.90803e-161	0.75692	0.303	0.004	5.24348e-157	12	Plac8
Fxyd6	1.04004e-141	0.881528	0.409	0.011	1.87529e-137	12	Fxyd6
Igsf10	1.48789e-133	0.586827	0.5	0.019	2.68281e-129	12	Igsf10
C1qtnf3	4.63029e-132	0.682374	0.182	0.001	8.34887e-128	12	C1qtnf3
Itm2a	6.57279e-118	1.0858	0.485	0.021	1.18514e-113	12	Itm2a
Gpx3	3.21224e-111	0.925168	0.455	0.019	5.79199e-107	12	Gpx3
Cpxm1	3.02916e-109	1.32349	0.848	0.083	5.46188e-105	12	Cpxm1
Fap	1.10818e-100	0.704816	0.515	0.029	1.99816e-96	12	Fap
Dcn2	1.69514e-97	3.71465	1	0.163	3.0565e-93	12	Dcn
Igf11	8.85337e-96	1.59464	0.682	0.058	1.59635e-91	12	Igf1
Bace2	7.81354e-91	0.534449	0.485	0.028	1.40886e-86	12	Bace2
Has1	1.85673e-87	0.615105	0.333	0.013	3.34788e-83	12	Has1
Ramp2	3.28828e-81	0.555735	0.394	0.02	5.92909e-77	12	Ramp2
Tnfaip6	2.44537e-80	1.11845	0.636	0.06	4.40925e-76	12	Tnfaip6
Fbln1	5.55461e-79	1.66932	0.727	0.088	1.00155e-74	12	Fbln1
Olfml3	7.53584e-79	0.786607	0.591	0.051	1.35879e-74	12	Olfml3
Ccl19	4.04763e-71	0.799071	0.5	0.04	7.29828e-67	12	Ccl19
Pltp	4.33704e-71	0.835533	0.591	0.058	7.82011e-67	12	Pltp
Clec11a	2.35901e-68	0.778764	0.773	0.103	4.25353e-64	12	Clec11a
Mdk	2.73718e-67	1.17881	0.864	0.146	4.9354e-63	12	Mdk
Ccl7	1.38305e-64	1.32933	0.394	0.027	2.49377e-60	12	Ccl7
Bicc1	1.32668e-63	0.750385	0.712	0.094	2.39214e-59	12	Bicc1
Cdh11	2.61163e-62	0.840904	0.682	0.088	4.70903e-58	12	Cdh11
Mmp3	1.8229e-60	1.53524	0.318	0.018	3.28688e-56	12	Mmp3
Gas1	6.18712e-57	1.00236	0.773	0.136	1.1156e-52	12	Gas1
C3	1.6277e-56	1.43106	0.515	0.056	2.9349e-52	12	C3
Col14a11	4.28502e-54	1.83453	0.939	0.279	7.72631e-50	12	Col14a1
Ndufa4l2	7.16309e-53	0.652702	0.47	0.046	1.29158e-48	12	Ndufa4l2
Mmp21	1.30329e-51	1.46028	0.955	0.286	2.34997e-47	12	Mmp2
Ctsk	1.7352e-50	1.29133	0.955	0.281	3.12875e-46	12	Ctsk
Entpd2	2.00017e-50	0.59774	0.455	0.047	3.6065e-46	12	Entpd2
Lum2	1.63115e-49	1.87711	1	0.327	2.94113e-45	12	Lum
Cthrc12	2.39188e-48	1.66489	0.667	0.111	4.31279e-44	12	Cthrc1
Tmem119	5.5344e-45	0.612689	0.561	0.081	9.97909e-41	12	Tmem119
C1s1	8.31278e-44	0.875002	0.697	0.137	1.49888e-39	12	C1s1
Epha3	1.10203e-43	0.662155	0.606	0.1	1.98707e-39	12	Epha3
Sfrp41	2.28547e-41	1.33626	0.682	0.141	4.12093e-37	12	Sfrp4
Col3a11	8.45702e-41	2.11869	1	0.961	1.52489e-36	12	Col3a1
Igfbp4	1.8553e-40	2.06054	1	0.516	3.34528e-36	12	Igfbp4
Marcks1	2.51753e-40	1.0015	0.773	0.19	4.53936e-36	12	Marcks
Fbln7	3.05145e-39	0.647508	0.348	0.036	5.50207e-35	12	Fbln7
Aspn	9.93073e-39	1.87593	0.727	0.184	1.79061e-34	12	Aspn
Ly6a2	3.08532e-38	1.29044	0.636	0.123	5.56314e-34	12	Ly6a
Tgfbi	5.08109e-38	0.606065	0.515	0.077	9.16172e-34	12	Tgfbi
Col1a22	2.19135e-37	1.56595	1	0.992	3.95123e-33	12	Col1a2
Mfap2	9.56515e-36	0.936041	0.727	0.189	1.72469e-31	12	Mfap2
Pdgfrl	8.94035e-35	0.842909	0.773	0.214	1.61203e-30	12	Pdgfrl
Mfap5	1.25689e-34	1.74872	0.97	0.586	2.2663e-30	12	Mfap5
Col1a13	4.02896e-34	1.49142	1	0.969	7.26462e-30	12	Col1a1
Col16a1	1.84187e-33	0.560717	0.53	0.097	3.32107e-29	12	Col16a1
Hp	1.9413e-33	1.88732	0.227	0.017	3.50037e-29	12	Hp
Sfrp1	6.91377e-32	1.19077	0.439	0.071	1.24662e-27	12	Sfrp1
Serping1	5.70627e-31	1.6208	0.924	0.555	1.0289e-26	12	Serping1
Tmem158	7.42231e-30	0.540816	0.318	0.038	1.33832e-25	12	Tmem158
Comp	2.96466e-29	1.68822	0.545	0.119	5.34558e-25	12	Comp
Thbs2	3.10578e-28	0.89795	0.697	0.213	5.60003e-24	12	Thbs2
Pcolce3	5.46944e-28	0.996369	0.909	0.354	9.86195e-24	12	Pcolce
Fmod	1.80999e-27	0.8341	0.394	0.064	3.26359e-23	12	Fmod
Sparc2	5.03469e-27	1.01558	1	0.999	9.07806e-23	12	Sparc
Gdf10	2.23009e-26	0.698962	0.485	0.1	4.02108e-22	12	Gdf10
Ackr3	8.27858e-26	0.559123	0.47	0.096	1.49271e-21	12	Ackr3
Mxra7	1.21766e-25	0.823428	0.848	0.384	2.19557e-21	12	Mxra7
H2-K1	6.11606e-25	0.951046	0.97	0.584	1.10279e-20	12	H2-K1
Ly6e	9.49897e-25	0.620421	0.515	0.114	1.71276e-20	12	Ly6e
Runx1	1.58763e-24	0.793608	0.848	0.348	2.86266e-20	12	Runx1
Col6a1	1.64886e-24	1.00645	0.955	0.723	2.97305e-20	12	Col6a1
Fst	2.81332e-24	1.21468	0.697	0.218	5.07269e-20	12	Fst
Apoe1	2.97085e-24	1.53686	0.909	0.521	5.35675e-20	12	Apoe
C1ra	3.02457e-24	0.616478	0.636	0.185	5.4536e-20	12	C1ra
Mmp142	3.03192e-24	0.825697	0.939	0.429	5.46686e-20	12	Mmp14
C1qtnf6	2.35649e-23	0.533678	0.591	0.158	4.24899e-19	12	C1qtnf6
Ecrg41	2.81362e-23	0.65488	0.545	0.132	5.07324e-19	12	Ecrg4
Meg3	1.08598e-22	1.11341	0.97	0.608	1.95812e-18	12	Meg3
Abi3bp1	1.56695e-22	0.909792	0.758	0.289	2.82537e-18	12	Abi3bp
Adamts2	3.16112e-22	0.80317	0.894	0.474	5.69982e-18	12	Adamts2
Serpinh13	3.31734e-22	0.706425	1	0.992	5.98149e-18	12	Serpinh1
Bst2	7.48076e-22	0.791955	0.818	0.358	1.34886e-17	12	Bst2
Ctsl	2.68948e-21	0.754068	1	0.988	4.8494e-17	12	Ctsl
C4b	2.83189e-21	0.76761	0.409	0.087	5.10617e-17	12	C4b
Tm7sf3	2.88037e-21	0.606251	0.652	0.217	5.1936e-17	12	Tm7sf3
Nbl1	4.14838e-21	0.90627	0.939	0.635	7.47994e-17	12	Nbl1
Npc2	2.24386e-20	0.746712	0.985	0.762	4.04591e-16	12	Npc2
Tuba1a1	1.4203e-19	0.763042	1	0.827	2.56095e-15	12	Tuba1a
Ftl12	6.20095e-19	0.541905	1	1	1.11809e-14	12	Ftl1
Col5a21	6.20365e-19	0.79507	1	0.815	1.11858e-14	12	Col5a2
Ccdc80	8.56678e-19	0.792906	0.97	0.735	1.54468e-14	12	Ccdc80
Cxcl14	9.89372e-19	1.23498	0.833	0.379	1.78394e-14	12	Cxcl1
Cd302	1.78013e-18	0.737764	0.864	0.481	3.20976e-14	12	Cd302
Fibin	5.33057e-18	1.02839	0.667	0.267	9.61155e-14	12	Fibin
Ddah2	5.57518e-18	0.579787	0.848	0.429	1.00526e-13	12	Ddah2
H2-D1	6.3779e-18	0.849323	0.939	0.758	1.15e-13	12	H2-D1
Col6a21	6.61311e-18	0.688747	0.909	0.591	1.19241e-13	12	Col6a2
Mtch1	8.74666e-18	0.704284	0.939	0.769	1.57711e-13	12	Mtch1
Lima1	1.10079e-17	0.631358	0.621	0.235	1.98484e-13	12	Lima1
Rnase4	1.41649e-17	0.699305	0.788	0.399	2.55407e-13	12	Rnase4
Hspa5	2.73593e-17	0.625491	1	0.997	4.93316e-13	12	Hspa5
Cd34	3.57638e-17	0.597244	0.424	0.108	6.44857e-13	12	Cd34
Icam1	1.11242e-16	0.5571	0.53	0.162	2.00581e-12	12	Icam1
Nr4a2	7.08012e-16	0.935155	0.742	0.406	1.27662e-11	12	Nr4a2
Selenop	1.28344e-15	0.956729	0.818	0.488	2.31416e-11	12	Selenop
Bmp1	1.38836e-15	0.653636	0.712	0.342	2.50335e-11	12	Bmp1
Pnp	2.16061e-15	0.620133	0.864	0.52	3.8958e-11	12	Pnp
Hexa	2.40103e-15	0.539069	0.955	0.705	4.3293e-11	12	Hexa
Tmsb103	2.40688e-14	0.636348	1	0.833	4.33985e-10	12	Tmsb10
Emp1	3.31059e-14	0.804897	0.742	0.407	5.96932e-10	12	Emp1
Nid1	6.42387e-14	0.559039	0.621	0.261	1.15829e-09	12	Nid1
Mgst1	8.59813e-14	0.715895	0.682	0.337	1.55033e-09	12	Mgst1
Ppic2	1.1162e-13	0.558538	0.97	0.762	2.01262e-09	12	Ppic
Timp2	1.79617e-13	0.515374	1	0.989	3.23867e-09	12	Timp2
Il11ra1	2.4919e-13	0.768665	0.955	0.771	4.49315e-09	12	Il11ra1
Col6a31	2.55653e-13	0.859013	0.894	0.548	4.60969e-09	12	Col6a3
Tubb2a	4.4347e-13	0.553145	0.894	0.64	7.9962e-09	12	Tubb2a
Zfp36l1	4.59811e-13	0.656964	0.879	0.68	8.29085e-09	12	Zfp36l1
Tubb2b	8.09805e-13	0.501581	0.409	0.128	1.46016e-08	12	Tubb2b
Ifitm31	8.50286e-13	0.70543	1	0.952	1.53315e-08	12	Ifitm3
Fcgrt	3.28242e-12	0.601679	0.833	0.546	5.91853e-08	12	Fcgrt
Ccl22	3.78324e-12	0.809933	0.394	0.118	6.82155e-08	12	Ccl2
Cst31	1.00786e-11	1.0232	1	1	1.81727e-07	12	Cst3
Nfkb11	1.03804e-11	0.615552	0.636	0.299	1.8717e-07	12	Nfkb1
Ier33	1.73377e-11	0.836514	0.909	0.902	3.12616e-07	12	Ier3
Ifi30	2.41339e-11	0.548385	0.606	0.286	4.35159e-07	12	Ifi30
Gxylt2	3.86473e-11	0.643404	0.742	0.483	6.9685e-07	12	Gxylt2
Lrp1	4.9372e-11	0.501189	0.909	0.66	8.90226e-07	12	Lrp1
Sfrp22	5.21761e-11	1.36025	0.697	0.408	9.40786e-07	12	Sfrp2
Klf4	6.29096e-11	0.656671	0.939	0.826	1.13432e-06	12	Klf4
Tcf4	9.56482e-11	0.525119	0.773	0.468	1.72463e-06	12	Tcf4
Islr	1.11986e-10	0.643656	0.712	0.443	2.01921e-06	12	Islr
Igfbp51	1.64801e-10	0.634173	0.288	0.077	2.97152e-06	12	Igfbp5
Mxra8	2.84043e-10	0.549495	0.894	0.725	5.12158e-06	12	Mxra8
Tiparp	4.5206e-10	0.598025	0.606	0.305	8.15109e-06	12	Tiparp
Uap1	4.89565e-10	0.589863	0.667	0.391	8.82735e-06	12	Uap1
Gas61	6.27546e-10	0.618259	0.924	0.786	1.13153e-05	12	Gas6
Mt13	1.29129e-09	0.731306	0.894	0.738	2.32832e-05	12	Mt1
Col5a1	1.37044e-09	0.580666	0.773	0.534	2.47104e-05	12	Col5a1
Ogn1	1.06337e-07	0.817572	0.682	0.501	0.00191737	12	Ogn
Ugdh	3.54015e-07	0.510377	0.561	0.313	0.00638324	12	Ugdh
Cebpd	6.79709e-07	0.512562	0.682	0.487	0.0122558	12	Cebpd
Ltbp21	7.51838e-07	0.561602	0.606	0.373	0.0135564	12	Ltbp2
Phlda12	1.55864e-06	0.555688	0.803	0.576	0.0281038	12	Phlda1
Mfap42	2.03698e-06	0.740233	0.758	0.688	0.0367289	12	Mfap4
Junb1	2.23085e-06	0.506926	0.985	0.968	0.0402244	12	Junb
Higd1b	0	1.41457	0.606	0.001	0	13	Higd1b
Nrip2	0	0.921209	0.424	0.001	0	13	Nrip2
Olfr558	0	0.613916	0.485	0	0	13	Olfr558
Adgrf5	4.27814e-304	0.721876	0.424	0.001	7.71391e-300	13	Adgrf5
Emcn	5.74785e-246	0.750863	0.303	0	1.03639e-241	13	Emcn
Cyp4b1	6.7368e-238	0.562811	0.333	0.001	1.21471e-233	13	Cyp4b1
Ednrb	3.01972e-226	0.966031	0.394	0.002	5.44485e-222	13	Ednrb
Vtn	3.99567e-216	0.845681	0.394	0.002	7.20459e-212	13	Vtn
Apold1	7.7592e-209	0.703247	0.485	0.005	1.39906e-204	13	Apold1
Inpp4b	1.03072e-203	0.699894	0.576	0.007	1.8585e-199	13	Inpp4b
Shox2	2.45455e-199	0.597162	0.273	0.001	4.42579e-195	13	Shox2
Cdh5	2.78382e-181	0.884395	0.212	0	5.01951e-177	13	Cdh5
Rgs16	2.33518e-172	0.873441	0.545	0.008	4.21057e-168	13	Rgs16
Mndal	2.12895e-165	0.731989	0.394	0.004	3.83872e-161	13	Mndal
Ifitm1	4.75384e-162	1.11547	0.333	0.002	8.57165e-158	13	Ifitm1
Gpihbp1	1.43543e-148	0.646627	0.152	0	2.58823e-144	13	Gpihbp1
Adgrl4	1.80505e-133	0.563486	0.182	0	3.25469e-129	13	Adgrl4
Steap4	1.7184e-124	0.606521	0.424	0.007	3.09844e-120	13	Steap4
H2-M9	7.5201e-124	0.528619	0.152	0	1.35595e-119	13	H2-M9
Slfn5	1.35008e-117	0.767636	0.394	0.007	2.43433e-113	13	Slfn5
Ndufa4l21	2.30637e-106	1.88347	0.879	0.047	4.15861e-102	13	Ndufa4l2
Adamts4	7.3158e-96	0.88291	0.636	0.025	1.31911e-91	13	Adamts4
Sept4	1.29634e-87	1.22445	0.727	0.038	2.33743e-83	13	Sept4
Col5a3	9.61383e-87	0.685272	0.485	0.016	1.73347e-82	13	Col5a3
Dlk1	5.61785e-82	0.52525	0.182	0.002	1.01296e-77	13	Dlk1
Myo1b	8.87005e-80	0.822878	0.667	0.035	1.59936e-75	13	Myo1b
Cd36	7.19232e-68	0.959771	0.273	0.006	1.29685e-63	13	Cd36
Cd93	1.6292e-64	0.929629	0.394	0.014	2.93761e-60	13	Cd93
Ctla2a	8.55515e-63	0.83923	0.212	0.004	1.54258e-58	13	Ctla2a
Cldn5	5.93522e-62	0.57654	0.152	0.002	1.07018e-57	13	Cldn5
Cygb1	5.89891e-60	0.936291	0.485	0.024	1.06363e-55	13	Cygb
S1pr3	8.89793e-60	0.524511	0.455	0.021	1.60439e-55	13	S1pr3
Ecscr	7.42667e-55	0.65277	0.424	0.02	1.3391e-50	13	Ecscr
Il6	1.17012e-51	0.584222	0.424	0.021	2.10984e-47	13	Il6
Gngt2	1.47239e-49	0.604201	0.424	0.022	2.65486e-45	13	Gngt2
Des	3.51707e-47	1.50385	0.879	0.111	6.34163e-43	13	Des
Notch3	8.75705e-46	0.916264	0.788	0.089	1.57898e-41	13	Notch3
Slc11a1	6.22855e-44	0.513565	0.455	0.029	1.12307e-39	13	Slc11a1
Igfbp52	2.40174e-39	1.69735	0.667	0.076	4.33058e-35	13	Igfbp5
Pcdh17	8.34206e-39	0.501642	0.242	0.009	1.50416e-34	13	Pcdh17
Egfl7	2.65181e-35	1.00028	0.242	0.01	4.78148e-31	13	Egfl7
Itih5	3.30771e-35	0.530304	0.394	0.027	5.96413e-31	13	Itih5
Nrarp	5.69158e-30	0.625269	0.394	0.033	1.02625e-25	13	Nrarp
Naalad2	1.64194e-29	0.540363	0.303	0.02	2.96058e-25	13	Naalad2
Tbx2	6.33665e-27	0.518871	0.515	0.062	1.14256e-22	13	Tbx2
Procr	7.24049e-27	0.81821	0.424	0.043	1.30553e-22	13	Procr
Thy1	6.54751e-23	0.646356	0.455	0.056	1.18058e-18	13	Thy1
Rgs51	2.27422e-22	2.59558	0.727	0.176	4.10065e-18	13	Rgs5
Aspn1	6.82566e-22	1.1944	0.788	0.188	1.23074e-17	13	Aspn
Isg15	3.43211e-21	0.74169	0.485	0.068	6.18843e-17	13	Isg15
Psmb8	7.44055e-21	0.620171	0.394	0.047	1.34161e-16	13	Psmb8
Gng11	7.69062e-21	1.53411	0.909	0.426	1.3867e-16	13	Gng11
Plac81	1.66332e-20	0.507913	0.152	0.007	2.99913e-16	13	Plac8
Tmem51	3.58918e-20	0.522472	0.424	0.055	6.47165e-16	13	Tmem51
Adamts9	1.35755e-19	0.826731	0.455	0.068	2.4478e-15	13	Adamts9
Rasgrp2	1.19154e-18	0.844277	0.818	0.232	2.14847e-14	13	Rasgrp2
Sparcl12	5.55079e-17	1.34473	1	0.579	1.00086e-12	13	Sparcl1
Esam	4.39111e-16	0.917563	0.758	0.234	7.9176e-12	13	Esam
Arhgap29	2.07277e-15	0.736978	0.667	0.178	3.73742e-11	13	Arhgap29
Kitl	2.20794e-15	0.861681	0.576	0.139	3.98113e-11	13	Kitl
Tshz21	4.01112e-15	0.567335	0.273	0.031	7.23244e-11	13	Tshz2
Akap122	1.28783e-14	1.33792	0.667	0.193	2.32208e-10	13	Akap12
Rps4l	3.93692e-14	0.762848	0.636	0.169	7.09865e-10	13	Rps4l
Gimap6	8.6652e-14	0.607714	0.212	0.021	1.56242e-09	13	Gimap6
Iigp1	9.72892e-14	0.817145	0.303	0.043	1.75422e-09	13	Iigp1
Ubb	1.01487e-13	0.610572	1	0.998	1.82991e-09	13	Ubb
Gm138891	2.31325e-13	1.14127	1	0.756	4.17102e-09	13	Gm13889
Ebf1	3.37778e-13	1.03997	0.848	0.526	6.09047e-09	13	Ebf1
Rasd1	4.13416e-13	0.739167	0.545	0.14	7.4543e-09	13	Rasd1
Serping11	4.52512e-13	0.916941	0.939	0.557	8.15925e-09	13	Serping1
H3f3b	7.18265e-13	0.603053	1	1	1.2951e-08	13	H3f3b
Tmem176a1	8.19905e-13	0.937274	0.788	0.283	1.47837e-08	13	Tmem176a
Tinagl1	1.01074e-12	0.921271	0.939	0.611	1.82247e-08	13	Tinagl1
Fabp5	1.71643e-12	0.890136	0.576	0.159	3.0949e-08	13	Fabp5
Cox4i21	2.70522e-12	0.715295	0.788	0.324	4.87778e-08	13	Cox4i2
Ifitm32	7.49547e-12	1.23037	1	0.952	1.35151e-07	13	Ifitm3
Adamts1	7.66749e-12	1.11543	0.909	0.561	1.38252e-07	13	Adamts1
Epas1	9.49714e-12	0.699272	0.758	0.28	1.71243e-07	13	Epas1
Fabp4	1.04063e-11	2.31711	0.879	0.712	1.87637e-07	13	Fabp4
Tmem176b1	1.41461e-11	0.901024	0.788	0.346	2.55068e-07	13	Tmem176b
Gjc1	3.19027e-11	0.856567	0.727	0.319	5.75237e-07	13	Gjc1
Ddx5	5.31439e-11	0.688781	1	0.977	9.58238e-07	13	Ddx5
Tiparp1	7.85075e-11	0.959006	0.727	0.306	1.41557e-06	13	Tiparp
Col4a2	8.13102e-11	0.840567	0.939	0.733	1.4661e-06	13	Col4a2
Kcnj8	1.03052e-10	0.738725	0.424	0.102	1.85813e-06	13	Kcnj8
Nr4a11	1.74458e-10	0.697385	0.939	0.493	3.14565e-06	13	Nr4a1
Gucy1a11	1.8761e-10	0.779688	0.939	0.628	3.3828e-06	13	Gucy1a1
Dlc1	2.55858e-10	0.563601	0.758	0.324	4.61337e-06	13	Dlc1
Sept11	4.46722e-10	0.538718	0.606	0.2	8.05484e-06	13	Sept11
Crispld21	5.56058e-10	1.08938	0.576	0.208	1.00263e-05	13	Crispld2
Crip1	8.79057e-10	1.21055	1	0.969	1.58503e-05	13	Crip1
Junb2	1.19207e-09	0.740016	1	0.968	2.14942e-05	13	Junb
Itga1	1.27715e-09	0.800368	0.788	0.4	2.30283e-05	13	Itga1
Ppp1r10	1.74667e-09	0.81375	0.758	0.391	3.14941e-05	13	Ppp1r10
Marcks2	1.83334e-09	0.712115	0.576	0.196	3.30569e-05	13	Marcks
Ccnl12	4.67173e-09	0.790483	0.909	0.695	8.4236e-05	13	Ccnl1
Col4a11	1.75984e-08	1.11949	0.97	0.885	0.000317317	13	Col4a1
Ppp1r15a	1.97226e-08	0.588391	0.97	0.818	0.000355619	13	Ppp1r15a
Scarb1	2.1252e-08	0.519268	0.242	0.044	0.000383195	13	Scarb1
Mgst31	3.6195e-08	0.782667	0.697	0.373	0.000652633	13	Mgst3
Sf3b1	5.35587e-08	0.553738	0.909	0.764	0.000965717	13	Sf3b1
Gadd45b2	5.63495e-08	0.817779	1	0.953	0.00101604	13	Gadd45b
Hp1	6.02543e-08	0.837419	0.152	0.019	0.00108645	13	Hp
Nr2f2	8.54739e-08	0.542255	0.515	0.191	0.00154118	13	Nr2f2
Ptp4a3	9.40079e-08	1.12851	0.727	0.454	0.00169506	13	Ptp4a3
Gja4	1.20883e-07	0.772231	0.485	0.169	0.00217965	13	Gja4
Sorbs1	1.31364e-07	0.604598	0.515	0.193	0.00236863	13	Sorbs1
Cxcl15	1.54598e-07	0.743728	0.788	0.383	0.00278755	13	Cxcl1
Sept7	1.98467e-07	0.519512	0.97	0.963	0.00357856	13	Sept7
Phlda13	2.07309e-07	0.754309	0.818	0.577	0.00373799	13	Phlda1
Crem	3.39863e-07	0.660698	0.424	0.142	0.00612808	13	Crem
Rgs4	4.31822e-07	0.552825	0.667	0.314	0.00778618	13	Rgs4
Tnfrsf1a	4.74865e-07	0.635756	0.727	0.452	0.00856229	13	Tnfrsf1a
Sptbn1	5.30774e-07	0.615614	0.879	0.745	0.00957039	13	Sptbn1
Mlf1	6.55417e-07	0.544693	0.364	0.108	0.0118178	13	Mlf1
Ech1	8.20808e-07	0.525082	0.758	0.472	0.0148	13	Ech1
Zfand5	1.48829e-06	0.575779	0.879	0.744	0.0268353	13	Zfand5
Ly6c1	2.56224e-06	0.744348	0.182	0.035	0.0461997	13	Ly6c1
C1qb	0	3.88331	1	0.006	0	14	C1qb
C1qa	0	3.84382	0.944	0.004	0	14	C1qa
Ccl4	0	3.41552	0.833	0.003	0	14	Ccl4
Fcer1g	0	3.1644	1	0.002	0	14	Fcer1g
C1qc	0	3.07475	0.944	0.003	0	14	C1qc
Tyrobp	0	2.90389	1	0.002	0	14	Tyrobp
Wfdc17	0	2.89496	1	0.002	0	14	Wfdc17
Ctss	0	2.85544	1	0.002	0	14	Ctss
Pf4	0	2.71962	0.833	0.003	0	14	Pf4
Ms4a7	0	2.59633	1	0.002	0	14	Ms4a7
Ccl6	0	2.40114	0.722	0.002	0	14	Ccl6
Ccl3	0	2.23684	0.833	0.003	0	14	Ccl3
Bcl2a1b	0	1.8718	0.889	0	0	14	Bcl2a1b
Cd52	0	1.86165	0.944	0.002	0	14	Cd52
Clec4n	0	1.81916	0.5	0	0	14	Clec4n
Laptm5	0	1.78223	1	0	0	14	Laptm5
Rgs1	0	1.70385	0.889	0.001	0	14	Rgs1
Fcgr3	0	1.66861	0.889	0.005	0	14	Fcgr3
Lcp1	0	1.65135	0.889	0.001	0	14	Lcp1
Ifi207	0	1.62806	0.889	0.002	0	14	Ifi207
Fcrls	0	1.58629	0.667	0.001	0	14	Fcrls
Spi1	0	1.57509	0.944	0	0	14	Spi1
Cd72	0	1.54959	0.722	0.003	0	14	Cd72
Ms4a6d	0	1.51635	0.889	0	0	14	Ms4a6d
Ptpn18	0	1.46119	0.944	0.005	0	14	Ptpn18
Tnf	0	1.41235	0.722	0.001	0	14	Tnf
Coro1a	0	1.40989	0.889	0.004	0	14	Coro1a
Mrc1	0	1.357	0.611	0.001	0	14	Mrc1
Mpeg1	0	1.26806	0.778	0	0	14	Mpeg1
Cd300c2	0	1.26784	0.833	0.001	0	14	Cd300c2
Ucp2	0	1.23296	0.833	0.004	0	14	Ucp2
Aif1	0	1.20352	0.889	0	0	14	Aif1
Clec4d	0	1.20308	0.722	0.001	0	14	Clec4d
Lilr4b	0	1.16985	0.722	0	0	14	Lilr4b
Fcgr2b	0	1.15246	0.667	0	0	14	Fcgr2b
Folr2	0	1.15223	0.556	0	0	14	Folr2
C5ar1	0	1.13431	0.778	0.001	0	14	C5ar1
Cybb	0	1.11674	0.778	0	0	14	Cybb
Adgre1	0	1.09839	0.833	0	0	14	Adgre1
Ptprc	0	1.07992	0.889	0	0	14	Ptprc
Pld4	0	1.05908	0.722	0.002	0	14	Pld4
Ms4a6c	0	1.0212	0.722	0	0	14	Ms4a6c
Pla2g7	0	1.02098	0.611	0.001	0	14	Pla2g7
Ly86	0	1.00145	0.778	0	0	14	Ly86
Ms4a6b	0	1.00122	0.611	0	0	14	Ms4a6b
Nlrp3	0	1.001	0.722	0	0	14	Nlrp3
Gmfg	0	0.99742	0.722	0.004	0	14	Gmfg
Syngr1	0	0.959103	0.556	0.001	0	14	Syngr1
Cd53	0	0.915394	0.556	0.001	0	14	Cd53
Lmo2	0	0.86613	0.722	0.003	0	14	Lmo2
Cd48	0	0.847298	0.778	0	0	14	Cd48
Cyth4	0	0.798508	0.5	0	0	14	Cyth4
Clec4a2	0	0.772966	0.611	0	0	14	Clec4a2
Cd83	0	0.720322	0.444	0	0	14	Cd83
Il10	0	0.693147	0.389	0	0	14	Il10
Cd86	0	0.692699	0.5	0	0	14	Cd86
Clec7a	0	0.692475	0.611	0.001	0	14	Clec7a
Lrrc25	0	0.664528	0.778	0	0	14	Lrrc25
Nckap1l	0	0.664304	0.611	0.001	0	14	Nckap1l
Clec12a	0	0.664304	0.556	0.001	0	14	Clec12a
Itgam	0	0.66408	0.556	0.001	0	14	Itgam
Otulinl	0	0.663632	0.556	0.001	0	14	Otulinl
Clec4a3	0	0.635989	0.556	0	0	14	Clec4a3
Ptpn6	0	0.63442	0.556	0.002	0	14	Ptpn6
Itgb2	0	0.606136	0.556	0	0	14	Itgb2
Ccl12	0	0.605912	0.389	0	0	14	Ccl12
Igsf6	0	0.575364	0.556	0	0	14	Igsf6
Rac2	0	0.542719	0.556	0.001	0	14	Rac2
Blnk	0	0.510377	0.5	0	0	14	Blnk
Inpp5d	0	0.510377	0.556	0	0	14	Inpp5d
Pirb	7.32883e-279	0.934688	0.667	0.004	1.32146e-274	14	Pirb
Lyz2	2.2361e-274	4.51961	1	0.011	4.03192e-270	14	Lyz2
Lst1	9.17285e-252	0.818948	0.667	0.004	1.65396e-247	14	Lst1
Evi2a	4.33194e-244	0.818725	0.667	0.004	7.81093e-240	14	Evi2a
Ighm	1.67417e-241	0.574243	0.389	0.001	3.0187e-237	14	Ighm
Csf1r	7.62114e-241	1.30495	0.889	0.009	1.37417e-236	14	Csf1r
Slfn2	3.00433e-232	1.68145	0.944	0.011	5.41712e-228	14	Slfn2
Cfp	9.02945e-230	1.23184	0.667	0.005	1.6281e-225	14	Cfp
Gpr65	1.95745e-226	0.510601	0.278	0	3.52948e-222	14	Gpr65
Ccr5	2.05034e-226	0.605912	0.278	0	3.69697e-222	14	Ccr5
Gdf3	2.14765e-226	0.510601	0.278	0	3.87243e-222	14	Gdf3
Hpgds	4.23178e-223	0.817609	0.667	0.005	7.63033e-219	14	Hpgds
C3ar1	2.94742e-219	1.25936	0.833	0.009	5.31449e-215	14	C3ar1
Il1b	4.35364e-217	0.664304	0.333	0.001	7.85004e-213	14	Il1b
Cd300a	4.2171e-209	0.572677	0.5	0.003	7.60386e-205	14	Cd300a
Trem2	1.09218e-203	2.1823	0.944	0.014	1.96932e-199	14	Trem2
Irf8	6.57337e-198	0.569327	0.611	0.005	1.18524e-193	14	Irf8
Fyb	8.16935e-197	1.27131	0.889	0.012	1.47301e-192	14	Fyb
Plek	3.30238e-195	0.930674	0.722	0.008	5.95453e-191	14	Plek
Mmp12	4.56289e-194	1.26717	0.278	0	8.22735e-190	14	Mmp12
Ccl8	8.58535e-193	1.46186	0.444	0.002	1.54802e-188	14	Ccl8
Slc15a3	1.15367e-192	0.633749	0.444	0.002	2.08019e-188	14	Slc15a3
Cd361	1.60993e-186	0.900714	0.611	0.005	2.90286e-182	14	Cd36
Ifi204	2.62413e-182	0.602107	0.444	0.002	4.73157e-178	14	Ifi204
Hpgd	2.81931e-177	0.663184	0.389	0.002	5.0835e-173	14	Hpgd
Cx3cr1	2.3839e-157	0.7414	0.444	0.003	4.29841e-153	14	Cx3cr1
Cd68	9.37559e-157	1.91081	0.944	0.019	1.69051e-152	14	Cd68
Ncf2	1.14113e-144	0.737839	0.667	0.009	2.05757e-140	14	Ncf2
Fermt3	1.01581e-142	0.739396	0.611	0.008	1.8316e-138	14	Fermt3
H2-Aa	6.45654e-140	2.26622	0.333	0.002	1.16418e-135	14	H2-Aa
Rab7b	2.22567e-134	0.736507	0.667	0.01	4.0131e-130	14	Rab7b
Ltc4s	4.06328e-133	0.50635	0.444	0.004	7.32651e-129	14	Ltc4s
Cd14	2.85465e-131	1.94245	0.944	0.024	5.14722e-127	14	Cd14
Ankrd33b	2.10304e-130	0.508809	0.333	0.002	3.792e-126	14	Ankrd33b
Rab3il1	1.21878e-125	0.567768	0.556	0.007	2.19759e-121	14	Rab3il1
Cotl1	2.61324e-120	1.47382	1	0.03	4.71194e-116	14	Cotl1
Alox5ap	4.04453e-120	1.64633	0.944	0.026	7.29269e-116	14	Alox5ap
Smagp	1.00125e-119	0.597427	0.556	0.008	1.80535e-115	14	Smagp
Lyn	1.82444e-118	1.00431	0.778	0.017	3.28964e-114	14	Lyn
Stab1	1.52458e-111	0.902482	0.667	0.013	2.74897e-107	14	Stab1
Neurl3	1.26278e-106	0.536019	0.5	0.007	2.27692e-102	14	Neurl3
Cd74	4.59103e-105	3.33378	0.5	0.007	8.27809e-101	14	Cd74
H2-Ab1	3.51248e-103	1.77888	0.333	0.003	6.33336e-99	14	H2-Ab1
AB124611	1.99034e-102	0.675585	0.722	0.017	3.58878e-98	14	AB124611
Hcls1	1.52187e-97	0.652053	0.611	0.013	2.74408e-93	14	Hcls1
Gpsm3	6.07838e-93	0.594541	0.556	0.011	1.09599e-88	14	Gpsm3
Lat2	8.5694e-92	0.505904	0.389	0.005	1.54515e-87	14	Lat2
Srgn	1.34931e-87	2.01385	0.833	0.029	2.43294e-83	14	Srgn
Vsir	1.61941e-81	0.562883	0.556	0.013	2.91996e-77	14	Vsir
Gng2	9.91156e-71	0.791851	0.778	0.031	1.78715e-66	14	Gng2
Selplg	1.88687e-64	0.785363	0.5	0.013	3.40222e-60	14	Selplg
Ifi27l2a	5.4185e-59	1.89907	0.667	0.027	9.7701e-55	14	Ifi27l2a
Slc40a1	1.00783e-57	0.534463	0.389	0.009	1.81721e-53	14	Slc40a1
Emilin2	3.87106e-53	0.567545	0.333	0.007	6.9799e-49	14	Emilin2
Tmem37	2.04781e-50	0.587473	0.5	0.017	3.6924e-46	14	Tmem37
Pltp1	3.90074e-49	1.61075	0.889	0.062	7.03342e-45	14	Pltp
H2-Eb1	5.36659e-49	2.11664	0.278	0.005	9.6765e-45	14	H2-Eb1
Cebpa	5.83176e-49	0.597277	0.722	0.038	1.05152e-44	14	Cebpa
Psmb81	3.02396e-47	0.901621	0.778	0.047	5.4525e-43	14	Psmb8
F13a1	6.88133e-47	1.02257	0.444	0.015	1.24077e-42	14	F13a1
Sirpa	1.3619e-46	0.994709	0.889	0.066	2.45564e-42	14	Sirpa
Unc93b1	7.03116e-45	1.39253	0.833	0.061	1.26779e-40	14	Unc93b1
Slc11a11	1.27758e-44	0.601385	0.611	0.03	2.3036e-40	14	Slc11a1
Dab2	8.12839e-43	1.50825	0.944	0.085	1.46563e-38	14	Dab2
H2-DMa	1.78636e-42	0.656046	0.333	0.009	3.22099e-38	14	H2-DMa
Gngt21	4.23185e-39	0.795553	0.5	0.023	7.63045e-35	14	Gngt2
Ccl9	1.01293e-38	1.24229	0.611	0.036	1.82642e-34	14	Ccl9
Ccl71	1.34309e-37	1.94482	0.556	0.03	2.42172e-33	14	Ccl7
Trf	9.36842e-37	1.51689	0.778	0.065	1.68922e-32	14	Trf
Cd931	9.99975e-35	0.581547	0.389	0.015	1.80306e-30	14	Cd93
Hfe	2.63861e-34	0.565484	0.611	0.039	4.75767e-30	14	Hfe
Csf2ra	2.34039e-32	0.74736	0.667	0.05	4.21995e-28	14	Csf2ra
Apobec1	4.81297e-31	0.68313	0.556	0.037	8.67827e-27	14	Apobec1
Basp1	1.72248e-29	1.26583	0.722	0.07	3.1058e-25	14	Basp1
Gpr137b-ps	2.27456e-29	0.566993	0.556	0.039	4.10126e-25	14	Gpr137b-ps
Cytip	2.84132e-28	0.519027	0.389	0.019	5.12319e-24	14	Cytip
Lpcat2	5.56966e-27	0.644334	0.389	0.02	1.00426e-22	14	Lpcat2
Adam8	1.97342e-25	0.658048	0.222	0.007	3.55827e-21	14	Adam8
Tgfbi1	1.96571e-23	0.946803	0.722	0.081	3.54438e-19	14	Tgfbi
Gla	1.12412e-22	0.815346	0.667	0.075	2.0269e-18	14	Gla
Rgs10	1.90771e-22	1.47059	0.889	0.155	3.43979e-18	14	Rgs10
Rab8b	2.73495e-22	0.602809	0.611	0.062	4.93139e-18	14	Rab8b
Kctd12	1.0701e-21	0.698841	0.5	0.043	1.92949e-17	14	Kctd12
Cxcl16	3.88493e-21	1.13859	0.778	0.118	7.00492e-17	14	Cxcl16
Abca1	4.76145e-21	1.07876	0.833	0.129	8.58537e-17	14	Abca1
Igf12	6.19455e-21	1.1075	0.611	0.065	1.11694e-16	14	Igf1
Cxcl24	8.56538e-21	3.37088	1	0.24	1.54442e-16	14	Cxcl2
Ccl24	5.79003e-20	1.73033	0.778	0.12	1.044e-15	14	Ccl2
Tlr2	9.02529e-19	0.895745	0.611	0.076	1.62735e-14	14	Tlr2
Mafb	2.98389e-18	1.49746	0.944	0.222	5.38026e-14	14	Mafb
Ly6e2	1.08338e-17	1.39203	0.722	0.118	1.95344e-13	14	Ly6e
Nrp2	1.18318e-17	0.67394	0.556	0.065	2.13339e-13	14	Nrp2
Rassf4	1.42312e-17	0.541443	0.556	0.064	2.56603e-13	14	Rassf4
Ctsc	1.44204e-17	1.52198	0.944	0.267	2.60015e-13	14	Ctsc
Ccrl2	5.11692e-17	0.87334	0.667	0.102	9.22633e-13	14	Ccrl2
Gm14636	7.46752e-16	0.58402	0.556	0.071	1.34647e-11	14	Gm14636
Slc7a11	1.46228e-15	0.987115	0.389	0.036	2.63664e-11	14	Slc7a11
Fam49b	2.18182e-15	0.817596	0.833	0.183	3.93404e-11	14	Fam49b
Slamf9	4.56633e-15	0.639871	0.444	0.051	8.23354e-11	14	Slamf9
Cndp2	9.03995e-15	0.704695	0.667	0.116	1.62999e-10	14	Cndp2
Tmem106a	1.15583e-14	0.596414	0.389	0.039	2.08407e-10	14	Tmem106a
Apoe2	1.41851e-14	4.21328	1	0.525	2.55772e-10	14	Apoe
Tmem86a	1.79628e-14	0.539639	0.611	0.092	3.23888e-10	14	Tmem86a
Arhgdib1	4.04551e-14	0.946345	0.778	0.166	7.29446e-10	14	Arhgdib
Gpnmb	4.92964e-14	0.66642	0.389	0.04	8.88864e-10	14	Gpnmb
Cyba	1.11689e-13	1.69632	1	0.825	2.01386e-09	14	Cyba
Marcksl11	3.09167e-13	1.0263	0.722	0.158	5.57458e-09	14	Marcksl1
Cxcl10	6.96359e-13	1.42699	0.5	0.073	1.25561e-08	14	Cxcl10
Ftl13	7.24024e-13	2.13522	1	1	1.30549e-08	14	Ftl1
H2-D12	8.23184e-13	1.73267	1	0.76	1.48428e-08	14	H2-D1
H2-K12	1.18494e-12	1.40935	1	0.588	2.13656e-08	14	H2-K1
Slc38a1	2.74783e-12	0.889691	0.611	0.126	4.95461e-08	14	Slc38a1
Pid1	3.18373e-12	0.507142	0.556	0.092	5.74058e-08	14	Pid1
Ctsb	1.01083e-11	1.91696	1	0.928	1.82263e-07	14	Ctsb
Blvrb	1.529e-11	1.0255	1	0.478	2.75694e-07	14	Blvrb
Sh3bgrl3	1.64727e-11	1.27124	1	0.787	2.9702e-07	14	Sh3bgrl3
Tnfaip2	1.67771e-11	0.562923	0.444	0.062	3.02507e-07	14	Tnfaip2
Plin2	1.88238e-11	1.27245	0.833	0.286	3.39411e-07	14	Plin2
Dennd4a	2.44424e-11	0.514301	0.611	0.118	4.4072e-07	14	Dennd4a
Atp6v0c	2.6939e-11	1.18054	1	0.956	4.85737e-07	14	Atp6v0c
Psap	3.15854e-11	1.48039	1	0.957	5.69516e-07	14	Psap
Acp5	4.82078e-11	0.677248	0.5	0.081	8.69235e-07	14	Acp5
Marcks3	7.40479e-11	0.643578	0.778	0.197	1.33516e-06	14	Marcks
Rab20	1.92823e-10	0.578434	0.556	0.109	3.4768e-06	14	Rab20
Fth1	2.44805e-10	1.4986	1	1	4.41408e-06	14	Fth1
Ten1	2.56871e-10	0.600757	0.722	0.188	4.63164e-06	14	Ten1
Lgmn	2.59602e-10	1.36689	0.889	0.562	4.68088e-06	14	Lgmn
Fau	3.79975e-10	0.682382	1	1	6.85133e-06	14	Fau
Itm2b	3.92221e-10	1.0352	1	0.997	7.07214e-06	14	Itm2b
Hexa1	4.22836e-10	0.904007	1	0.707	7.62416e-06	14	Hexa
Arpc3	4.27565e-10	0.832135	1	0.884	7.70942e-06	14	Arpc3
Ifi301	4.28978e-10	1.16538	0.833	0.289	7.73491e-06	14	Ifi30
Litaf	4.55648e-10	0.847326	0.778	0.251	8.21579e-06	14	Litaf
Lipa	4.96986e-10	0.909104	0.722	0.219	8.96116e-06	14	Lipa
Selenop1	5.29183e-10	1.97052	0.889	0.491	9.5417e-06	14	Selenop
Grn	5.36175e-10	1.36243	0.944	0.557	9.66776e-06	14	Grn
Efhd2	5.65552e-10	0.955211	0.778	0.268	1.01975e-05	14	Efhd2
Rel	7.23102e-10	0.818317	0.722	0.205	1.30383e-05	14	Rel
H2-DMb1	7.89114e-10	0.561187	0.333	0.043	1.42285e-05	14	H2-DMb1
Fnip2	7.92665e-10	0.500007	0.444	0.075	1.42925e-05	14	Fnip2
Npc21	9.78073e-10	1.04026	1	0.764	1.76356e-05	14	Npc2
Rgs2	1.13738e-09	0.720281	0.611	0.14	2.05082e-05	14	Rgs2
Gna13	1.1928e-09	0.789791	0.778	0.244	2.15074e-05	14	Gna13
Fabp51	1.97938e-09	2.53399	0.611	0.161	3.56901e-05	14	Fabp5
Clta	2.90001e-09	0.765937	1	0.922	5.22901e-05	14	Clta
Tm6sf1	4.49555e-09	0.611331	0.556	0.127	8.10592e-05	14	Tm6sf1
Rilpl2	4.84693e-09	0.747166	0.667	0.187	8.7395e-05	14	Rilpl2
Maf	5.37215e-09	0.601396	0.556	0.129	9.68652e-05	14	Maf
Rap1b	6.42397e-09	0.784412	1	0.621	0.000115831	14	Rap1b
Il10rb	6.78098e-09	0.562056	0.667	0.184	0.000122268	14	Il10rb
Ctsd	8.87949e-09	1.71826	1	0.966	0.000160106	14	Ctsd
Ctsz	1.08739e-08	1.09448	1	0.817	0.000196067	14	Ctsz
Sdcbp	1.41514e-08	0.813999	0.944	0.644	0.000255163	14	Sdcbp
Cstb	1.6188e-08	1.07095	0.944	0.669	0.000291886	14	Cstb
P2rx4	3.14036e-08	0.501101	0.611	0.163	0.000566238	14	P2rx4
Sash1	3.68771e-08	0.574867	0.833	0.323	0.000664931	14	Sash1
B2m	3.69364e-08	0.845067	1	0.905	0.000666	14	B2m
Isg151	4.26851e-08	0.582642	0.389	0.07	0.000769655	14	Isg15
Capg1	4.54796e-08	1.19803	0.833	0.405	0.000820042	14	Capg
Creg1	5.34244e-08	1.26805	0.778	0.392	0.000963295	14	Creg1
Lgals31	5.40423e-08	1.6784	0.944	0.666	0.000974436	14	Lgals3
Snx5	6.45561e-08	0.72499	0.722	0.247	0.00116401	14	Snx5
Glul	6.97851e-08	0.518577	0.556	0.138	0.00125829	14	Glul
Slc3a21	7.79275e-08	0.809526	1	0.455	0.00140511	14	Slc3a2
Abhd12	7.87952e-08	0.603152	0.667	0.195	0.00142076	14	Abhd12
Tpd52	8.6347e-08	0.891296	0.778	0.325	0.00155692	14	Tpd52
Zeb21	9.54933e-08	0.931787	0.778	0.357	0.00172184	14	Zeb2
Mcl1	1.12875e-07	0.830367	1	0.833	0.00203526	14	Mcl1
Rhog	1.63606e-07	0.521309	0.611	0.172	0.00294999	14	Rhog
Vamp8	1.99989e-07	0.823727	0.889	0.601	0.00360601	14	Vamp8
Atp6v1f	2.28874e-07	0.579305	0.944	0.79	0.00412682	14	Atp6v1f
Jak1	2.50226e-07	0.590597	0.944	0.51	0.00451182	14	Jak1
Cd441	2.67423e-07	0.549308	0.833	0.294	0.0048219	14	Cd44
Tank	3.26399e-07	0.510338	0.5	0.124	0.0058853	14	Tank
Rnf130	4.08959e-07	0.690218	0.722	0.293	0.00737394	14	Rnf130
Metrnl	5.78525e-07	0.766333	0.611	0.222	0.0104314	14	Metrnl
Ctsa	7.33825e-07	0.768355	0.889	0.593	0.0132316	14	Ctsa
Man2b1	8.04949e-07	0.679143	0.778	0.339	0.014514	14	Man2b1
Grb2	8.51051e-07	0.556481	0.833	0.421	0.0153453	14	Grb2
Gltp	1.09337e-06	0.687479	0.667	0.25	0.0197146	14	Gltp
Rps29	1.17334e-06	0.668677	1	0.995	0.0211564	14	Rps29
Arl4c	1.27917e-06	0.794759	0.5	0.143	0.0230648	14	Arl4c
Atp2b11	1.55364e-06	0.759353	0.944	0.648	0.0280136	14	Atp2b1
Dusp2	1.98893e-06	0.524084	0.5	0.135	0.0358624	14	Dusp2
Gns	2.1317e-06	0.558327	0.722	0.281	0.0384368	14	Gns
Ehd4	2.15843e-06	0.651278	0.889	0.558	0.0389186	14	Ehd4
Lamp2	2.26965e-06	0.604531	0.944	0.588	0.0409241	14	Lamp2
Lsp1	2.75301e-06	1.20036	0.5	0.155	0.0496395	14	Lsp1
Col9a2	0	1.81006	0.882	0.001	0	15	Col9a2
Hapln1	0	1.20917	0.471	0.001	0	15	Hapln1
Cnmd	0	1.17345	0.529	0.001	0	15	Cnmd
Trpv4	0	1.09414	0.882	0.004	0	15	Trpv4
1520401A03Rik	0	0.973225	0.588	0	0	15	1520401A03Rik
Cmtm5	0	0.855666	0.647	0	0	15	Cmtm5
Scrg1	0	0.750306	0.471	0	0	15	Scrg1
Meltf	0	0.630283	0.647	0.002	0	15	Meltf
Col11a2	3.3713e-286	1.25643	0.765	0.005	6.07879e-282	15	Col11a2
Col9a3	1.82373e-285	2.3836	0.941	0.008	3.28836e-281	15	Col9a3
Col9a1	2.2613e-247	1.97326	0.941	0.01	4.07734e-243	15	Col9a1
Fzd9	1.41535e-219	1.79781	0.941	0.012	2.55202e-215	15	Fzd9
Fam180a	1.00495e-202	1.46259	0.765	0.008	1.81203e-198	15	Fam180a
Col11a1	1.84657e-188	2.93129	1	0.016	3.32955e-184	15	Col11a1
Fbn2	6.62791e-172	0.796778	0.529	0.004	1.19508e-167	15	Fbn2
Penk	2.0244e-142	4.0862	1	0.023	3.6502e-138	15	Penk
Lcat	4.64027e-104	0.653255	0.588	0.01	8.36687e-100	15	Lcat
Krt16	9.27734e-99	0.969645	0.353	0.003	1.6728e-94	15	Krt16
S100b	4.26079e-91	1.19069	0.882	0.029	7.68264e-87	15	S100b
Cd24a	1.08633e-89	1.35756	0.824	0.026	1.95876e-85	15	Cd24a
Fgfr3	3.82193e-82	1.05839	0.706	0.02	6.89132e-78	15	Fgfr3
Lbhd2	1.30902e-68	1.80892	0.882	0.04	2.3603e-64	15	Lbhd2
Sdk2	4.18198e-67	0.583436	0.588	0.017	7.54053e-63	15	Sdk2
Deptor	4.32501e-65	0.512347	0.647	0.021	7.79842e-61	15	Deptor
G0s2	1.90702e-59	1.06966	0.471	0.012	3.43854e-55	15	G0s2
C1qtnf31	9.42228e-58	0.586305	0.235	0.003	1.69893e-53	15	C1qtnf3
Grem1	1.38538e-56	0.596844	0.588	0.02	2.49798e-52	15	Grem1
Dhx58os	6.39106e-51	1.10487	0.647	0.029	1.15237e-46	15	Dhx58os
Fmod1	3.15762e-50	1.68105	0.941	0.066	5.6935e-46	15	Fmod
Col27a1	8.57293e-49	1.42073	0.941	0.068	1.54578e-44	15	Col27a1
Plagl1	1.72977e-48	1.30744	0.765	0.043	3.11894e-44	15	Plagl1
Xylt1	2.73512e-48	1.08466	0.824	0.051	4.93169e-44	15	Xylt1
Adgrg6	1.3966e-47	0.676553	0.765	0.042	2.5182e-43	15	Adgrg6
Eps8	7.11085e-46	0.55884	0.706	0.037	1.28216e-41	15	Eps8
Kif21a	1.5117e-45	0.750936	0.588	0.026	2.72575e-41	15	Kif21a
Cpne8	1.20463e-44	1.05284	0.941	0.073	2.17207e-40	15	Cpne8
Mest	4.72351e-44	0.731647	0.353	0.009	8.51696e-40	15	Mest
Peg10	1.13339e-40	0.541434	0.529	0.023	2.04361e-36	15	Peg10
Papss2	7.75991e-40	1.03564	0.941	0.083	1.39919e-35	15	Papss2
Col2a11	2.01174e-38	4.57814	1	0.11	3.62736e-34	15	Col2a1
Serpinf11	5.46236e-37	1.13294	0.824	0.064	9.84919e-33	15	Serpinf1
Nqo1	6.13651e-30	0.840247	0.824	0.083	1.10647e-25	15	Nqo1
Tafa5	7.93895e-30	0.929811	0.824	0.084	1.43147e-25	15	Tafa5
Slurp1	2.03329e-29	0.923289	0.176	0.003	3.66623e-25	15	Slurp1
Enpp2	4.84718e-28	1.78837	0.941	0.128	8.73994e-24	15	Enpp2
Aldh1l2	9.36146e-27	0.520048	0.588	0.045	1.68796e-22	15	Aldh1l2
Ecrg42	1.4715e-26	2.04869	0.941	0.135	2.65327e-22	15	Ecrg4
Ptx3	2.08603e-24	0.675173	0.588	0.048	3.76132e-20	15	Ptx3
Sh3kbp1	7.81742e-22	0.565535	0.647	0.067	1.40956e-17	15	Sh3kbp1
Gale	9.87411e-21	0.701347	0.765	0.098	1.7804e-16	15	Gale
Btbd3	2.93908e-19	0.66854	0.647	0.078	5.29945e-15	15	Btbd3
Pdzrn4	7.52345e-19	1.11534	0.706	0.1	1.35655e-14	15	Pdzrn4
Bcat1	1.77981e-18	0.645963	0.588	0.066	3.20917e-14	15	Bcat1
Cox4i22	1.20063e-17	2.41145	1	0.325	2.16485e-13	15	Cox4i2
Cd82	1.20509e-17	0.663087	0.882	0.157	2.17289e-13	15	Cd82
Rarres12	5.3712e-17	1.67498	1	0.298	9.6848e-13	15	Rarres1
Snai2	2.99404e-16	0.56982	0.647	0.091	5.39855e-12	15	Snai2
Ugdh1	3.17395e-16	1.71273	1	0.314	5.72294e-12	15	Ugdh
Pak3	7.62811e-16	0.623975	0.647	0.093	1.37543e-11	15	Pak3
Fkbp113	1.22442e-15	1.55893	1	0.33	2.20776e-11	15	Fkbp11
Mrps10	2.13506e-15	0.598377	0.882	0.177	3.84973e-11	15	Mrps10
Crispld1	2.76131e-15	1.46518	0.941	0.261	4.97891e-11	15	Crispld1
Ltv1	3.57079e-15	0.803067	0.882	0.192	6.43849e-11	15	Ltv1
Pim3	4.34925e-15	1.54171	1	0.368	7.84214e-11	15	Pim3
Sox9	7.81585e-15	1.47247	0.941	0.29	1.40928e-10	15	Sox9
Chst11	8.75412e-15	0.548899	0.588	0.082	1.57846e-10	15	Chst11
Asns	1.26776e-14	1.10197	0.588	0.088	2.28591e-10	15	Asns
Pcolce21	1.33833e-14	1.61154	1	0.37	2.41314e-10	15	Pcolce2
Grb10	1.37415e-14	0.745105	0.824	0.175	2.47774e-10	15	Grb10
Gorab	2.78353e-14	0.626859	0.706	0.121	5.01899e-10	15	Gorab
Dab21	5.31488e-14	0.56209	0.588	0.087	9.58326e-10	15	Dab2
Gtf2f2	5.84016e-14	0.528688	0.647	0.105	1.05304e-09	15	Gtf2f2
Slc35a2	6.50007e-14	0.81812	0.824	0.195	1.17203e-09	15	Slc35a2
Fbxo36	7.6566e-14	0.5109	0.471	0.056	1.38056e-09	15	Fbxo36
Nfatc1	1.17345e-13	0.568048	0.765	0.145	2.11585e-09	15	Nfatc1
1700025G04Rik	1.2588e-13	0.740987	0.706	0.135	2.26974e-09	15	1700025G04Rik
Fgfrl1	1.33823e-13	1.06217	0.941	0.266	2.41296e-09	15	Fgfrl1
Acan1	1.70056e-13	2.16451	1	0.519	3.06628e-09	15	Acan
Tsc22d3	2.75577e-13	0.600473	0.647	0.112	4.96893e-09	15	Tsc22d3
Frzb1	4.2296e-13	1.22175	1	0.346	7.62639e-09	15	Frzb
Gm45153	4.35347e-13	0.673062	0.588	0.099	7.84974e-09	15	Gm45153
Raph1	4.68811e-13	0.910066	0.941	0.273	8.45313e-09	15	Raph1
Maged2	4.75619e-13	1.64843	1	0.497	8.57589e-09	15	Maged2
3110040N11Rik	5.50319e-13	0.502557	0.706	0.13	9.9228e-09	15	3110040N11Rik
Ehd3	5.65149e-13	0.539253	0.588	0.091	1.01902e-08	15	Ehd3
Tmem97	5.81042e-13	0.575264	0.647	0.111	1.04768e-08	15	Tmem97
Snrpb2	5.88861e-13	0.819921	0.941	0.285	1.06177e-08	15	Snrpb2
Srpx2	6.79806e-13	0.622465	0.706	0.129	1.22576e-08	15	Srpx2
Ss18l2	9.38436e-13	1.14501	0.882	0.296	1.69209e-08	15	Ss18l2
Hmgcr	1.1257e-12	0.687277	0.706	0.138	2.02974e-08	15	Hmgcr
Nrn12	1.13224e-12	0.953071	0.882	0.222	2.04153e-08	15	Nrn1
Ppa11	1.16547e-12	0.966635	1	0.391	2.10146e-08	15	Ppa1
C1qtnf61	1.26603e-12	0.699346	0.765	0.162	2.28279e-08	15	C1qtnf6
Ctnnbip1	1.29442e-12	0.815397	0.882	0.242	2.33397e-08	15	Ctnnbip1
Anxa8	1.37489e-12	0.601665	0.529	0.076	2.47907e-08	15	Anxa8
Rida	1.42582e-12	0.519634	0.647	0.113	2.57089e-08	15	Rida
Nme11	2.88492e-12	1.2912	1	0.671	5.2018e-08	15	Nme1
Col6a22	3.06628e-12	1.16843	1	0.594	5.52881e-08	15	Col6a2
Tspan6	3.17e-12	0.658651	0.882	0.205	5.71583e-08	15	Tspan6
Lman11	3.19037e-12	1.20006	1	0.666	5.75255e-08	15	Lman1
Cops7a	3.193e-12	0.586805	0.882	0.213	5.7573e-08	15	Cops7a
Hmga21	3.71824e-12	0.661571	0.588	0.093	6.70436e-08	15	Hmga2
Surf41	4.28894e-12	0.889755	1	0.495	7.73338e-08	15	Surf4
Dap	4.5722e-12	1.09833	1	0.869	8.24413e-08	15	Dap
Scd2	4.69363e-12	0.782376	0.824	0.215	8.46308e-08	15	Scd2
Sox6	4.78465e-12	0.566534	0.647	0.122	8.6272e-08	15	Sox6
Serpinh14	5.274e-12	1.47637	1	0.992	9.50955e-08	15	Serpinh1
Sec61b3	8.68605e-12	1.27745	1	0.903	1.56618e-07	15	Sec61b
Col16a11	8.85102e-12	0.553415	0.588	0.101	1.59593e-07	15	Col16a1
Tmem167	1.15695e-11	1.08438	1	0.659	2.08609e-07	15	Tmem167
Serp1	1.29812e-11	1.06799	1	0.558	2.34064e-07	15	Serp1
Sra1	1.32158e-11	1.05686	1	0.506	2.38295e-07	15	Sra1
Lgals32	1.36613e-11	1.38373	1	0.666	2.46328e-07	15	Lgals3
Tars	1.4907e-11	0.826097	0.882	0.277	2.68788e-07	15	Tars
Col6a11	1.54357e-11	1.27352	1	0.726	2.78321e-07	15	Col6a1
Lrrc17	1.63459e-11	0.79038	0.706	0.155	2.94733e-07	15	Lrrc17
Lxn3	1.7112e-11	1.05662	1	0.549	3.08547e-07	15	Lxn
Yif1a	1.80126e-11	0.883197	1	0.494	3.24785e-07	15	Yif1a
Ssr21	2.00743e-11	1.17942	1	0.696	3.61959e-07	15	Ssr2
Ssr4	2.17324e-11	1.03168	1	0.931	3.91856e-07	15	Ssr4
Ppib	2.56678e-11	1.00708	1	0.989	4.62816e-07	15	Ppib
Ostc1	3.03565e-11	1.22659	1	0.783	5.47358e-07	15	Ostc
Magoh	3.19593e-11	0.937579	1	0.501	5.76258e-07	15	Magoh
Loxl3	3.65991e-11	1.02314	0.824	0.236	6.59919e-07	15	Loxl3
Ndufa4l22	3.72025e-11	0.672425	0.412	0.051	6.70798e-07	15	Ndufa4l2
Creld2	4.14596e-11	1.01715	0.941	0.359	7.47559e-07	15	Creld2
Ugp2	4.64457e-11	1.30675	0.941	0.467	8.37462e-07	15	Ugp2
Ift20	4.81137e-11	0.947346	1	0.788	8.67538e-07	15	Ift20
P3h1	5.47671e-11	0.824759	0.824	0.239	9.87506e-07	15	P3h1
Atp5g1	6.44072e-11	0.95242	1	0.889	1.16133e-06	15	Atp5g1
Ssr1	7.16603e-11	0.917756	1	0.532	1.29211e-06	15	Ssr1
Cnpy2	8.14497e-11	1.00251	1	0.794	1.46862e-06	15	Cnpy2
Rpl37	8.1548e-11	0.717425	1	0.993	1.47039e-06	15	Rpl37
1810058I24Rik	8.6175e-11	1.1256	1	0.633	1.55382e-06	15	1810058I24Rik
Msi2	8.96044e-11	0.734031	0.941	0.34	1.61566e-06	15	Msi2
Sec11c	1.09953e-10	0.972278	1	0.572	1.98257e-06	15	Sec11c
Kdelr21	1.19669e-10	1.21691	1	0.615	2.15775e-06	15	Kdelr2
Nudcd21	1.24293e-10	0.878794	0.882	0.354	2.24113e-06	15	Nudcd2
Krtcap21	1.25624e-10	0.880936	1	0.787	2.26513e-06	15	Krtcap2
Trps1	1.42615e-10	0.680282	0.706	0.167	2.57149e-06	15	Trps1
Cytl1	1.5181e-10	1.36779	0.412	0.056	2.73728e-06	15	Cytl1
Mydgf	1.81255e-10	0.940783	1	0.607	3.2682e-06	15	Mydgf
Sec31a	1.8228e-10	0.745076	1	0.52	3.28669e-06	15	Sec31a
Tceal8	1.88247e-10	1.01342	1	0.522	3.39428e-06	15	Tceal8
Gfpt1	1.96545e-10	0.698143	0.824	0.244	3.54389e-06	15	Gfpt1
Rpl30	1.97469e-10	0.720422	1	0.979	3.56057e-06	15	Rpl30
Dnajc25	1.98756e-10	0.771875	0.941	0.342	3.58377e-06	15	Dnajc25
Copz1	2.09833e-10	0.667003	0.824	0.252	3.7835e-06	15	Copz1
Nol12	2.18143e-10	0.840011	0.882	0.306	3.93333e-06	15	Nol12
Rilpl21	2.27063e-10	0.500047	0.765	0.187	4.09417e-06	15	Rilpl2
Mrps16	2.42725e-10	0.95618	1	0.524	4.37657e-06	15	Mrps16
Tmem176a3	2.4532e-10	0.863492	0.882	0.284	4.42336e-06	15	Tmem176a
Mthfd21	4.03322e-10	0.947682	0.647	0.152	7.2723e-06	15	Mthfd2
Chid1	4.16707e-10	0.569743	0.765	0.202	7.51365e-06	15	Chid1
Sfr1	4.23673e-10	0.875148	1	0.937	7.63924e-06	15	Sfr1
Pdia61	4.31173e-10	1.11294	1	0.902	7.77449e-06	15	Pdia6
Fkbp101	4.61167e-10	0.869716	1	0.452	8.3153e-06	15	Fkbp10
Kdelr3	4.65566e-10	1.03053	0.941	0.534	8.39462e-06	15	Kdelr3
Gmds	4.86428e-10	0.526091	0.882	0.241	8.77078e-06	15	Gmds
Sub1	5.51602e-10	0.949793	1	0.769	9.94594e-06	15	Sub1
Cyp51	6.50754e-10	0.780685	0.647	0.154	1.17337e-05	15	Cyp51
Golph3	6.53241e-10	0.938819	0.765	0.28	1.17786e-05	15	Golph3
Dok1	6.67317e-10	0.695915	0.765	0.22	1.20324e-05	15	Dok1
Sar1a	6.85082e-10	0.872144	1	0.624	1.23527e-05	15	Sar1a
Dcaf13	7.20046e-10	0.501527	0.765	0.193	1.29831e-05	15	Dcaf13
Dad1	7.26793e-10	0.754249	1	0.943	1.31048e-05	15	Dad1
Scd1	7.92492e-10	0.548189	0.765	0.196	1.42894e-05	15	Scd1
Taf101	8.63905e-10	0.818352	1	0.465	1.55771e-05	15	Taf10
Rpl411	8.85415e-10	0.709001	1	0.999	1.59649e-05	15	Rpl41
Cdc26	9.19377e-10	0.755551	0.941	0.385	1.65773e-05	15	Cdc26
Gpx7	1.44425e-09	0.929597	0.941	0.428	2.60413e-05	15	Gpx7
Psph	1.536e-09	0.554751	0.588	0.129	2.76957e-05	15	Psph
Eny2	1.61173e-09	0.887102	1	0.565	2.90612e-05	15	Eny2
Rrbp1	1.65173e-09	0.887934	1	0.943	2.97823e-05	15	Rrbp1
Swi5	1.72425e-09	0.801049	1	0.896	3.109e-05	15	Swi5
Sec22b	1.76175e-09	0.702156	0.941	0.415	3.17661e-05	15	Sec22b
Hspe11	1.80359e-09	0.872987	1	0.78	3.25205e-05	15	Hspe1
Gpr180	1.86602e-09	0.625725	0.882	0.293	3.36463e-05	15	Gpr180
Srm1	2.08546e-09	0.885445	0.941	0.406	3.7603e-05	15	Srm
Pdrg1	2.20827e-09	0.967466	0.941	0.387	3.98172e-05	15	Pdrg1
Dbi	2.46517e-09	1.25305	1	0.952	4.44495e-05	15	Dbi
Rbx1	2.52819e-09	0.82034	1	0.778	4.55858e-05	15	Rbx1
Chpf2	2.56734e-09	0.506165	0.706	0.182	4.62918e-05	15	Chpf2
Emb	2.58529e-09	0.999677	0.941	0.469	4.66154e-05	15	Emb
Csad	2.75176e-09	0.665258	0.824	0.269	4.96169e-05	15	Csad
Bud31	3.00789e-09	0.692251	0.941	0.382	5.42353e-05	15	Bud31
Copb2	3.0732e-09	0.857027	1	0.643	5.54128e-05	15	Copb2
Ndufa4	3.23276e-09	0.69005	1	0.966	5.82899e-05	15	Ndufa4
Myo10	3.31316e-09	0.63968	0.765	0.216	5.97396e-05	15	Myo10
Rpsa1	3.44074e-09	0.75106	1	1	6.204e-05	15	Rpsa
Prrx2	3.71313e-09	0.761663	0.765	0.246	6.69515e-05	15	Prrx2
Gabarap	4.21124e-09	0.671166	1	0.99	7.59328e-05	15	Gabarap
Lox2	4.34199e-09	1.14092	1	0.788	7.82904e-05	15	Lox
Prdx11	4.94289e-09	0.698883	1	0.992	8.91252e-05	15	Prdx1
Derl1	5.62984e-09	0.805096	0.882	0.511	0.000101512	15	Derl1
Pgm3	6.00309e-09	0.581651	0.706	0.189	0.000108242	15	Pgm3
Slc25a51	6.17681e-09	0.759842	1	0.819	0.000111374	15	Slc25a5
Rpl8	6.83921e-09	0.581885	1	1	0.000123318	15	Rpl8
Tiparp2	7.12329e-09	0.721574	0.882	0.307	0.00012844	15	Tiparp
Limd1	7.49577e-09	0.554068	0.706	0.191	0.000135156	15	Limd1
Endog	7.66277e-09	0.516812	0.765	0.227	0.000138167	15	Endog
Rpl22l11	7.8719e-09	0.779244	1	0.843	0.000141938	15	Rpl22l1
Capg2	7.99046e-09	0.651569	1	0.404	0.000144076	15	Capg
Cgref1	8.42145e-09	0.622705	0.706	0.197	0.000151847	15	Cgref1
S100a42	8.81522e-09	0.81365	1	0.921	0.000158947	15	S100a4
Mrpl17	1.04408e-08	0.861273	1	0.584	0.000188258	15	Mrpl17
Hspd11	1.0838e-08	0.851006	1	0.652	0.00019542	15	Hspd1
Gdf101	1.12783e-08	0.651396	0.529	0.104	0.00020336	15	Gdf10
Sem1	1.15614e-08	0.640024	1	0.91	0.000208463	15	Sem1
Eef1b21	1.19916e-08	0.635392	1	0.993	0.000216221	15	Eef1b2
Tmed1	1.49994e-08	0.764153	0.882	0.375	0.000270453	15	Tmed1
Srprb	1.51942e-08	0.509263	0.882	0.282	0.000273967	15	Srprb
Tubb2a1	1.56646e-08	1.13047	0.941	0.643	0.000282448	15	Tubb2a
Ldha1	1.61781e-08	0.716562	1	0.965	0.000291708	15	Ldha
Gmppb	1.73194e-08	0.778871	0.765	0.274	0.000312287	15	Gmppb
Spcs1	1.77389e-08	0.670817	1	0.816	0.00031985	15	Spcs1
Srp19	1.8745e-08	0.757622	1	0.564	0.000337991	15	Srp19
Unc5b	1.87768e-08	0.592025	0.647	0.167	0.000338565	15	Unc5b
Prdx6	1.88746e-08	1.1474	0.882	0.582	0.000340327	15	Prdx6
Psmb2	1.95816e-08	0.69621	1	0.737	0.000353077	15	Psmb2
Tmed10	1.98067e-08	0.570622	1	0.93	0.000357134	15	Tmed10
Polr2k	2.05801e-08	0.726716	0.882	0.38	0.000371079	15	Polr2k
Rbm31	2.07231e-08	0.693504	1	0.748	0.000373658	15	Rbm3
Srpr	2.11142e-08	0.718998	0.941	0.646	0.000380709	15	Srpr
Btf3	2.16009e-08	0.632053	1	0.983	0.000389487	15	Btf3
Gar1	2.18683e-08	0.595719	0.765	0.248	0.000394307	15	Gar1
Sec13	2.2408e-08	0.760978	0.941	0.465	0.000404038	15	Sec13
Trib1	2.39924e-08	0.962676	0.824	0.326	0.000432607	15	Trib1
Col6a32	2.43101e-08	0.854073	1	0.552	0.000438335	15	Col6a3
Mif1	2.60453e-08	0.819987	1	0.631	0.000469622	15	Mif
Gnpnat1	3.0302e-08	0.605099	0.765	0.244	0.000546375	15	Gnpnat1
Eif4e	3.09563e-08	0.701778	0.941	0.489	0.000558173	15	Eif4e
Nop581	3.14141e-08	0.641617	0.941	0.405	0.000566427	15	Nop58
Oaf2	3.23425e-08	0.801552	0.882	0.328	0.000583167	15	Oaf
Pdgfrl1	3.28943e-08	0.71936	0.706	0.221	0.000593117	15	Pdgfrl
Metrnl1	3.77548e-08	0.782546	0.706	0.222	0.000680757	15	Metrnl
Nhp21	4.06122e-08	0.846244	0.882	0.395	0.000732279	15	Nhp2
Hilpda1	4.25987e-08	0.643366	0.647	0.171	0.000768097	15	Hilpda
S100a13	4.30387e-08	0.624229	1	0.737	0.000776031	15	S100a13
Ran1	4.3692e-08	0.683527	1	0.833	0.000787811	15	Ran
Papss1	4.75582e-08	0.657356	0.824	0.326	0.000857522	15	Papss1
Cdk2ap1	4.83216e-08	0.524175	0.765	0.248	0.000871287	15	Cdk2ap1
Rpl281	5.6397e-08	0.602357	1	0.996	0.00101689	15	Rpl28
Prrx1	6.00666e-08	0.928884	0.882	0.539	0.00108306	15	Prrx1
Mmp143	6.26441e-08	0.682006	0.941	0.434	0.00112954	15	Mmp14
Arf51	6.53998e-08	0.668127	1	0.774	0.00117922	15	Arf5
Tmem258	6.63206e-08	0.775436	1	0.533	0.00119583	15	Tmem258
Brix1	7.49586e-08	0.645571	0.824	0.291	0.00135158	15	Brix1
Cmpk1	7.85718e-08	0.625031	0.941	0.449	0.00141673	15	Cmpk1
Ier3ip1	8.72174e-08	0.740577	0.882	0.46	0.00157262	15	Ier3ip1
Gspt1	9.01747e-08	0.723563	1	0.632	0.00162594	15	Gspt1
Eif5a1	9.30343e-08	0.622062	1	0.989	0.0016775	15	Eif5a
Lrrc591	1.02365e-07	0.933345	0.824	0.46	0.00184575	15	Lrrc59
Npm11	1.03284e-07	0.637563	1	0.988	0.00186231	15	Npm1
Puf60	1.03996e-07	0.537681	1	0.544	0.00187515	15	Puf60
Ddx391	1.0801e-07	0.552232	0.647	0.182	0.00194752	15	Ddx39
Timp13	1.13081e-07	0.588606	1	0.688	0.00203896	15	Timp1
P4hb	1.15855e-07	0.83946	1	0.759	0.00208898	15	P4hb
Eif4e2	1.20079e-07	0.59362	0.941	0.457	0.00216515	15	Eif4e2
Rps27a1	1.36185e-07	0.516259	1	0.997	0.00245555	15	Rps27a
Sars	1.44293e-07	0.712515	0.941	0.379	0.00260174	15	Sars
Slc35b2	1.59294e-07	0.661492	0.706	0.258	0.00287222	15	Slc35b2
Manf1	1.63808e-07	0.81669	1	0.874	0.00295362	15	Manf
Smarcb1	1.68577e-07	0.66166	0.882	0.41	0.00303961	15	Smarcb1
Selenos	1.86805e-07	0.797372	1	0.789	0.00336827	15	Selenos
Arpc1b	1.87187e-07	0.656216	1	0.993	0.00337517	15	Arpc1b
Galk1	1.91045e-07	0.623975	0.882	0.386	0.00344473	15	Galk1
Tmed9	2.12854e-07	0.826807	1	0.917	0.00383797	15	Tmed9
Fkbp31	2.17672e-07	0.829286	0.941	0.549	0.00392485	15	Fkbp3
Stt3a	2.24632e-07	0.716793	0.824	0.413	0.00405033	15	Stt3a
Hsp90b11	2.30039e-07	0.747672	1	0.992	0.00414783	15	Hsp90b1
Gars1	2.3267e-07	0.768505	0.824	0.357	0.00419528	15	Gars
Fam104a	2.40797e-07	0.730578	1	0.571	0.00434182	15	Fam104a
Selenok	2.59966e-07	0.542228	1	0.971	0.00468746	15	Selenok
Tmed2	2.65124e-07	0.647302	1	0.872	0.00478045	15	Tmed2
Cope	2.65741e-07	0.709708	1	0.718	0.00479158	15	Cope
Trabd	2.72119e-07	0.571959	0.706	0.254	0.00490657	15	Trabd
Adk	2.92325e-07	0.627068	0.941	0.43	0.00527091	15	Adk
Pth1r	2.9313e-07	0.730167	0.647	0.211	0.00528543	15	Pth1r
Clint1	3.04494e-07	0.661397	0.824	0.376	0.00549033	15	Clint1
Ywhaq	3.05214e-07	0.801857	1	0.878	0.00550332	15	Ywhaq
Bzw2	3.1895e-07	0.752746	0.647	0.229	0.00575099	15	Bzw2
Psmb4	3.20156e-07	0.611417	1	0.8	0.00577274	15	Psmb4
Rps121	3.2109e-07	0.530633	1	0.994	0.00578958	15	Rps12
Atf4	3.29569e-07	0.994888	0.941	0.671	0.00594246	15	Atf4
Rplp01	3.34531e-07	0.518325	1	0.999	0.00603194	15	Rplp0
Tsn	3.43581e-07	0.629256	1	0.668	0.00619511	15	Tsn
Nr4a12	3.45791e-07	0.842818	0.941	0.494	0.00623496	15	Nr4a1
Kifap3	3.47168e-07	0.506763	0.824	0.288	0.00625979	15	Kifap3
Phf5a	3.95808e-07	0.57092	1	0.499	0.00713681	15	Phf5a
Ranbp11	3.99037e-07	0.662823	1	0.66	0.00719504	15	Ranbp1
Atxn10	3.99748e-07	0.81307	0.882	0.528	0.00720786	15	Atxn10
Tmed3	4.05423e-07	0.73327	1	0.825	0.00731017	15	Tmed3
Tfg	4.40437e-07	0.556081	0.882	0.427	0.00794153	15	Tfg
Rpl38	4.85297e-07	0.515632	1	0.951	0.00875039	15	Rpl38
Eif2s21	5.15494e-07	0.73919	0.941	0.725	0.00929487	15	Eif2s2
Pop7	5.43901e-07	0.512207	0.706	0.236	0.00980708	15	Pop7
Pebp1	5.93106e-07	0.572003	1	0.952	0.0106943	15	Pebp1
Tkt	6.4551e-07	0.611824	1	0.63	0.0116392	15	Tkt
Denr	6.46875e-07	0.697223	0.882	0.435	0.0116638	15	Denr
Eif4a11	6.79472e-07	0.57382	1	0.92	0.0122516	15	Eif4a1
Ndufc1	6.84316e-07	0.547706	0.941	0.666	0.0123389	15	Ndufc1
Hdlbp	7.03354e-07	0.631029	1	0.838	0.0126822	15	Hdlbp
Ndufa8	7.77986e-07	0.515064	1	0.663	0.0140279	15	Ndufa8
Uqcrq	8.36093e-07	0.647331	0.941	0.777	0.0150756	15	Uqcrq
Slc29a1	8.44491e-07	0.627538	1	0.625	0.015227	15	Slc29a1
Ufm1	8.59068e-07	0.578212	0.941	0.484	0.0154899	15	Ufm1
Neo1	9.10368e-07	0.680354	0.882	0.401	0.0164148	15	Neo1
Rps181	9.21022e-07	0.55865	1	0.998	0.0166069	15	Rps18
2310039H08Rik	9.75376e-07	0.619581	0.706	0.269	0.017587	15	2310039H08Rik
Ppic3	9.76953e-07	0.743202	0.941	0.765	0.0176154	15	Ppic
Col1a23	1.00536e-06	0.944966	1	0.992	0.0181277	15	Col1a2
Morf4l2	1.00726e-06	0.659392	1	0.641	0.0181619	15	Morf4l2
Arl1	1.01056e-06	0.64134	1	0.811	0.0182214	15	Arl1
Ost4	1.04607e-06	0.586671	1	0.665	0.0188617	15	Ost4
Pcbp1	1.07869e-06	0.543715	1	0.681	0.0194499	15	Pcbp1
Timm10b	1.09261e-06	0.631029	0.824	0.382	0.0197009	15	Timm10b
Timm231	1.12869e-06	0.674604	0.882	0.472	0.0203514	15	Timm23
Ndufb9	1.2053e-06	0.569454	1	0.917	0.0217328	15	Ndufb9
P4ha2	1.25815e-06	0.684457	0.882	0.452	0.0226856	15	P4ha2
Nucb2	1.26546e-06	0.685223	0.765	0.337	0.0228176	15	Nucb2
Rab1a	1.30817e-06	0.529162	1	0.604	0.0235877	15	Rab1a
Pcolce4	1.35221e-06	0.51884	0.941	0.36	0.0243817	15	Pcolce
Usp16	1.5099e-06	0.526419	0.824	0.353	0.0272251	15	Usp16
Rpl111	1.54689e-06	0.512434	1	0.999	0.0278921	15	Rpl11
Tceal9	1.65464e-06	0.716645	0.941	0.731	0.0298348	15	Tceal9
Yipf5	1.668e-06	0.574335	0.882	0.465	0.0300757	15	Yipf5
Slc3a22	1.67686e-06	0.838079	0.882	0.455	0.0302355	15	Slc3a2
Fbl	1.74337e-06	0.541807	0.765	0.32	0.0314348	15	Fbl
Mcfd2	1.74744e-06	0.549405	0.882	0.373	0.0315081	15	Mcfd2
Txn2	1.78573e-06	0.632822	0.824	0.463	0.0321984	15	Txn2
Nars	1.98105e-06	0.522979	0.941	0.478	0.0357204	15	Nars
Eef1g1	2.17233e-06	0.629664	1	0.882	0.0391693	15	Eef1g
Maged1	2.27552e-06	0.712501	0.941	0.601	0.0410299	15	Maged1
Gas5	2.33354e-06	0.654474	1	0.886	0.042076	15	Gas5
Emilin1	2.34112e-06	0.735423	0.941	0.562	0.0422127	15	Emilin1
St13	2.40427e-06	0.532845	1	0.616	0.0433514	15	St13
Rpl42	2.42809e-06	0.576005	1	0.976	0.0437809	15	Rpl4
Spcs2	2.50507e-06	0.731647	0.941	0.759	0.045169	15	Spcs2
Cox5b	2.57806e-06	0.514949	1	0.834	0.0464849	15	Cox5b
Cdk5rap3	2.60357e-06	0.547378	0.765	0.34	0.046945	15	Cdk5rap3
Eprs	2.65517e-06	0.671851	0.882	0.552	0.0478754	15	Eprs
Anxa21	2.66617e-06	0.556642	1	0.985	0.0480737	15	Anxa2
Guk1	2.66827e-06	0.535133	0.941	0.592	0.0481115	15	Guk1

## Sheet: ST8_A-PseudotimeAssociatedGenes
Gene	Clade
Saa3	1
Cd74	1
Mmp3	1
Ccl2	1
Cxcl1	1
Prg4	1
Cxcl5	1
Lcn2	1
Lpl	1
Serpina3n	1
Ctsl	1
Ctsb	1
Cxcl12	1
Cxcl16	1
Steap4	1
C3	1
Smoc2	1
Trf	1
Ccn5	1
Igfbp4	1
Lrg1	1
Cp	1
C4b	1
Frzb	1
Cyba	1
Fbln1	1
Mdk	1
Selp	1
Cebpd	1
Abi3bp	1
Bst2	1
Ctsz	1
Serping1	1
Ddit4l	1
Efemp1	1
Tubb3	1
Slco2a1	1
Icam1	1
Gpr88	1
Phlda1	1
Gda	1
H2-D1	1
Slc39a1	1
1110008P14Rik	1
Mgst1	1
Cx3cl1	1
Psmb8	1
Ace	1
Gadd45a	1
Cebpb	1
Ccl19	1
Cyp1b1	1
Cfh	1
Gusb	1
Sdc4	1
Ccdc80	1
Kcnj8	1
Isyna1	1
Ephx2	1
Serpinb6b	1
Scara3	1
Sod2	1
C1ra	1
C1s1	1
Plvap	1
Gas6	1
Atp1b1	1
Prelp	1
Sod3	1
Sdc3	1
Lgals3bp	1
Thbd	1
H2-K1	1
Litaf	1
Kdelr2	1
Htra3	1
Lxn	1
P2rx4	1
Plpp3	1
Gas7	1
Slc43a3	1
Cpne8	1
Gfra1	1
Kcne4	1
Alcam	1
Sulf2	1
Smim3	1
Nnmt	1
Osmr	1
Il3ra	1
Glrx	1
Pik3r1	1
Steap3	1
Pde1a	1
Clec2d	1
Psmb10	1
Ptpn2	1
Dkk3	1
St3gal4	1
Nol3	1
Lrp1	1
Tcn2	1
Casp4	1
Ptpn1	1
Lrrc8a	1
Gfm1	1
Gabarapl1	1
Gstt1	1
Loxl1	1
Plaat3	1
Scarf2	1
Emilin1	1
Ntn1	1
Synpo	1
Scd2	1
Gypc	1
Il13ra1	1
Adam9	1
Col2a1	2
Cytl1	2
Lyz2	2
Slurp1	2
Hp	2
Comp	2
Thbs1	2
Ecrg4	2
Timp1	2
Mt2	2
Ccl9	2
Cthrc1	2
Fmod	2
Trem2	2
Spp1	2
Vcam1	2
Sfrp2	2
Ly6a	2
Crabp2	2
Lgals3	2
Ctsk	2
AA467197	2
Ly6c1	2
Serpinf1	2
Mt1	2
Pltp	2
Ftl1	2
Cst6	2
Sfrp4	2
Col8a1	2
Ltc4s	2
Tnfrsf11b	2
Dcn	2
Cst3	2
Crlf1	2
Dpt	2
Lum	2
Fn1	2
Cox4i2	2
Acp5	2
Clu	2
Ly6e	2
S100b	2
Ngf	2
Anxa8	2
Rarres1	2
Tgfbi	2
Sncg	2
Col6a3	2
Crispld1	2
Cdkn2a	2
Mmp2	2
Capg	2
Pcolce	2
Ltbp2	2
Lgmn	2
Sh3bgrl3	2
Enpp2	2
Nupr1	2
Col12a1	2
Fxyd5	2
Thy1	2
Fst	2
Nrn1	2
S100a10	2
Tnc	2
Fbln2	2
Metrnl	2
Arhgdib	2
Pld3	2
Tnfaip2	2
Olfml3	2
Nbl1	2
S100a4	2
Ackr3	2
Gm17455	2
Ttc9	2
Cd34	2
Bok	2
Htra4	2
Fndc1	2
Tmsb10	2
Gm26771	2
Ass1	2
Emp1	2
Ppic	2
Ccnd1	2
Prdx1	2
Sdc1	2
Cstb	2
Tmem176a	2
Tmem176b	2
Cdo1	2
Anxa1	2
Ifitm3	2
Phlda3	2
Aqp1	2
Kcnn4	2
Sdf2l1	2
Ank	2
Cd44	2
Dbp	2
Fgf7	2
Slc7a2	2
Gm15867	2
Hexa	2
Serpinb1a	2
Npc2	2
Prrx2	2
Mgp	2
Srpx2	2
Dclk1	2
H2-T23	2
Plaur	2
Snai1	2
Cgref1	2
Col5a1	2
Gja1	2
Fscn1	2
B2m	2
Bdh2	2
Tmem119	2
Pdgfra	2
Pdgfrl	2
Oaf	2
Jpt1	2
Lmo4	2
Runx1	2
Fkbp11	2
Tm4sf1	2
Mmp14	2
Gjb5	2
Loxl3	2
Ccn4	2
Col16a1	2
Mxra8	2
Anxa2	2
Bhlhe40	2
Prr13	2
Atox1	2
Vamp5	2
Ggct	2
Mif	2
Itgbl1	2
Angptl2	2
Serpinh1	2
Jam2	2
Hrct1	2
Tgfb1	2
Aprt	2
Cdkn2c	2
Ninj1	2
Cd248	2
Tspan4	2
Ppp3ca	2
Matn2	2
Kcnk3	2
Cda	2
Hgf	2
Lgals9	2
Vat1	2
Mcub	2
Ahnak2	2
Pamr1	2
Sulf1	2
Pdgfc	2
Slc29a1	2
Uba52	2
Ctsh	2
Rnase4	2
Cd82	2
B4galnt1	2
Cmtm7	2
Ube2l6	2
Isg20	2
Akr1b8	2
Kazald1	2
Cmtm3	2
Rhog	2
Uap1l1	2
Mgst3	2
Pgd	2
Lnx1	2
Bmp1	2
Baiap2	2
Gpx7	2
Fkbp10	2
Crlf2	2
Chpf	2
Sphk1	2
Morrbid	2
Ephx1	2
Tpm4	2
Uap1	2
Tmem151a	2
Pqlc3	2
Rnaset2a	2
S100a11	2
Scn1b	2
Vmp1	2
Ldha	2
Nme2	2
H2bc4	2
Serf1	2
Timp2	2
AI413582	2
Cd302	2
B3gnt9	2
Por	2
BC028528	2
Rcn1	2
Card19	2
Eno1	2
Nucb2	2
Vkorc1	2
Snhg9	2
Epdr1	2
Nme1	2
Gpr153	2
Ifitm2	2
Anxa4	2
Myl12b	2
Snhg6	2
Tmem9b	2
Coro1b	2
Ciao2a	2
Slc39a7	2
Bid	2
Ak1	2
Acot7	2
Prnp	2
Dtnbp1	2
Ptrh1	2
Plekhf1	2
Adamtsl5	2
Rps28	2
Eng	2
Comtd1	2
Necap2	2
Dap	2
Uqcc2	2
Mrc2	2
Bax	2
Arpc4	2
Wdr89	2
Vill	2
Igfbp2	3
Ankrd1	3
Pth1r	3
Col1a1	3
Acan	3
Ctsd	3
Col1a2	3
Hexb	3
Sparc	3
Cemip	3
Gas1	3
Col3a1	3
Psap	3
Ccl17	3
Col6a1	3
Col6a2	3
Grn	3
Col5a2	3
Lox	3
Gja4	3
Ecscr	3
Abca1	3
Col14a1	3
Scx	3
Thbs2	3
Marcks	3
Palld	3
Glipr1	3
Raph1	3
Hs6st2	3
Ctsa	3
Enpp1	3
Loxl2	3
Smc4	3
Cdh11	3
Man2b1	3
Islr	3
Bicc1	3
Creb3l1	3
Fbn1	3
Mfap2	3
Rftn1	3
Angpt2	3
Epas1	3
Kif26b	3
Pycard	3
C1qtnf6	3
Slc6a6	3
Nid1	3
Maged2	3
Adamts2	3
Fzd1	3
Itga11	3
Bpgm	3
F2r	3
Notch3	3
H1f0	3
Fstl1	3
Fat1	3
Unc5b	3
Pdgfa	3
Sdc2	3
Gm47283	3
Tmem140	3
Slc3a2	3
Plod2	3
Esd	3
Antxr1	3
Ccdc12	3
Slc44a1	3
Gpatch11	3
Crim1	3
Pkd2	3
Fads3	3
Myh9	3
Tcf4	3
Glipr2	3
Tpm3	3
Igf2r	3
Nav1	3
Ccdc68	3
Sbno2	3
Il6st	3
Tns3	3
Mia	4
2210407C18Rik	4
Itih4	4
Selenop	4
C1qtnf7	4
Pecam1	4
Crispld2	4
Rspo3	4
Tsc22d1	4
Glul	4
Cd200	4
Abcc9	4
Tspan7	4
1500009L16Rik	4
Enpp5	4
Sdcbp	4
Smoc1	4
Pcolce2	5
Ptgs2	5
Ppa1	5
Sox9	5
Wif1	5
Timp3	5
Aspn	5
Atf5	5
Lamc3	5
Gxylt2	5
Bdnf	5
Kcnj15	5
Fbln5	5
Arpc5	5
Maff	5
Sat1	5
Hand2	5
Atp2b1	5
Ppp1r14b	5
Dut	5
Ccnd2	5
Kdelr3	5
Ckap4	5
Rgs5	6
Tcap	6
Rbp4	6
Actg2	6
Mfap4	6
Gm13889	6
Sost	6
Hspb1	6
Slc22a1	6
Dstn	6
Myh11	6
Fbxl22	6
Tceal6	6
Pam	6
Rock1	6
Npnt	6
E030013I19Rik	6
Chchd10	6
Vwc2	6
Lpp	6
Flnc	6
Ogn	6
Actb	6
Cnn1	6
Ppp1r14a	6
Synpo2	6
Optc	6
Gm13861	6
Tinagl1	6
Tpm1	6
Map1b	6
Cbr2	6
Lmod1	6
Csrp2	6
Ppp1r12a	6
Pcsk5	6
Itga8	6
Sh3bgr	6
Mcam	6
Cald1	6
Csrp1	6
Dsp	6
Dapk2	6
Hspb6	6
Pcp4l1	6
Spint2	6
Hmgcs2	6
Stbd1	6
Map3k7cl	6
Denn2b	6
Myl9	6
Pdlim3	6
Mylk	6
Tpm2	6
Ramp1	6
Net1	6
Cped1	6
Efhd1	6
Fbxo2	6
1190005I06Rik	6
Scube3	6
Nexn	6
Bcam	6
Fhl1	6
Ehd4	6
Fblim1	6
Asb2	6
Dtna	6
Msrb1	6
Stimate	6
Phactr1	6
Foxp2	6
Rbpms2	6
Mtus2	6
Lims2	6
Pbxip1	6
Tns1	6
Kcnmb1	6
Gabra3	6
Jph2	6
Rhobtb1	6
Slmap	6
Dmpk	6
Ank2	6
Ltbp1	6
Ldb3	6
Gstm1	6
Des	7
Apoe	7
mt-Rnr2	7
Actg1	7
Fabp4	7
Fibin	7
mt-Rnr1	7
CT010467.1	7
Gsn	7
Sparcl1	7
Hspa1a	7
Ptprz1	7
H2az1	7
Mir6236	7
Ccdc42	7
Gas5	7
Mylk4	7
Ube2s	7
Sumo2	7
Art3	7
Atp6v0c	7
Cdkn1c	7
Rrad	7
Mfap5	7
Nrtn	7
Btg2	7
Adm	7
Tmx4	7
Ccn3	7
Plcb4	7
Filip1l	7
Ndufb1-ps	7
Mpc1	7
Anxa11	7
Fmo2	7
Rasl11a	7
Dmd	7
Pgam1	7
Rbm3	7
Gm26802	7
Casq1	7
Fgl2	7
Osr1	7
Rnd3	7
Cct6a	7
Tmem134	7
mt-Atp8	7
Txnip	7
Lmcd1	7
Bex4	7
Gucy1a1	7
Wtip	7
Vcan	7
Rgs4	7
Npy1r	7
Mir22hg	7
Olfr1033	7
Myom1	7
Pkdcc	7
Otud1	7
Enah	7
Gucy1b1	7
Limch1	7
Snhg8	7
Ckb	7
Smim5	7
Nes	7
2410006H16Rik	7
Sema3c	7
Cav1	7
Hyi	7
Tmem223	7
Itga9	7
Map1a	7
Filip1	7
Tent5a	7
Tes	7
Arl4a	7
Lrrc17	7
Cdh6	7
Myh10	7
Col18a1	7
Bambi	7
Tax1bp3	7
Id4	7
Fbxo32	7
Fabp3	7
Itga1	7
Zfp36l2	7
Svil	7
Myocd	7
Sgcg	7
Yae1d1	7
Fbxo30	7
Pcdh7	7
Slc8a1	7
Ttc28	7
Hspa2	7
Ncam1	7
Gnai1	7
Kcnab1	7
Rgs7bp	7
Syne1	7
Dnajb4	7
Rock2	7
Emb	7
Cavin2	7
Ppp1r12b	7
Fam81a	7
Syne2	7
Asap2	7
Ube2i	7
Serpini1	7
Vldlr	7
Tspan2	7
Thsd4	7
Lrrfip1	7
Ntf3	7
Tmem47	7
Usp9x	7
Pkp4	7
Nav2	7
Pawr	7
Macf1	7
Rab5a	7
Rras	7
Pmepa1	7
Utrn	7
Aoc3	7
Fam129a	7
Nfil3	7
Susd5	7
Perp	7
Khdrbs3	7
Heyl	7
Fam13c	7
Plekho1	7
Rassf3	7
Dact3	7
Ndfip1	7
Lgr6	7
Pgm5	7
Hnrnpa3	7
Purb	7
Rcan2	7
Cspg4	7
Pgk1	7
Nufip2	7
Gm11627	7
Kcnma1	7
Fermt2	7
Sema3d	7
Rasgrp2	7
Odc1	7
Kmt2a	7
Ube2v2	7
Vcl	7
Atrx	7
Ppp1r12c	7
Gata6	7
Tmpo	7
Pdlim5	7
Gpc6	7
Tacc2	7
Mrvi1	7
Adcy5	7
Sorl1	7
Ccdc85b	7
Sgcd	7
Ecm2	7
Btbd7	7
Adgrl2	7
Hnrnpa0	7
Cdkn1a	8
Atf3	8
Meg3	8
Hbegf	8
Gadd45b	8
Egr1	8
Klf2	8
Gdf15	8
Fosb	8
Mafb	8
Fos	8
Id1	8
Jun	8
Gadd45g	8
Nr4a1	8
Nfkbia	8
Ier3	8
Junb	8
Ccn1	8
Socs3	8
Sox4	8
Ier2	8
Klf4	8
Gem	8
Neat1	8
Nr4a2	8
Adamts1	8
Gm17056	8
Hes1	8
Zfp36	8
Ier5	8
Pim1	8
Errfi1	8
Ppp1r15a	8
Sgk1	8
Pi15	8
Ifrd1	8
Csrnp1	8
Rasl11b	8
Chka	8
Klf6	8
Smad7	8
Ccnl1	8
Dusp1	8
Id3	8
Id2	8
Pde4b	8
Ppp1r10	8
Mcl1	8
Phldb2	8
Sertad1	8
Wsb1	8
Map4k4	8
Eln	9
Serpine1	9
Ccn2	9
Postn	9
Prss23	9
Sorbs2	9
Col15a1	9
Tgfb2	9
Col4a1	9
Anxa3	9
Mical2	9
Lbh	9
Col4a2	9
Tppp3	10
Crip1	10
Mustn1	10
Mfge8	10
2200002D01Rik	10
Ccdc3	10
Ecm1	10
Uchl1	10
Gpx1	10
Tnxb	10
Hspb7	10
Cryab	10
Serpine2	10
Cd109	10
Wwp2	10
Cdh13	10
Cystm1	10
Tubb2a	11
Tnfrsf12a	11
Tuba1b	11
Tuba1c	11
Itga5	11
Tuba1a	11
Tubb5	11
Tubb6	11
Tubb4b	11

## Sheet: ST9_GO_A-clade_3
source	term_name	term_id	adjusted_p_value	negative_log10_of_adjusted_p_value	term_size	query_size	intersection_size	effective_domain_size	intersections
GO:MF	extracellular matrix structural constituent	GO:0005201	2.43676e-10	9.61319	132	81	11	25063	COL1A1,COL1A2,SPARC,COL3A1,COL6A1,COL6A2,COL5A2,COL14A1,FBN1,MFAP2,NID1
GO:MF	collagen binding	GO:0005518	3.25389e-08	7.4876	70	81	8	25063	SPARC,COL6A1,COL6A2,LOX,NID1,ITGA11,PDGFA,ANTXR1
GO:MF	extracellular matrix structural constituent conferring tensile strength	GO:0030020	3.37765e-08	7.47139	42	81	7	25063	COL1A1,COL1A2,COL3A1,COL6A1,COL6A2,COL5A2,COL14A1
GO:MF	platelet-derived growth factor binding	GO:0048407	1.17479e-07	6.93004	12	81	5	25063	COL1A1,COL1A2,COL3A1,COL6A1,PDGFA
GO:MF	growth factor binding	GO:0019838	9.07512e-06	5.04215	141	81	8	25063	IGFBP2,COL1A1,COL1A2,COL3A1,COL6A1,PDGFA,IGF2R,IL6ST
GO:MF	carbohydrate binding	GO:0030246	0.00236458	2.62625	293	81	8	25063	ACAN,HEXB,CEMIP,ENPP1,LOXL2,MAN2B1,PLOD2,IGF2R
GO:MF	SMAD binding	GO:0046332	0.0038177	2.4182	84	81	5	25063	ANKRD1,COL1A2,COL3A1,COL5A2,CREB3L1
GO:MF	calcium ion binding	GO:0005509	0.00952112	2.02131	719	81	11	25063	ACAN,SPARC,THBS2,LOXL2,CDH11,FBN1,NID1,NOTCH3,FSTL1,FAT1,PKD2
GO:MF	structural molecule activity	GO:0005198	0.0186036	1.7304	920	81	12	25063	COL1A1,COL1A2,SPARC,COL3A1,COL6A1,COL6A2,COL5A2,COL14A1,FBN1,MFAP2,NID1,H1F0
GO:MF	protein-lysine 6-oxidase activity	GO:0004720	0.0497644	1.30308	5	81	2	25063	LOX,LOXL2
GO:BP	collagen fibril organization	GO:0030199	1.93257e-12	11.7139	57	79	10	26944	COL1A1,ACAN,COL1A2,COL3A1,COL5A2,LOX,COL14A1,SCX,LOXL2,ADAMTS2
GO:BP	blood vessel development	GO:0001568	1.02734e-09	8.98829	761	79	19	26944	COL1A1,COL1A2,SPARC,COL3A1,GRN,LOX,GJA4,ECSCR,THBS2,LOXL2,CREB3L1,ANGPT2,EPAS1,NOTCH3,UNC5B,ANTXR1,PKD2,MYH9,TCF4
GO:BP	vasculature development	GO:0001944	2.11578e-09	8.67453	793	79	19	26944	COL1A1,COL1A2,SPARC,COL3A1,GRN,LOX,GJA4,ECSCR,THBS2,LOXL2,CREB3L1,ANGPT2,EPAS1,NOTCH3,UNC5B,ANTXR1,PKD2,MYH9,TCF4
GO:BP	external encapsulating structure organization	GO:0045229	1.71964e-07	6.76456	304	79	12	26944	COL1A1,ACAN,COL1A2,COL3A1,COL5A2,LOX,COL14A1,SCX,LOXL2,NID1,ADAMTS2,ANTXR1
GO:BP	extracellular matrix organization	GO:0030198	1.71964e-07	6.76456	304	79	12	26944	COL1A1,ACAN,COL1A2,COL3A1,COL5A2,LOX,COL14A1,SCX,LOXL2,NID1,ADAMTS2,ANTXR1
GO:BP	extracellular structure organization	GO:0043062	1.85454e-07	6.73176	306	79	12	26944	COL1A1,ACAN,COL1A2,COL3A1,COL5A2,LOX,COL14A1,SCX,LOXL2,NID1,ADAMTS2,ANTXR1
GO:BP	enzyme-linked receptor protein signaling pathway	GO:0007167	5.89139e-07	6.22978	970	79	18	26944	IGFBP2,COL1A1,CTSD,COL1A2,COL3A1,LOX,SCX,MARCKS,ENPP1,CREB3L1,FBN1,ANGPT2,FZD1,FSTL1,PDGFA,CRIM1,TCF4,IL6ST
GO:BP	blood vessel morphogenesis	GO:0048514	1.33954e-06	5.87304	657	79	15	26944	SPARC,COL3A1,GRN,LOX,ECSCR,THBS2,LOXL2,CREB3L1,ANGPT2,EPAS1,NOTCH3,UNC5B,PKD2,MYH9,TCF4
GO:BP	tube morphogenesis	GO:0035239	2.37595e-06	5.62416	927	79	17	26944	SPARC,COL3A1,GRN,LOX,ECSCR,THBS2,LOXL2,CREB3L1,ANGPT2,EPAS1,KIF26B,FZD1,NOTCH3,UNC5B,PKD2,MYH9,TCF4
GO:BP	cellular response to growth factor stimulus	GO:0071363	5.81346e-06	5.23557	732	79	15	26944	ANKRD1,COL1A1,COL1A2,SPARC,GAS1,COL3A1,LOX,SCX,CREB3L1,FBN1,ANGPT2,FZD1,FSTL1,CRIM1,TCF4
GO:BP	response to growth factor	GO:0070848	9.80223e-06	5.00867	761	79	15	26944	ANKRD1,COL1A1,COL1A2,SPARC,GAS1,COL3A1,LOX,SCX,CREB3L1,FBN1,ANGPT2,FZD1,FSTL1,CRIM1,TCF4
GO:BP	skeletal system development	GO:0001501	9.90864e-06	5.00399	535	79	13	26944	PTH1R,COL1A1,ACAN,COL1A2,HEXB,SPARC,GAS1,COL3A1,COL5A2,LOX,SCX,LOXL2,FBN1
GO:BP	supramolecular fiber organization	GO:0097435	2.11116e-05	4.67548	806	79	15	26944	COL1A1,ACAN,COL1A2,COL3A1,COL5A2,LOX,COL14A1,SCX,MARCKS,LOXL2,PYCARD,ADAMTS2,FAT1,MYH9,TPM3
GO:BP	angiogenesis	GO:0001525	0.000163616	3.78617	561	79	12	26944	SPARC,GRN,ECSCR,THBS2,LOXL2,CREB3L1,ANGPT2,EPAS1,NOTCH3,UNC5B,MYH9,TCF4
GO:BP	ossification	GO:0001503	0.000269168	3.56998	475	79	11	26944	PTH1R,COL1A1,COL1A2,COL5A2,LOX,SCX,ENPP1,FZD1,CRIM1,SBNO2,IL6ST
GO:BP	negative regulation of angiogenesis	GO:0016525	0.00160428	2.79472	109	79	6	26944	SPARC,ECSCR,THBS2,CREB3L1,ANGPT2,TCF4
GO:BP	negative regulation of blood vessel morphogenesis	GO:2000181	0.00178549	2.74824	111	79	6	26944	SPARC,ECSCR,THBS2,CREB3L1,ANGPT2,TCF4
GO:BP	regulation of cell migration	GO:0030334	0.00179631	2.74562	984	79	14	26944	COL1A1,ACAN,SPARC,CEMIP,COL3A1,GRN,CDH11,ANGPT2,PYCARD,F2R,PDGFA,MYH9,GLIPR2,IL6ST
GO:BP	negative regulation of vasculature development	GO:1901343	0.00188218	2.72534	112	79	6	26944	SPARC,ECSCR,THBS2,CREB3L1,ANGPT2,TCF4
GO:BP	cell-substrate adhesion	GO:0031589	0.00194641	2.71077	356	79	9	26944	COL1A1,COL3A1,MARCKS,CDH11,ANGPT2,NID1,ITGA11,ANTXR1,MYH9
GO:BP	collagen metabolic process	GO:0032963	0.00208843	2.68018	114	79	6	26944	COL1A1,COL1A2,SCX,CREB3L1,ADAMTS2,F2R
GO:BP	regulation of anatomical structure morphogenesis	GO:0022603	0.00410285	2.38691	904	79	13	26944	HEXB,SPARC,GRN,ECSCR,SCX,THBS2,MARCKS,CREB3L1,ANGPT2,FZD1,SDC2,MYH9,TCF4
GO:BP	epithelial cell migration	GO:0010631	0.00798023	2.09798	316	79	8	26944	SPARC,GRN,LOXL2,ANGPT2,FSTL1,MYH9,GLIPR2,TNS3
GO:BP	epithelium migration	GO:0090132	0.0085537	2.06785	319	79	8	26944	SPARC,GRN,LOXL2,ANGPT2,FSTL1,MYH9,GLIPR2,TNS3
GO:BP	tissue migration	GO:0090130	0.00980606	2.00851	325	79	8	26944	SPARC,GRN,LOXL2,ANGPT2,FSTL1,MYH9,GLIPR2,TNS3
GO:BP	endothelial cell migration	GO:0043542	0.0102588	1.9889	231	79	7	26944	SPARC,GRN,LOXL2,ANGPT2,FSTL1,MYH9,TNS3
GO:BP	kidney development	GO:0001822	0.0154859	1.81006	346	79	8	26944	BICC1,FBN1,ANGPT2,KIF26B,NID1,NOTCH3,PDGFA,PKD2
GO:BP	transforming growth factor beta receptor superfamily signaling pathway	GO:0141091	0.0171869	1.7648	351	79	8	26944	COL1A2,COL3A1,LOX,SCX,FBN1,FZD1,FSTL1,CRIM1
GO:BP	transmembrane receptor protein tyrosine kinase signaling pathway	GO:0007169	0.0191177	1.71856	599	79	10	26944	IGFBP2,COL1A1,CTSD,LOX,MARCKS,ENPP1,CREB3L1,ANGPT2,PDGFA,TCF4
GO:BP	extracellular matrix assembly	GO:0085029	0.0195584	1.70867	46	79	4	26944	COL1A2,COL3A1,LOX,ANTXR1
GO:BP	renal system development	GO:0072001	0.0198315	1.70264	358	79	8	26944	BICC1,FBN1,ANGPT2,KIF26B,NID1,NOTCH3,PDGFA,PKD2
GO:BP	biomineral tissue development	GO:0031214	0.021803	1.66148	171	79	6	26944	PTH1R,COL1A1,COL1A2,LOX,ENPP1,SBNO2
GO:BP	response to mechanical stimulus	GO:0009612	0.0227225	1.64354	261	79	7	26944	IGFBP2,ANKRD1,COL1A1,COL3A1,SCX,ANGPT2,PKD2
GO:BP	cellular response to transforming growth factor beta stimulus	GO:0071560	0.0276168	1.55883	269	79	7	26944	ANKRD1,COL1A1,COL1A2,COL3A1,LOX,SCX,FBN1
GO:BP	response to transforming growth factor beta	GO:0071559	0.0310968	1.50728	274	79	7	26944	ANKRD1,COL1A1,COL1A2,COL3A1,LOX,SCX,FBN1
GO:BP	chordate embryonic development	GO:0043009	0.036772	1.43448	791	79	11	26944	PTH1R,COL1A1,GAS1,COL3A1,GRN,SCX,MARCKS,EPAS1,FZD1,PKD2,MYH9
GO:BP	heart development	GO:0007507	0.0401738	1.39606	653	79	10	26944	ANKRD1,ACAN,COL3A1,LOX,COL14A1,SCX,BICC1,FBN1,FZD1,PKD2
GO:BP	transmembrane receptor protein serine/threonine kinase signaling pathway	GO:0007178	0.0440129	1.35642	400	79	8	26944	COL1A2,COL3A1,LOX,SCX,FBN1,FZD1,FSTL1,CRIM1
GO:BP	embryo development ending in birth or egg hatching	GO:0009792	0.0447124	1.34957	808	79	11	26944	PTH1R,COL1A1,GAS1,COL3A1,GRN,SCX,MARCKS,EPAS1,FZD1,PKD2,MYH9
GO:BP	peptidyl-lysine oxidation	GO:0018057	0.0488769	1.3109	3	79	2	26944	LOX,LOXL2
GO:BP	chondrocyte differentiation	GO:0002062	0.0495035	1.30536	118	79	5	26944	PTH1R,ACAN,COL3A1,SCX,LOXL2
GO:BP	cellular response to acid chemical	GO:0071229	0.0499636	1.30135	198	79	6	26944	COL1A1,COL1A2,COL3A1,COL6A1,COL5A2,PKD2
GO:CC	collagen-containing extracellular matrix	GO:0062023	1.13828e-14	13.9438	371	81	18	26995	COL1A1,ACAN,CTSD,COL1A2,SPARC,COL3A1,COL6A1,COL6A2,COL5A2,LOX,COL14A1,THBS2,LOXL2,FBN1,MFAP2,ANGPT2,NID1,ADAMTS2
GO:CC	extracellular matrix	GO:0031012	1.97677e-12	11.704	499	81	18	26995	COL1A1,ACAN,CTSD,COL1A2,SPARC,COL3A1,COL6A1,COL6A2,COL5A2,LOX,COL14A1,THBS2,LOXL2,FBN1,MFAP2,ANGPT2,NID1,ADAMTS2
GO:CC	external encapsulating structure	GO:0030312	2.11748e-12	11.6742	501	81	18	26995	COL1A1,ACAN,CTSD,COL1A2,SPARC,COL3A1,COL6A1,COL6A2,COL5A2,LOX,COL14A1,THBS2,LOXL2,FBN1,MFAP2,ANGPT2,NID1,ADAMTS2
GO:CC	collagen trimer	GO:0005581	1.1542e-09	8.93772	85	81	9	26995	COL1A1,COL1A2,COL3A1,COL6A1,COL6A2,COL5A2,LOX,COL14A1,C1QTNF6
GO:CC	fibrillar collagen trimer	GO:0005583	9.87931e-06	5.00527	12	81	4	26995	COL1A1,COL1A2,COL3A1,COL5A2
GO:CC	banded collagen fibril	GO:0098643	9.87931e-06	5.00527	12	81	4	26995	COL1A1,COL1A2,COL3A1,COL5A2
GO:CC	complex of collagen trimers	GO:0098644	7.61315e-05	4.11844	19	81	4	26995	COL1A1,COL1A2,COL3A1,COL5A2
GO:CC	basement membrane	GO:0005604	0.000258699	3.58721	109	81	6	26995	ACAN,SPARC,THBS2,LOXL2,FBN1,NID1
GO:CC	collagen type I trimer	GO:0005584	0.00240338	2.61918	2	81	2	26995	COL1A1,COL1A2
GO:CC	cortical granule	GO:0060473	0.0357703	1.44648	6	81	2	26995	HEXB,MYH9
KEGG	Protein digestion and absorption	KEGG:04974	2.46662e-06	5.6079	108	44	8	9330	COL1A1,COL1A2,COL3A1,COL6A1,COL6A2,COL5A2,COL14A1,SLC3A2
KEGG	ECM-receptor interaction	KEGG:04512	0.000265733	3.57556	89	44	6	9330	COL1A1,COL1A2,COL6A1,COL6A2,THBS2,ITGA11
KEGG	PI3K-Akt signaling pathway	KEGG:04151	0.000433275	3.36324	364	44	10	9330	COL1A1,COL1A2,COL6A1,COL6A2,THBS2,CREB3L1,ANGPT2,ITGA11,F2R,PDGFA
KEGG	Human papillomavirus infection	KEGG:05165	0.0024921	2.60343	353	44	9	9330	COL1A1,COL1A2,COL6A1,COL6A2,THBS2,CREB3L1,FZD1,ITGA11,NOTCH3
KEGG	Lysosome	KEGG:04142	0.00292347	2.5341	135	44	6	9330	CTSD,HEXB,PSAP,CTSA,MAN2B1,IGF2R
KEGG	Focal adhesion	KEGG:04510	0.00309272	2.50966	202	44	7	9330	COL1A1,COL1A2,COL6A1,COL6A2,THBS2,ITGA11,PDGFA
REAC	Extracellular matrix organization	REAC:R-MMU-1474244	2.27239e-12	11.6435	222	60	18	8405	COL1A1,ACAN,CTSD,COL1A2,SPARC,COL3A1,COL6A1,COL6A2,COL5A2,LOX,COL14A1,LOXL2,FBN1,MFAP2,NID1,ADAMTS2,SDC2,PLOD2
REAC	Collagen formation	REAC:R-MMU-1474290	5.75576e-10	9.2399	71	60	11	8405	COL1A1,COL1A2,COL3A1,COL6A1,COL6A2,COL5A2,LOX,COL14A1,LOXL2,ADAMTS2,PLOD2
REAC	Assembly of collagen fibrils and other multimeric structures	REAC:R-MMU-2022090	3.19175e-09	8.49597	42	60	9	8405	COL1A1,COL1A2,COL3A1,COL6A1,COL6A2,COL5A2,LOX,COL14A1,LOXL2
REAC	ECM proteoglycans	REAC:R-MMU-3000178	7.18188e-08	7.14376	39	60	8	8405	COL1A1,ACAN,COL1A2,SPARC,COL3A1,COL6A1,COL6A2,COL5A2
REAC	Collagen biosynthesis and modifying enzymes	REAC:R-MMU-1650814	9.58563e-08	7.01838	60	60	9	8405	COL1A1,COL1A2,COL3A1,COL6A1,COL6A2,COL5A2,COL14A1,ADAMTS2,PLOD2
REAC	Degradation of the extracellular matrix	REAC:R-MMU-1474228	6.72638e-07	6.17222	102	60	10	8405	COL1A1,ACAN,CTSD,COL1A2,COL3A1,COL6A1,COL6A2,COL5A2,FBN1,NID1
REAC	Collagen chain trimerization	REAC:R-MMU-8948216	1.01685e-06	5.99274	34	60	7	8405	COL1A1,COL1A2,COL3A1,COL6A1,COL6A2,COL5A2,COL14A1
REAC	Collagen degradation	REAC:R-MMU-1442490	2.9964e-05	4.5234	54	60	7	8405	COL1A1,CTSD,COL1A2,COL3A1,COL6A1,COL6A2,COL5A2
REAC	Integrin cell surface interactions	REAC:R-MMU-216083	8.90547e-05	4.05034	63	60	7	8405	COL1A1,COL1A2,COL3A1,COL6A1,COL6A2,COL5A2,FBN1
REAC	MET promotes cell motility	REAC:R-MMU-8875878	0.000543078	3.26514	29	60	5	8405	COL1A1,COL1A2,COL3A1,COL5A2,TNS3
REAC	Non-integrin membrane-ECM interactions	REAC:R-MMU-3000171	0.000648143	3.18833	30	60	5	8405	COL1A1,COL1A2,COL3A1,COL5A2,SDC2
REAC	Crosslinking of collagen fibrils	REAC:R-MMU-2243919	0.000742283	3.12943	14	60	4	8405	COL1A1,COL1A2,LOX,LOXL2
REAC	NCAM1 interactions	REAC:R-MMU-419037	0.000742283	3.12943	14	60	4	8405	COL3A1,COL6A1,COL6A2,COL5A2
REAC	MET activates PTK2 signaling	REAC:R-MMU-8874081	0.00347951	2.45848	20	60	4	8405	COL1A1,COL1A2,COL3A1,COL5A2
REAC	Signaling by PDGF	REAC:R-MMU-186797	0.00571283	2.24315	46	60	5	8405	COL3A1,COL6A1,COL6A2,COL5A2,THBS2
REAC	NCAM signaling for neurite out-growth	REAC:R-MMU-375165	0.0186592	1.72911	30	60	4	8405	COL3A1,COL6A1,COL6A2,COL5A2
REAC	Signaling by MET	REAC:R-MMU-6806834	0.0333967	1.4763	66	60	5	8405	COL1A1,COL1A2,COL3A1,COL5A2,TNS3
REAC	Elastic fibre formation	REAC:R-MMU-1566948	0.038845	1.41067	36	60	4	8405	LOX,LOXL2,FBN1,MFAP2
WP	Focal adhesion PI3K Akt mTOR signaling pathway	WP:WP2841	1.30743e-05	4.88358	317	30	12	4496	COL1A1,COL1A2,COL3A1,COL6A2,COL5A2,THBS2,CREB3L1,ANGPT2,EPAS1,ITGA11,F2R,PDGFA
WP	Focal adhesion	WP:WP85	0.000741329	3.12999	185	30	8	4496	COL1A1,COL1A2,COL3A1,COL6A2,COL5A2,THBS2,ITGA11,PDGFA
WP	Dysregulated miRNA targeting in insulin PI3K AKT signaling	WP:WP3855	0.0245563	1.60984	26	30	3	4496	COL1A1,COL1A2,COL3A1
WP	Inflammatory response pathway	WP:WP458	0.0376612	1.42411	30	30	3	4496	COL1A1,COL1A2,COL3A1
MIRNA	mmu-miR-29a-3p	MIRNA:mmu-miR-29a-3p	0.00253436	2.59613	49	46	5	7222	COL1A1,COL1A2,SPARC,COL3A1,FBN1
MIRNA	mmu-miR-29b-3p	MIRNA:mmu-miR-29b-3p	0.0041047	2.38672	54	46	5	7222	COL1A1,COL1A2,SPARC,COL3A1,FBN1
HP	Dermal atrophy	HP:0004334	8.61777e-06	5.06461	104	42	10	5098	COL1A1,COL1A2,COL3A1,COL6A1,COL6A2,COL5A2,LOX,ENPP1,FBN1,ADAMTS2
HP	Cigarette-paper scars	HP:0001073	9.07651e-06	5.04208	10	42	5	5098	COL1A1,COL3A1,COL6A1,COL6A2,COL5A2
HP	Atrophic scars	HP:0001075	2.41755e-05	4.61662	39	42	7	5098	COL1A1,COL1A2,COL3A1,COL6A1,COL6A2,COL5A2,ADAMTS2
HP	Mitral valve prolapse	HP:0001634	2.73077e-05	4.56371	117	42	10	5098	COL1A1,COL1A2,HEXB,COL3A1,COL5A2,ENPP1,BICC1,FBN1,SLC6A6,PKD2
HP	Aortic root aneurysm	HP:0002616	6.01141e-05	4.22102	67	42	8	5098	COL1A1,COL1A2,COL3A1,COL5A2,LOX,BICC1,FBN1,PKD2
HP	Blepharochalasis	HP:0010749	7.37687e-05	4.13213	6	42	4	5098	COL1A1,COL5A2,CDH11,ADAMTS2
HP	Hyperextensible skin	HP:0000974	9.57347e-05	4.01893	71	42	8	5098	COL1A1,COL1A2,COL3A1,COL5A2,ENPP1,FBN1,ADAMTS2,ANTXR1
HP	Dilatation of the cerebral artery	HP:0004944	0.000169229	3.77153	51	42	7	5098	COL1A1,COL3A1,COL5A2,LOX,BICC1,FBN1,PKD2
HP	Atypical scarring of skin	HP:0000987	0.000182656	3.73837	77	42	8	5098	COL1A1,COL1A2,COL3A1,COL6A1,COL6A2,COL5A2,ADAMTS2,NOTCH3
HP	Abnormal mitral valve morphology	HP:0001633	0.000314544	3.50232	151	42	10	5098	COL1A1,COL1A2,HEXB,COL3A1,COL5A2,ENPP1,BICC1,FBN1,SLC6A6,PKD2
HP	Abnormal systemic arterial morphology	HP:0011004	0.000321147	3.4933	522	42	17	5098	PTH1R,COL1A1,COL1A2,HEXB,GAS1,COL3A1,PSAP,COL5A2,LOX,ABCA1,CTSA,ENPP1,BICC1,FBN1,NOTCH3,ANTXR1,PKD2
HP	Arterial rupture	HP:0025019	0.000340158	3.46832	8	42	4	5098	COL1A1,COL1A2,COL3A1,COL5A2
HP	Joint hypermobility	HP:0001382	0.000447239	3.34946	534	42	17	5098	COL1A1,ACAN,COL1A2,SPARC,COL3A1,COL6A1,COL6A2,COL5A2,LOX,ENPP1,MAN2B1,CREB3L1,FBN1,ADAMTS2,NOTCH3,ANTXR1,IL6ST
HP	Vascular dilatation	HP:0002617	0.000813268	3.08977	211	42	11	5098	COL1A1,COL1A2,COL3A1,COL5A2,LOX,ENPP1,BICC1,FBN1,NOTCH3,PKD2,IL6ST
HP	Bruising susceptibility	HP:0000978	0.00106249	2.97368	172	42	10	5098	COL1A1,COL1A2,COL3A1,COL5A2,LOX,ENPP1,CREB3L1,FBN1,ADAMTS2,MYH9
HP	Abnormal atrioventricular valve morphology	HP:0006705	0.00112109	2.95036	173	42	10	5098	COL1A1,COL1A2,HEXB,COL3A1,COL5A2,ENPP1,BICC1,FBN1,SLC6A6,PKD2
HP	Finger joint hypermobility	HP:0006094	0.00113668	2.94436	42	42	6	5098	COL1A1,COL1A2,COL3A1,COL6A1,COL6A2,FBN1
HP	Soft skin	HP:0000977	0.00131299	2.88174	43	42	6	5098	COL1A1,COL1A2,SPARC,COL5A2,MAN2B1,ADAMTS2
HP	Scarring	HP:0100699	0.00176563	2.7531	103	42	8	5098	COL1A1,COL1A2,COL3A1,COL6A1,COL6A2,COL5A2,ADAMTS2,NOTCH3
HP	Abnormal cerebral vascular morphology	HP:0100659	0.00201992	2.69467	337	42	13	5098	COL1A1,SPARC,COL3A1,GRN,COL5A2,LOX,ENPP1,BICC1,FBN1,EPAS1,NOTCH3,ANTXR1,PKD2
HP	Abnormal form of the vertebral bodies	HP:0003312	0.0022336	2.65099	340	42	13	5098	PTH1R,COL1A1,ACAN,COL1A2,SPARC,ENPP1,CDH11,MAN2B1,CREB3L1,FBN1,NOTCH3,PLOD2,ANTXR1
HP	Abnormality of hand joint mobility	HP:0006256	0.00225692	2.64648	47	42	6	5098	COL1A1,COL1A2,COL3A1,COL6A1,COL6A2,FBN1
HP	Incisional hernia	HP:0004872	0.00258594	2.58738	4	42	3	5098	COL1A1,COL5A2,FBN1
HP	Cervical insufficiency	HP:0030009	0.00258594	2.58738	4	42	3	5098	COL1A1,COL3A1,COL5A2
HP	Abnormal vertebral morphology	HP:0003468	0.00312104	2.5057	474	42	15	5098	PTH1R,COL1A1,ACAN,COL1A2,SPARC,GAS1,CTSA,ENPP1,CDH11,MAN2B1,CREB3L1,FBN1,NOTCH3,PLOD2,ANTXR1
HP	Abnormal cerebral artery morphology	HP:0009145	0.00327886	2.48428	78	42	7	5098	COL1A1,COL3A1,COL5A2,LOX,BICC1,FBN1,PKD2
HP	Soft, doughy skin	HP:0001027	0.00337208	2.4721	13	42	4	5098	COL1A1,COL1A2,COL5A2,ADAMTS2
HP	Abnormal elasticity of skin	HP:0010647	0.00344729	2.46252	244	42	11	5098	COL1A1,COL1A2,SPARC,COL3A1,COL5A2,LOX,ENPP1,MAN2B1,FBN1,ADAMTS2,ANTXR1
HP	Aplasia/Hypoplasia of the skin	HP:0008065	0.00386305	2.41307	198	42	10	5098	COL1A1,COL1A2,COL3A1,COL6A1,COL6A2,COL5A2,LOX,ENPP1,FBN1,ADAMTS2
HP	Platyspondyly	HP:0000926	0.00408659	2.38864	115	42	8	5098	PTH1R,COL1A1,ACAN,COL1A2,SPARC,MAN2B1,CREB3L1,PLOD2
HP	Thoracic aortic aneurysm	HP:0012727	0.00436297	2.36022	116	42	8	5098	COL1A1,COL1A2,COL3A1,COL5A2,LOX,BICC1,FBN1,PKD2
HP	Small joint hypermobilty	HP:0430046	0.00465229	2.33233	53	42	6	5098	COL1A1,COL1A2,COL3A1,COL6A1,COL6A2,FBN1
HP	Aortic aneurysm	HP:0004942	0.00569349	2.24462	161	42	9	5098	COL1A1,COL1A2,COL3A1,COL5A2,LOX,BICC1,FBN1,NOTCH3,PKD2
HP	Abnormal hip joint morphology	HP:0001384	0.00651154	2.18632	374	42	13	5098	PTH1R,COL1A1,COL1A2,SPARC,GAS1,COL3A1,COL6A1,COL6A2,COL5A2,ENPP1,FBN1,ADAMTS2,IL6ST
HP	Abnormality of lower limb joint	HP:0100491	0.0068102	2.16684	723	42	18	5098	PTH1R,COL1A1,ACAN,COL1A2,SPARC,GAS1,COL3A1,PSAP,COL6A1,COL6A2,COL5A2,ENPP1,MAN2B1,FBN1,ANGPT2,ADAMTS2,PLOD2,IL6ST
HP	Localized skin lesion	HP:0011355	0.00697233	2.15662	886	42	20	5098	PTH1R,COL1A1,COL1A2,HEXB,COL3A1,PSAP,COL6A1,COL6A2,COL5A2,LOX,ABCA1,COL14A1,ENPP1,CDH11,FBN1,ADAMTS2,NOTCH3,ANTXR1,TCF4,IL6ST
HP	Premature birth	HP:0001622	0.00769988	2.11352	167	42	9	5098	PTH1R,COL1A1,COL1A2,GAS1,COL3A1,COL5A2,FBN1,MAGED2,ADAMTS2
HP	Premature rupture of membranes	HP:0001788	0.00843086	2.07413	16	42	4	5098	COL1A1,COL3A1,COL5A2,ADAMTS2
HP	Skin nodule	HP:0200036	0.00913419	2.03933	128	42	8	5098	PTH1R,COL1A1,COL3A1,COL5A2,ABCA1,ENPP1,FBN1,NOTCH3
HP	Striae distensae	HP:0001065	0.0100459	1.99801	35	42	5	5098	COL1A1,COL5A2,LOX,ENPP1,FBN1
HP	Eruption failure	HP:0000706	0.0109592	1.96022	17	42	4	5098	PTH1R,CDH11,ANTXR1,TCF4
HP	Subcutaneous nodule	HP:0001482	0.0115283	1.93824	94	42	7	5098	PTH1R,COL1A1,COL3A1,COL5A2,ENPP1,FBN1,NOTCH3
HP	Molluscoid pseudotumors	HP:0000993	0.0127817	1.89341	6	42	3	5098	COL1A1,COL3A1,COL5A2
HP	Fragile skin	HP:0001030	0.0152525	1.81666	38	42	5	5098	COL1A1,COL1A2,COL3A1,COL5A2,ADAMTS2
HP	Abnormal heart valve morphology	HP:0001654	0.0170095	1.76931	346	42	12	5098	COL1A1,COL1A2,HEXB,COL3A1,COL5A2,LOX,ENPP1,BICC1,FBN1,SLC6A6,NOTCH3,PKD2
HP	Abnormal knee morphology	HP:0034669	0.0170095	1.76931	346	42	12	5098	PTH1R,COL1A1,ACAN,COL1A2,COL6A1,COL6A2,COL5A2,ENPP1,MAN2B1,FBN1,PLOD2,IL6ST
HP	Bowing of the long bones	HP:0006487	0.0201844	1.69498	293	42	11	5098	PTH1R,COL1A1,ACAN,COL1A2,SPARC,ENPP1,MAN2B1,CREB3L1,FBN1,PLOD2,IL6ST
HP	Blue sclerae	HP:0000592	0.0211281	1.67514	103	42	7	5098	COL1A1,COL1A2,COL3A1,ENPP1,CREB3L1,FBN1,ADAMTS2
HP	Uterine prolapse	HP:0000139	0.0222397	1.65287	7	42	3	5098	COL1A1,COL3A1,COL5A2
HP	Genital hernia	HP:0100823	0.0222397	1.65287	7	42	3	5098	COL1A1,COL3A1,COL5A2
HP	Abnormal blood vessel morphology	HP:0033353	0.0233682	1.63137	957	42	20	5098	PTH1R,COL1A1,COL1A2,HEXB,GAS1,COL3A1,PSAP,COL5A2,LOX,ABCA1,CTSA,ENPP1,BICC1,FBN1,ANGPT2,NOTCH3,ANTXR1,PKD2,TCF4,IL6ST
HP	Subcutaneous hemorrhage	HP:0001933	0.0239918	1.61994	243	42	10	5098	COL1A1,COL1A2,COL3A1,COL5A2,LOX,ENPP1,CREB3L1,FBN1,ADAMTS2,MYH9
HP	Palpebral edema	HP:0100540	0.0252292	1.5981	42	42	5	5098	COL1A1,COL5A2,CDH11,ADAMTS2,ANTXR1
HP	Abnormal thorax morphology	HP:0000765	0.0305792	1.51457	887	42	19	5098	PTH1R,COL1A1,ACAN,COL1A2,GAS1,COL3A1,COL6A1,COL6A2,COL5A2,LOX,ENPP1,CDH11,MAN2B1,CREB3L1,FBN1,NOTCH3,PLOD2,ANTXR1,IL6ST
HP	Echolalia	HP:0010529	0.0318203	1.4973	44	42	5	5098	COL1A1,COL1A2,GRN,ADAMTS2,TCF4
HP	Hip dislocation	HP:0002827	0.0341039	1.4672	253	42	10	5098	COL1A1,COL1A2,SPARC,GAS1,COL3A1,COL6A1,COL6A2,COL5A2,ADAMTS2,IL6ST
HP	Beaded ribs	HP:0000923	0.0353794	1.45125	8	42	3	5098	COL1A1,COL1A2,CREB3L1
HP	Abnormality of cranial sutures	HP:0011329	0.0363947	1.43896	373	42	12	5098	COL1A1,COL1A2,ENPP1,CDH11,MAN2B1,CREB3L1,FBN1,ADAMTS2,NOTCH3,PLOD2,ANTXR1,IL6ST
HP	Abnormal language feature	HP:4000072	0.0396788	1.40144	46	42	5	5098	COL1A1,COL1A2,GRN,ADAMTS2,TCF4
HP	Idiosyncratic language	HP:4000074	0.0396788	1.40144	46	42	5	5098	COL1A1,COL1A2,GRN,ADAMTS2,TCF4
HP	Femoral bowing	HP:0002980	0.0441338	1.35523	47	42	5	5098	COL1A1,COL1A2,ENPP1,MAN2B1,PLOD2
HP	Abnormal diaphysis morphology	HP:0000940	0.0475722	1.32265	321	42	11	5098	PTH1R,COL1A1,ACAN,COL1A2,SPARC,ENPP1,MAN2B1,CREB3L1,FBN1,PLOD2,IL6ST
HP	Prolonged bleeding time	HP:0003010	0.0489676	1.31009	48	42	5	5098	COL1A1,COL5A2,CREB3L1,ADAMTS2,MYH9
HP	Mitral regurgitation	HP:0001653	0.0491264	1.30868	161	42	8	5098	COL1A1,COL1A2,HEXB,COL5A2,LOX,MAN2B1,FBN1,IL6ST

[truncated: 4 more sheets: ST10_I_clade_for_A-clade3 genes, ST11_GO_I-clade_2, ST12_Thr_DE_genes, ST13_GO_Thr_induced]
